# Supplementary material for: Signaling pathway alterations in hearts of a porcine model harboring a β-myosin heavy chain (MYH7-R403Q) gene variant
Source: J Mol Cell Cardiol Plus. 2025 Nov 4;14:100495. doi: 10.1016/j.jmccpl.2025.100495 (PMC12639468; doi:10.1016/j.jmccpl.2025.100495)
Supplement: Supplementary Table S1 — Unmodified total proteins. [file mmc1.xlsx]

## Sheet: Total LV
Description	UniProtKB/TrEMBL	WT LV 1_Intensity Exp1 TMT16-127N	WT LV 2_Intensity Exp1 TMT16-128N	WT LV 3_Intensity Exp1 TMT16-129N	WT LV 4_Intensity Exp1 TMT16-130N	WT LV 5_Intensity Exp1 TMT16-131N	403 LV 1_Intensity Exp1 TMT16-127C	403 LV 2_Intensity Exp1 TMT16-128C	403 LV 3_Intensity Exp1 TMT16-129C	403 LV 4_Intensity Exp1 TMT16-130C	403 LV 5_Intensity Exp1 TMT16-131C	-10lgP	Coverage (%)	#Peptides	#Unique	P value	log2Mean of 403 LV	log2Mean of WT LV	Difference	SE of difference	t ratio	df	q value	"-log10 q-value"	log2 ratio (403/WT)	"-log 10 p-value"	FC (403/WT)
FMR1 autosomal homolog 2 OS=Sus scrofa OX=9823 GN=FXR2 PE=1 SV=2	A0A287BD79	172460	169270	175600	170930	176970	194860	201190	202520	194110	202240	149.51	14	7	6	4e-06	17.6	17.4	0.2014	0.01801	11.19	8	0.006434	2.19152	0.2	5.39794	1.1487
FMR1 autosomal homolog 2 OS=Sus scrofa OX=9823 GN=FXR2 PE=1 SV=1	A0A287BTE5	172460	169270	175600	170930	176970	194860	201190	202520	194110	202240	149.51	14	7	6	4e-06	17.6	17.4	0.2014	0.01801	11.19	8	0.006434	2.19152	0.2	5.39794	1.1487
FMR1 autosomal homolog 2 OS=Sus scrofa OX=9823 GN=FXR2 PE=1 SV=2	F1ST39	172460	169270	175600	170930	176970	194860	201190	202520	194110	202240	153.49	13	7	6	4e-06	17.6	17.4	0.2014	0.01801	11.19	8	0.006434	2.19152	0.2	5.39794	1.1487
Long-chain-fatty-acid--CoA ligase OS=Sus scrofa OX=9823 GN=ACSL1 PE=1 SV=2	A0A5G2RDH5	16667000	16632000	16449000	16506000	16733000	12945000	11724000	10596000	12329000	12353000	279.47	53	32	32	1.2e-05	23.51	23.98	-0.4725	0.04944	9.556	8	0.009427	2.02563	-0.47	4.92082	0.721965
Long-chain-fatty-acid--CoA ligase OS=Sus scrofa OX=9823 GN=ACSL1 PE=1 SV=2	A0A5G2QBV9	16084000	16271000	15957000	15974000	16192000	12568000	11349000	10291000	11986000	11991000	287.62	54	32	32	1.3e-05	23.47	23.94	-0.4712	0.04965	9.49	8	0.009427	2.02563	-0.47	4.88606	0.721965
Long-chain-fatty-acid--CoA ligase OS=Sus scrofa OX=9823 GN=ACSL1 PE=1 SV=1	A0A287BM44	17481000	17540000	17288000	17327000	17535000	13613000	12300000	11087000	12977000	12959000	291.62	52	34	34	1.4e-05	23.58	24.06	-0.4734	0.05071	9.335	8	0.009427	2.02563	-0.48	4.85387	0.716978
Long-chain-fatty-acid--CoA ligase OS=Sus scrofa OX=9823 GN=ACSL1 PE=1 SV=2	A0A287AIP7	17175000	17226000	16956000	16933000	17183000	13375000	12082000	10853000	12695000	12690000	288.74	48	33	33	1.5e-05	23.55	24.03	-0.4738	0.05125	9.245	8	0.009427	2.02563	-0.48	4.82391	0.716978
Long-chain-fatty-acid--CoA ligase OS=Sus scrofa OX=9823 GN=ACSL1 PE=1 SV=2	A0A5G2QCS2	17175000	17226000	16956000	16933000	17183000	13375000	12082000	10853000	12695000	12690000	288.74	56	33	33	1.5e-05	23.55	24.03	-0.4738	0.05125	9.245	8	0.009427	2.02563	-0.48	4.82391	0.716978
Long-chain-fatty-acid--CoA ligase OS=Sus scrofa OX=9823 GN=ACSL1 PE=1 SV=5	F1RSZ3	15988000	16081000	15892000	15887000	16138000	12523000	11307000	10179000	11947000	11940000	287.95	51	31	31	1.7e-05	23.46	23.93	-0.4698	0.05141	9.138	8	0.009427	2.02563	-0.47	4.76955	0.721965
Long-chain-fatty-acid--CoA ligase OS=Sus scrofa OX=9823 GN=ACSL1 PE=1 SV=2	A0A5G2QI99	15682000	15767000	15560000	15493000	15786000	12284000	11089000	9944900	11664000	11671000	284.95	45	30	30	1.8e-05	23.43	23.9	-0.4702	0.05198	9.047	8	0.009427	2.02563	-0.47	4.74473	0.721965
PDZ and LIM domain 1 OS=Sus scrofa OX=9823 GN=PDLIM1 PE=1 SV=2	A0A5G2QRL2	4298600	4062700	3820500	4018400	3919600	5222700	6914100	6465100	6122400	6499400	211.21	58	11	11	2.9e-05	22.57	21.94	0.6288	0.07443	8.448	8	0.014145	1.8494	0.63	4.5376	1.54756
PDZ and LIM domain 1 OS=Sus scrofa OX=9823 GN=PDLIM1 PE=4 SV=1	A0A8W4FLF5	3103800	2930900	2759700	2920100	2794300	3722600	4942300	4814800	4690500	4845000	201.01	55	10	10	4e-05	22.13	21.47	0.6594	0.08136	8.105	8	0.015142	1.81982	0.66	4.39794	1.58008
Myosin light chain kinase 3 OS=Sus scrofa OX=9823 GN=MYLK3 PE=4 SV=2	A0A287B960	21147	25763	22115	26330	21823	10141	5592.7	5191.5	7517.2	9662.9	89.51	2	3	2	4.3e-05	12.84	14.51	-1.668	0.2081	8.016	8	0.015142	1.81982	-1.67	4.36653	0.314253
26S proteasome regulatory subunit 8 OS=Sus scrofa OX=9823 GN=PSMC5 PE=3 SV=1	A0A5S6GID0	279380	286880	285690	275510	289550	329740	328430	319920	306730	326510	148.93	16	6	5	4.6e-05	18.3	18.11	0.1851	0.02332	7.939	8	0.015142	1.81982	0.19	4.33724	1.14076
26S proteasome regulatory subunit 8 OS=Sus scrofa OX=9823 GN=PSMC5 PE=2 SV=1	P62197	279380	286880	285690	275510	289550	329740	328430	319920	306730	326510	148.93	16	6	5	4.6e-05	18.3	18.11	0.1851	0.02332	7.939	8	0.015142	1.81982	0.19	4.33724	1.14076
26S proteasome non-ATPase regulatory subunit 4 OS=Sus scrofa OX=9823 GN=PSMD4 PE=1 SV=1	A0A288CG47	951460	963910	925030	936360	907530	1043200	1086400	1090500	1027000	1051000	127.85	21	5	5	5.2e-05	20.01	19.84	0.1776	0.02272	7.817	8	0.015142	1.81982	0.17	4.284	1.12506
26S proteasome non-ATPase regulatory subunit 4 OS=Sus scrofa OX=9823 GN=PSMD4 PE=1 SV=1	A0A5G2R6U2	951460	963910	925030	936360	907530	1043200	1086400	1090500	1027000	1051000	127.85	22	5	5	5.2e-05	20.01	19.84	0.1776	0.02272	7.817	8	0.015142	1.81982	0.17	4.284	1.12506
Proteasome 26S subunit ubiquitin receptor non-ATPase 4 OS=Sus scrofa OX=9823 GN=PSMD4 PE=4 SV=1	A0A8W4F8S0	951460	963910	925030	936360	907530	1043200	1086400	1090500	1027000	1051000	127.85	22	5	5	5.2e-05	20.01	19.84	0.1776	0.02272	7.817	8	0.015142	1.81982	0.17	4.284	1.12506
PDZ and LIM domain 1 OS=Sus scrofa OX=9823 GN=PDLIM1 PE=1 SV=4	F1SC51	7911000	7321800	7078000	7206900	7372300	9356000	12728000	11757000	11109000	11771000	234.9	44	14	14	5.5e-05	23.43	22.81	0.6142	0.07936	7.74	8	0.015396	1.81259	0.62	4.25964	1.53688
protein disulfide-isomerase OS=Sus scrofa OX=9823 GN=PDIA2 PE=1 SV=1	A0A287AX21	192520	209190	234000	191490	185300	301950	293910	273900	303090	274200	113.85	15	7	7	6.7e-05	18.14	17.62	0.519	0.06886	7.536	8	0.016769	1.77549	0.52	4.17393	1.43396
Protein disulfide isomerase family A member 2 OS=Sus scrofa OX=9823 GN=PDIA2 PE=1 SV=2	A0A287B5U9	192520	209190	234000	191490	185300	301950	293910	273900	303090	274200	113.85	15	7	7	6.7e-05	18.14	17.62	0.519	0.06886	7.536	8	0.016769	1.77549	0.52	4.17393	1.43396
Dual specificity protein phosphatase OS=Sus scrofa OX=9823 GN=DUSP3 PE=1 SV=2	I3LCX3	960350	957460	992100	956460	961230	1153300	1339500	1501900	1311900	1336900	127.99	37	5	5	7.4e-05	20.34	19.88	0.4557	0.06138	7.424	8	0.016769	1.77549	0.46	4.13077	1.37554
Dual specificity protein phosphatase OS=Sus scrofa OX=9823 GN=DUSP3 PE=1 SV=1	A0A480UG54	1432300	1415100	1486600	1391400	1466700	1723900	1992500	2253000	1964000	2017700	140.34	43	6	6	8.7e-05	20.92	20.46	0.4636	0.06385	7.262	8	0.016769	1.77549	0.46	4.06048	1.37554
Caspase-3 OS=Sus scrofa OX=9823 GN=CASP3 PE=3 SV=1	A0A287A3E4	130250	139310	112960	120180	122790	170970	213770	189560	180940	222680	111.97	17	4	4	8.9e-05	17.57	16.93	0.6412	0.08852	7.244	8	0.016769	1.77549	0.64	4.05061	1.55833
Caspase-3 OS=Sus scrofa OX=9823 GN=CASP3 PE=3 SV=2	A0A287AZZ1	130250	139310	112960	120180	122790	170970	213770	189560	180940	222680	111.97	17	4	4	8.9e-05	17.57	16.93	0.6412	0.08852	7.244	8	0.016769	1.77549	0.64	4.05061	1.55833
Caspase-3 OS=Sus scrofa OX=9823 GN=CASP3 PE=3 SV=2	A0A5G2QQP0	130250	139310	112960	120180	122790	170970	213770	189560	180940	222680	111.97	17	4	4	8.9e-05	17.57	16.93	0.6412	0.08852	7.244	8	0.016769	1.77549	0.64	4.05061	1.55833
Caspase-3 OS=Sus scrofa OX=9823 GN=CASP3 PE=1 SV=1	Q95ND5	91892	101870	79297	83565	88366	126570	157280	142540	132910	169110	103.1	14	3	3	9.3e-05	17.14	16.44	0.7081	0.09846	7.192	8	0.016769	1.77549	0.7	4.03152	1.6245
Long-chain-fatty-acid--CoA ligase OS=Sus scrofa OX=9823 GN=ACSL6 PE=1 SV=1	A0A287ALQ2	1603300	1452700	1514800	1568500	1550100	1224600	1077700	928850	1138400	1113100	84.58	3	2	2	0.000109	20.06	20.55	-0.4931	0.07012	7.031	8	0.016769	1.77549	-0.49	3.96257	0.712025
Long-chain-fatty-acid--CoA ligase OS=Sus scrofa OX=9823 GN=ACSL6 PE=1 SV=3	A0A287BLC7	1603300	1452700	1514800	1568500	1550100	1224600	1077700	928850	1138400	1113100	84.58	3	2	2	0.000109	20.06	20.55	-0.4931	0.07012	7.031	8	0.016769	1.77549	-0.49	3.96257	0.712025
Epoxide hydrolase OS=Sus scrofa OX=9823 GN=EPHX1 PE=3 SV=1	A0A2C9F385	2383900	2383600	2478800	2404400	2091300	1780000	1422600	1311800	1441600	1649900	213.6	41	15	15	0.000109	20.53	21.16	-0.6328	0.08996	7.035	8	0.016769	1.77549	-0.63	3.96257	0.646176
Long-chain-fatty-acid--CoA ligase OS=Sus scrofa OX=9823 GN=ACSL6 PE=1 SV=1	A0A480ZTJ9	1603300	1452700	1514800	1568500	1550100	1224600	1077700	928850	1138400	1113100	84.58	2	2	2	0.000109	20.06	20.55	-0.4931	0.07012	7.031	8	0.016769	1.77549	-0.49	3.96257	0.712025
Long-chain-fatty-acid--CoA ligase OS=Sus scrofa OX=9823 GN=ACSL6 PE=1 SV=1	A0A5G2Q912	1603300	1452700	1514800	1568500	1550100	1224600	1077700	928850	1138400	1113100	84.58	3	2	2	0.000109	20.06	20.55	-0.4931	0.07012	7.031	8	0.016769	1.77549	-0.49	3.96257	0.712025
arachidonate--CoA ligase OS=Sus scrofa OX=9823 GN=ACSL6 PE=1 SV=1	A0A5G2QMM8	1603300	1452700	1514800	1568500	1550100	1224600	1077700	928850	1138400	1113100	84.58	3	2	2	0.000109	20.06	20.55	-0.4931	0.07012	7.031	8	0.016769	1.77549	-0.49	3.96257	0.712025
Epoxide hydrolase 1 OS=Sus scrofa OX=9823 GN=EPHX1 PE=2 SV=1	P79381	2383900	2383600	2478800	2404400	2091300	1780000	1422600	1311800	1441600	1649900	213.6	41	15	15	0.000109	20.53	21.16	-0.6328	0.08996	7.035	8	0.016769	1.77549	-0.63	3.96257	0.646176
Histidyl-tRNA synthetase 1 OS=Sus scrofa OX=9823 GN=HARS1 PE=4 SV=1	A0A8W4FB58	459570	474520	436920	451390	453230	392710	359870	383230	347660	391220	89.11	12	5	4	0.000111	18.51	18.8	-0.2808	0.04003	7.014	8	0.016769	1.77549	-0.29	3.95468	0.817902
EF-hand domain-containing protein OS=Sus scrofa OX=9823 GN=NUCB2 PE=1 SV=1	A0A5G2QBU4	151380	182250	169670	202960	151360	272540	440040	511000	362220	423350	107.37	18	5	5	0.000121	18.58	17.38	1.206	0.174	6.93	8	0.01726	1.76296	1.2	3.91721	2.2974
Nucleobindin-2 OS=Sus scrofa OX=9823 GN=NUCB2 PE=1 SV=2	F1S9A4	151380	182250	169670	202960	151360	272540	440040	511000	362220	423350	107.37	14	5	5	0.000121	18.58	17.38	1.206	0.174	6.93	8	0.01726	1.76296	1.2	3.91721	2.2974
threonine--tRNA ligase OS=Sus scrofa OX=9823 GN=TARS1 PE=1 SV=5	F1SP18	98109	105130	95935	95237	101440	115190	127100	134720	120230	131900	95.76	5	4	4	0.000125	16.94	16.6	0.342	0.04957	6.9	8	0.017322	1.7614	0.34	3.90309	1.26576
26S proteasome non-ATPase regulatory subunit 12 OS=Sus scrofa OX=9823 GN=PSMD12 PE=1 SV=1	A0A480SMR6	682300	691880	650750	693840	664030	790210	759090	776400	733100	757170	173.2	30	12	12	0.000138	19.54	19.37	0.1738	0.02557	6.796	8	0.018548	1.7317	0.17	3.86012	1.12506
Aldo-keto reductase family 1 member B1 OS=Sus scrofa OX=9823 GN=AKR1B1 PE=3 SV=2	A0A5G2R274	4989500	5165300	5220300	5124000	4632700	4031300	3544100	3601900	4180800	3999500	188.61	40	14	13	0.000156	21.88	22.26	-0.3784	0.05666	6.679	8	0.018548	1.7317	-0.38	3.80688	0.768438
Proteasome 26S subunit non-ATPase 12 OS=Sus scrofa OX=9823 GN=PSMD12 PE=1 SV=2	F1RSM2	620300	624760	591810	633950	606030	718500	686950	700220	664180	690100	169.25	29	11	11	0.000161	19.4	19.23	0.1692	0.02547	6.646	8	0.018548	1.7317	0.17	3.79317	1.12506
HECT-type E3 ubiquitin transferase OS=Sus scrofa OX=9823 GN=HUWE1 PE=1 SV=1	A0A287AA97	352050	362550	334650	315430	344850	396560	428090	428110	400290	429380	127.31	3	8	8	0.000162	18.67	18.38	0.2854	0.04296	6.643	8	0.018548	1.7317	0.29	3.79048	1.22264
HECT-type E3 ubiquitin transferase OS=Sus scrofa OX=9823 GN=HUWE1 PE=1 SV=2	F1RUH0	352050	362550	334650	315430	344850	396560	428090	428110	400290	429380	127.31	3	8	8	0.000162	18.67	18.38	0.2854	0.04296	6.643	8	0.018548	1.7317	0.29	3.79048	1.22264
HECT-type E3 ubiquitin transferase OS=Sus scrofa OX=9823 GN=HUWE1 PE=1 SV=2	I3L770	352050	362550	334650	315430	344850	396560	428090	428110	400290	429380	127.31	3	8	8	0.000162	18.67	18.38	0.2854	0.04296	6.643	8	0.018548	1.7317	0.29	3.79048	1.22264
HECT-type E3 ubiquitin transferase OS=Sus scrofa OX=9823 GN=HUWE1 PE=1 SV=3	K7GNJ7	352050	362550	334650	315430	344850	396560	428090	428110	400290	429380	127.31	3	8	8	0.000162	18.67	18.38	0.2854	0.04296	6.643	8	0.018548	1.7317	0.29	3.79048	1.22264
Aldo-keto reductase family 1 member B1 OS=Sus scrofa OX=9823 GN=AKR1B1 PE=3 SV=3	A0A287A5M7	5577900	5766300	5789500	5704900	5127500	4488300	3944900	3995400	4651600	4425300	191.61	42	15	14	0.000165	22.03	22.41	-0.3807	0.05745	6.625	8	0.018548	1.7317	-0.38	3.78252	0.768438
Aldo-keto reductase family 1 member B1 OS=Sus scrofa OX=9823 GN=AKR1B1 PE=1 SV=2	P80276	5577900	5766300	5789500	5704900	5127500	4488300	3944900	3995400	4651600	4425300	191.61	46	15	14	0.000165	22.03	22.41	-0.3807	0.05745	6.625	8	0.018548	1.7317	-0.38	3.78252	0.768438
Carnosine dipeptidase 2 OS=Sus scrofa OX=9823 GN=CNDP2 PE=1 SV=1	A0A287BM62	524440	507000	456530	531020	453700	622400	726010	747520	680620	638970	158.55	25	7	7	0.00017	19.38	18.91	0.4657	0.07058	6.599	8	0.018569	1.73121	0.47	3.76955	1.38511
LIM domain 7 OS=Sus scrofa OX=9823 GN=LMO7 PE=1 SV=3	A0A287AFH8	3871600	3890100	3823700	3591900	4154400	4511900	4814900	4681500	4439200	4683400	267.04	25	33	33	0.000172	22.14	21.88	0.2598	0.03946	6.584	8	0.018569	1.73121	0.26	3.76447	1.19748
LIM domain 7 OS=Sus scrofa OX=9823 GN=LMO7 PE=1 SV=3	A0A287BPH6	3850300	3869000	3799600	3568800	4130700	4487600	4788200	4656000	4413200	4658900	255.96	23	31	31	0.000176	22.13	21.87	0.2603	0.03966	6.565	8	0.01857	1.73119	0.26	3.75449	1.19748
Palmdelphin OS=Sus scrofa OX=9823 GN=PALMD PE=3 SV=4	F1S554	2334700	2261900	2600300	1985600	2272500	3131100	4578700	4810900	3760000	4064700	222.75	29	13	13	0.000193	21.94	21.12	0.8177	0.1263	6.475	8	0.019631	1.70706	0.82	3.71444	1.76541
Palmdelphin OS=Sus scrofa OX=9823 GN=PALMD PE=2 SV=1	Q2MJV9	2334700	2261900	2600300	1985600	2272500	3131100	4578700	4810900	3760000	4064700	222.75	28	13	13	0.000193	21.94	21.12	0.8177	0.1263	6.475	8	0.019631	1.70706	0.82	3.71444	1.76541
Nucleobindin-2 OS=Sus scrofa OX=9823 PE=1 SV=2	A0A287AK40	75628	85286	75150	99756	71992	126530	237190	255150	183010	203270	67.57	6	2	2	0.000199	17.58	16.31	1.271	0.1972	6.444	8	0.019686	1.70584	1.27	3.70115	2.41162
Carnosine dipeptidase 2 OS=Sus scrofa OX=9823 GN=CNDP2 PE=4 SV=1	A0A8W4FIV5	675780	665610	605110	705550	590380	818000	941930	1019300	917310	842420	173.69	26	8	8	0.000201	19.79	19.3	0.4841	0.07521	6.437	8	0.019686	1.70584	0.49	3.6968	1.40444
LIM domain 7 OS=Sus scrofa OX=9823 GN=LMO7 PE=1 SV=2	A0A287AI09	3263400	3302000	3244400	3058500	3563500	3859000	4094200	4000100	3762500	3953000	260.16	29	29	29	0.000222	21.91	21.65	0.2605	0.04106	6.346	8	0.020913	1.67958	0.26	3.65365	1.19748
LIM domain 7 OS=Sus scrofa OX=9823 GN=LMO7 PE=1 SV=2	I3LR88	3263400	3302000	3244400	3058500	3563500	3859000	4094200	4000100	3762500	3953000	260.16	29	29	29	0.000222	21.91	21.65	0.2605	0.04106	6.346	8	0.020913	1.67958	0.26	3.65365	1.19748
threonine--tRNA ligase OS=Sus scrofa OX=9823 GN=TARS1 PE=1 SV=2	A0A5G2R4G9	85017	89268	80888	78902	84448	95817	110530	113990	102020	110330	88.18	5	3	3	0.000242	16.7	16.35	0.3464	0.05529	6.266	8	0.022401	1.64973	0.35	3.61618	1.27456
Phosphoglycerate mutase OS=Sus scrofa OX=9823 GN=PGAM2 PE=1 SV=1	B5KJG2	4934100	4799600	5212100	4833300	5189800	4294200	3728600	3958800	3369200	3619400	206.66	37	11	8	0.000254	21.85	22.25	-0.4004	0.06436	6.221	8	0.022937	1.63946	-0.4	3.59517	0.757858
LIM domain 7 OS=Sus scrofa OX=9823 GN=LMO7 PE=1 SV=2	A0A287A1Q6	3584500	3618400	3551300	3333000	3885700	4182100	4452000	4343900	4110700	4306200	262.69	24	31	31	0.000259	22.03	21.78	0.2526	0.04072	6.203	8	0.022937	1.63946	0.25	3.5867	1.18921
Atypical kinase COQ8A mitochondrial OS=Sus scrofa OX=9823 GN=COQ8A PE=1 SV=4	F1S8Q4	1409400	1639300	1331100	1281200	1575400	1048000	835460	834070	937760	1055400	214.34	28	10	10	0.000281	19.84	20.46	-0.6205	0.1013	6.126	8	0.022937	1.63946	-0.62	3.55129	0.650671
Triokinase/FMN cyclase OS=Sus scrofa OX=9823 GN=TKFC PE=1 SV=2	A0A286ZSK9	424430	404910	401190	407050	391780	525440	653010	813200	579500	667110	114.93	20	8	8	0.000286	19.29	18.63	0.6589	0.1078	6.112	8	0.022937	1.63946	0.66	3.54363	1.58008
Triokinase/FMN cyclase OS=Sus scrofa OX=9823 GN=TKFC PE=1 SV=1	A0A287AE46	424430	404910	401190	407050	391780	525440	653010	813200	579500	667110	114.93	20	8	8	0.000286	19.29	18.63	0.6589	0.1078	6.112	8	0.022937	1.63946	0.66	3.54363	1.58008
Triokinase/FMN cyclase OS=Sus scrofa OX=9823 GN=TKFC PE=4 SV=1	A0A480IXS3	424430	404910	401190	407050	391780	525440	653010	813200	579500	667110	114.93	16	8	8	0.000286	19.29	18.63	0.6589	0.1078	6.112	8	0.022937	1.63946	0.66	3.54363	1.58008
Triokinase/FMN cyclase OS=Sus scrofa OX=9823 GN=TKFC PE=4 SV=1	A0A8W4FRI0	424430	404910	401190	407050	391780	525440	653010	813200	579500	667110	114.93	19	8	8	0.000286	19.29	18.63	0.6589	0.1078	6.112	8	0.022937	1.63946	0.66	3.54363	1.58008
Triokinase/FMN cyclase OS=Sus scrofa OX=9823 GN=TKFC PE=1 SV=2	F1RKQ4	424430	404910	401190	407050	391780	525440	653010	813200	579500	667110	114.93	16	8	8	0.000286	19.29	18.63	0.6589	0.1078	6.112	8	0.022937	1.63946	0.66	3.54363	1.58008
Tripartite motif-containing protein 54 OS=Sus scrofa OX=9823 GN=TRIM54 PE=4 SV=1	A0A286ZKH6	489440	423240	480400	439560	523060	577550	717580	652700	626970	658090	104.23	23	5	4	0.000289	19.3	18.84	0.4573	0.07493	6.103	8	0.022937	1.63946	0.46	3.5391	1.37554
Carnosine dipeptidase 2 OS=Sus scrofa OX=9823 GN=CNDP2 PE=1 SV=1	F1SNL7	838500	810490	746260	865200	720230	994750	1171100	1257200	1127300	1024000	186.6	27	9	9	0.000302	20.08	19.6	0.4839	0.07985	6.06	8	0.022937	1.63946	0.48	3.51999	1.39474
Tripartite motif-containing protein 54 OS=Sus scrofa OX=9823 GN=TRIM54 PE=4 SV=2	A0A286ZMA7	471750	403860	458640	420220	502610	554000	688230	625810	601280	631510	92.96	11	4	3	0.000321	19.24	18.78	0.4591	0.07642	6.008	8	0.022937	1.63946	0.46	3.49349	1.37554
ADP ribosylation factor like GTPase 8A OS=Sus scrofa OX=9823 GN=ARL8A PE=1 SV=1	A0A287A2L0	62568	56290	53049	58432	51025	76769	81132	99138	73283	79787	130.72	18	7	3	0.000349	16.32	15.78	0.5393	0.09091	5.932	8	0.022937	1.63946	0.54	3.45717	1.45397
78 kDa glucose-regulated protein OS=Sus scrofa OX=9823 GN=HSPA5 PE=1 SV=2	A0A287BIL8	11014000	11783000	12108000	11449000	11719000	13813000	16968000	18891000	15204000	15700000	301.8	44	28	25	0.00038	23.93	23.47	0.4651	0.07944	5.856	8	0.022937	1.63946	0.46	3.42022	1.37554
LIM domain 7 OS=Sus scrofa OX=9823 GN=LMO7 PE=1 SV=3	A0A286ZVE6	3119700	3194700	3123300	2922700	3426300	3668600	3897900	3787300	3583400	3763000	255.72	25	29	29	0.000398	21.83	21.59	0.2456	0.04224	5.816	8	0.022937	1.63946	0.24	3.40012	1.18099
General vesicular transport factor p115 OS=Sus scrofa OX=9823 GN=USO1 PE=1 SV=2	A0A5G2QB74	507070	537390	463560	482320	448820	569800	654660	681820	611870	628650	167.09	13	12	12	0.000423	19.26	18.89	0.3678	0.06382	5.763	8	0.022937	1.63946	0.37	3.37366	1.29235
USO1 vesicle transport factor OS=Sus scrofa OX=9823 GN=USO1 PE=1 SV=1	A0A5G2R5V7	507070	537390	463560	482320	448820	569800	654660	681820	611870	628650	167.09	13	12	12	0.000423	19.26	18.89	0.3678	0.06382	5.763	8	0.022937	1.63946	0.37	3.37366	1.29235
USO1 vesicle transport factor OS=Sus scrofa OX=9823 GN=USO1 PE=1 SV=3	F1RYU9	507070	537390	463560	482320	448820	569800	654660	681820	611870	628650	167.09	13	12	12	0.000423	19.26	18.89	0.3678	0.06382	5.763	8	0.022937	1.63946	0.37	3.37366	1.29235
Atypical kinase COQ8A mitochondrial OS=Sus scrofa OX=9823 GN=COQ8A PE=1 SV=1	A0A287AZ56	2213300	2508800	2161200	1935000	2570700	1693400	1292300	1338000	1502200	1632000	200.2	22	10	10	0.000454	20.5	21.11	-0.6112	0.1072	5.7	8	0.022937	1.63946	-0.61	3.34294	0.655197
Coenzyme Q8A OS=Sus scrofa OX=9823 GN=COQ8A PE=4 SV=1	A0A8W4FKC9	2213300	2508800	2161200	1935000	2570700	1693400	1292300	1338000	1502200	1632000	200.2	20	10	10	0.000454	20.5	21.11	-0.6112	0.1072	5.7	8	0.022937	1.63946	-0.61	3.34294	0.655197
Endoplasmic reticulum chaperone BiP (Fragment) OS=Sus scrofa OX=9823 GN=HSPA5 PE=2 SV=2	P34935	2783700	3070000	3172500	3109100	3002100	3628600	4580100	5193800	4144400	4265200	191.38	34	8	8	0.000461	22.05	21.53	0.5184	0.09114	5.688	8	0.022937	1.63946	0.52	3.3363	1.43396
Calcium-transporting ATPase OS=Sus scrofa OX=9823 GN=ATP2B1 PE=3 SV=2	A0A286ZTB3	198100	222710	215640	235340	206540	308610	322120	387530	271120	293280	153.71	9	8	8	0.000474	18.26	17.72	0.5455	0.09633	5.663	8	0.022937	1.63946	0.54	3.32422	1.45397
Calcium-transporting ATPase OS=Sus scrofa OX=9823 GN=ATP2B1 PE=1 SV=3	A0A287BTK2	198100	222710	215640	235340	206540	308610	322120	387530	271120	293280	153.71	9	8	8	0.000474	18.26	17.72	0.5455	0.09633	5.663	8	0.022937	1.63946	0.54	3.32422	1.45397
Plasma membrane calcium-transporting ATPase 1 OS=Sus scrofa OX=9823 GN=ATP2B1 PE=4 SV=1	A0A8X9AEX2	198100	222710	215640	235340	206540	308610	322120	387530	271120	293280	153.71	9	8	8	0.000474	18.26	17.72	0.5455	0.09633	5.663	8	0.022937	1.63946	0.54	3.32422	1.45397
Calcium-transporting ATPase OS=Sus scrofa OX=9823 GN=ATP2B1 PE=1 SV=3	F1SPZ4	198100	222710	215640	235340	206540	308610	322120	387530	271120	293280	153.71	9	8	8	0.000474	18.26	17.72	0.5455	0.09633	5.663	8	0.022937	1.63946	0.54	3.32422	1.45397
Calcium-transporting ATPase OS=Sus scrofa OX=9823 GN=ATP2B1 PE=1 SV=2	F1SPZ5	198100	222710	215640	235340	206540	308610	322120	387530	271120	293280	153.71	9	8	8	0.000474	18.26	17.72	0.5455	0.09633	5.663	8	0.022937	1.63946	0.54	3.32422	1.45397
Plasma membrane calcium-transporting ATPase 1 OS=Sus scrofa OX=9823 GN=ATP2B1 PE=2 SV=1	P23220	198100	222710	215640	235340	206540	308610	322120	387530	271120	293280	153.71	9	8	8	0.000474	18.26	17.72	0.5455	0.09633	5.663	8	0.022937	1.63946	0.54	3.32422	1.45397
Actin-related protein 3 OS=Sus scrofa OX=9823 GN=ACTR3 PE=1 SV=2	A0A286ZQ99	940520	947220	856530	863670	850770	1040000	1273700	1251600	1076400	1173300	185.57	42	12	12	0.000481	20.14	19.76	0.3802	0.06728	5.651	8	0.022937	1.63946	0.38	3.31785	1.30134
Atypical kinase COQ8A mitochondrial OS=Sus scrofa OX=9823 GN=COQ8A PE=1 SV=1	A0A286ZK64	2470800	2859100	2409300	2190400	2883500	1899800	1419400	1513300	1675700	1832000	223.92	26	12	12	0.000493	20.66	21.28	-0.6202	0.1102	5.63	8	0.022937	1.63946	-0.62	3.30715	0.650671
Atypical kinase COQ8A mitochondrial OS=Sus scrofa OX=9823 GN=COQ8A PE=1 SV=2	A0A287B895	2470800	2859100	2409300	2190400	2883500	1899800	1419400	1513300	1675700	1832000	223.92	27	12	12	0.000493	20.66	21.28	-0.6202	0.1102	5.63	8	0.022937	1.63946	-0.62	3.30715	0.650671
Atypical kinase COQ8A mitochondrial OS=Sus scrofa OX=9823 GN=COQ8A PE=1 SV=2	A0A287BEB5	2470800	2859100	2409300	2190400	2883500	1899800	1419400	1513300	1675700	1832000	223.92	27	12	12	0.000493	20.66	21.28	-0.6202	0.1102	5.63	8	0.022937	1.63946	-0.62	3.30715	0.650671
Atypical kinase COQ8A mitochondrial OS=Sus scrofa OX=9823 GN=COQ8A PE=1 SV=1	A0A5G2R212	2470800	2859100	2409300	2190400	2883500	1899800	1419400	1513300	1675700	1832000	223.92	25	12	12	0.000493	20.66	21.28	-0.6202	0.1102	5.63	8	0.022937	1.63946	-0.62	3.30715	0.650671
Eukaryotic translation initiation factor 3 subunit E OS=Sus scrofa OX=9823 GN=EIF3E PE=4 SV=1	A0A8W4F7Z1	220810	219910	207250	206970	219800	243500	263490	263590	235500	270180	119.21	15	6	6	0.000496	17.96	17.71	0.2466	0.04385	5.624	8	0.022937	1.63946	0.25	3.30452	1.18921
Eukaryotic translation initiation factor 3 subunit E OS=Sus scrofa OX=9823 GN=EIF3E PE=4 SV=1	A0A8W4FJQ8	220810	219910	207250	206970	219800	243500	263490	263590	235500	270180	119.21	16	6	6	0.000496	17.96	17.71	0.2466	0.04385	5.624	8	0.022937	1.63946	0.25	3.30452	1.18921
Microsomal glutathione S-transferase 3 OS=Sus scrofa OX=9823 GN=MGST3 PE=1 SV=1	Q2EN77	2286300	2343700	2355300	2947300	2674200	3163900	4765800	4998300	4881200	4203000	194.54	50	5	5	0.000499	22.05	21.26	0.7917	0.1409	5.619	8	0.022937	1.63946	0.79	3.3019	1.72907
Transitional endoplasmic reticulum ATPase OS=Sus scrofa OX=9823 GN=VCP PE=4 SV=1	A0A5G2R0Y0	6620500	7438400	7067400	7015900	6590400	7910500	8127400	9030600	8110700	8459300	321.7	65	35	35	0.000505	22.99	22.73	0.2615	0.04663	5.609	8	0.022937	1.63946	0.26	3.29671	1.19748
Transitional endoplasmic reticulum ATPase OS=Sus scrofa OX=9823 GN=VCP PE=1 SV=1	A0A5G2RLZ5	6620500	7438400	7067400	7015900	6590400	7910500	8127400	9030600	8110700	8459300	315.02	58	33	33	0.000505	22.99	22.73	0.2615	0.04663	5.609	8	0.022937	1.63946	0.26	3.29671	1.19748
Transitional endoplasmic reticulum ATPase OS=Sus scrofa OX=9823 GN=VCP PE=1 SV=3	F1SIH8	6620500	7438400	7067400	7015900	6590400	7910500	8127400	9030600	8110700	8459300	317.74	60	34	34	0.000505	22.99	22.73	0.2615	0.04663	5.609	8	0.022937	1.63946	0.26	3.29671	1.19748
Transitional endoplasmic reticulum ATPase OS=Sus scrofa OX=9823 GN=VCP PE=1 SV=2	A0A286ZUM8	6217100	6996100	6655700	6582100	6214500	7454300	7632500	8519900	7629400	7978400	308.57	61	30	30	0.000511	22.9	22.64	0.2634	0.04705	5.599	8	0.022937	1.63946	0.26	3.29158	1.19748
Glutathione peroxidase 1 OS=Sus scrofa OX=9823 GN=GPX1 PE=4 SV=1	A0A8W4F7K8	885350	990090	674580	809520	814920	1207300	1418500	1568800	1211100	1202500	172.54	57	9	9	0.000542	20.33	19.66	0.6653	0.1199	5.548	8	0.022937	1.63946	0.67	3.266	1.59107
Serine/threonine kinase 24 OS=Sus scrofa OX=9823 GN=STK24 PE=4 SV=1	A0A8W4FQZ2	86054	82496	75960	79488	70764	91664	101450	98343	95883	99332	50.39	5	2	2	0.000542	16.57	16.27	0.3044	0.05485	5.549	8	0.022937	1.63946	0.3	3.266	1.23114
Transitional endoplasmic reticulum ATPase OS=Sus scrofa OX=9823 GN=VCP PE=1 SV=5	P03974	5849500	6589900	6275500	6296000	5847800	7011900	7195200	7979200	7216800	7518200	317.66	64	34	34	0.000545	22.81	22.56	0.2588	0.04669	5.544	8	0.022937	1.63946	0.25	3.2636	1.18921
Transitional endoplasmic reticulum ATPase OS=Sus scrofa OX=9823 GN=VCP PE=1 SV=3	A0A286ZSB5	6167200	6947300	6609200	6526300	6168800	7394500	7570300	8460700	7561300	7916000	311.67	62	30	30	0.000547	22.89	22.63	0.2628	0.04744	5.54	8	0.022937	1.63946	0.26	3.26201	1.19748
ADP ribosylation factor like GTPase 8B OS=Sus scrofa OX=9823 GN=ARL8B PE=1 SV=3	A0A287B0I4	193990	204540	206790	180040	193950	228160	253910	252690	226250	266910	114.69	11	5	2	0.000547	17.9	17.58	0.3251	0.05867	5.541	8	0.022937	1.63946	0.32	3.26201	1.24833
ADP ribosylation factor like GTPase 8B OS=Sus scrofa OX=9823 GN=ARL8B PE=1 SV=2	A0A5G2RN04	193990	204540	206790	180040	193950	228160	253910	252690	226250	266910	114.69	14	5	2	0.000547	17.9	17.58	0.3251	0.05867	5.541	8	0.022937	1.63946	0.32	3.26201	1.24833
ADP ribosylation factor like GTPase 8B OS=Sus scrofa OX=9823 GN=ARL8B PE=4 SV=1	A0A8W4FAY4	193990	204540	206790	180040	193950	228160	253910	252690	226250	266910	122.06	12	6	2	0.000547	17.9	17.58	0.3251	0.05867	5.541	8	0.022937	1.63946	0.32	3.26201	1.24833
ADP ribosylation factor like GTPase 8B OS=Sus scrofa OX=9823 GN=ARL8B PE=4 SV=1	A0A8W4FPI3	193990	204540	206790	180040	193950	228160	253910	252690	226250	266910	122.06	12	6	2	0.000547	17.9	17.58	0.3251	0.05867	5.541	8	0.022937	1.63946	0.32	3.26201	1.24833
ADP ribosylation factor like GTPase 8B OS=Sus scrofa OX=9823 GN=ARL8B PE=1 SV=5	F1SFL1	193990	204540	206790	180040	193950	228160	253910	252690	226250	266910	122.06	13	6	2	0.000547	17.9	17.58	0.3251	0.05867	5.541	8	0.022937	1.63946	0.32	3.26201	1.24833
non-specific serine/threonine protein kinase OS=Sus scrofa OX=9823 GN=OXSR1 PE=4 SV=1	A0A5G2Q8F9	437690	451820	430120	413190	426690	379770	387290	360590	363530	399040	149.29	20	6	6	0.00055	18.53	18.72	-0.1926	0.03478	5.537	8	0.022937	1.63946	-0.19	3.25964	0.876606
Serine/threonine-protein kinase OSR1 OS=Sus scrofa OX=9823 GN=OXSR1 PE=2 SV=1	Q863I2	437690	451820	430120	413190	426690	379770	387290	360590	363530	399040	149.29	19	6	6	0.00055	18.53	18.72	-0.1926	0.03478	5.537	8	0.022937	1.63946	-0.19	3.25964	0.876606
Obscurin cytoskeletal calmodulin and titin-interacting RhoGEF OS=Sus scrofa OX=9823 GN=OBSCN PE=4 SV=3	A0A287BRL9	726090	832190	796810	666130	746160	907060	1340000	1350800	1152600	1234600	406.1	1	123	4	0.000553	20.18	19.52	0.6575	0.1189	5.531	8	0.022937	1.63946	0.66	3.25727	1.58008
Glutathione peroxidase 1 OS=Sus scrofa OX=9823 GN=GPX1 PE=2 SV=2	Q8MJ14	531450	558510	389840	451800	458830	713230	850270	923850	685950	698900	172.45	54	9	9	0.00056	19.55	18.86	0.697	0.1263	5.52	8	0.022937	1.63946	0.69	3.25181	1.61328
Calcium-transporting ATPase OS=Sus scrofa OX=9823 GN=ATP2B4 PE=1 SV=1	A0A287AKM2	434800	453690	459380	466550	417810	627170	707720	910170	587790	649210	200.68	18	15	15	0.000571	19.39	18.77	0.6251	0.1136	5.504	8	0.022937	1.63946	0.62	3.24336	1.53688
Calcium-transporting ATPase OS=Sus scrofa OX=9823 GN=ATP2B4 PE=1 SV=1	A0A287APC7	434800	453690	459380	466550	417810	627170	707720	910170	587790	649210	200.68	18	15	15	0.000571	19.39	18.77	0.6251	0.1136	5.504	8	0.022937	1.63946	0.62	3.24336	1.53688
USO1 vesicle transport factor OS=Sus scrofa OX=9823 GN=USO1 PE=1 SV=2	A0A286ZLU4	491980	525910	452090	468690	435100	550100	639360	666440	596750	611360	162.76	13	11	11	0.000572	19.22	18.85	0.3684	0.06694	5.503	8	0.022937	1.63946	0.37	3.2426	1.29235
USO1 vesicle transport factor OS=Sus scrofa OX=9823 GN=USO1 PE=1 SV=1	A0A287AZ09	491980	525910	452090	468690	435100	550100	639360	666440	596750	611360	162.76	13	11	11	0.000572	19.22	18.85	0.3684	0.06694	5.503	8	0.022937	1.63946	0.37	3.2426	1.29235
Tropoelastin OS=Sus scrofa OX=9823 GN=LOC110255782 PE=4 SV=1	A0A5G2QK97	335750	347830	315040	294060	311790	362610	424510	393680	416370	403390	142.72	9	10	10	0.000583	18.61	18.29	0.3187	0.05808	5.486	8	0.022937	1.63946	0.32	3.23433	1.24833
26S proteasome non-ATPase regulatory subunit 13 OS=Sus scrofa OX=9823 GN=PSMD13 PE=1 SV=1	A0A5G2QRG6	220300	231500	218510	232850	229370	262280	260470	282850	243870	272790	152.12	20	6	6	0.000588	18.01	17.79	0.2222	0.04055	5.479	8	0.022937	1.63946	0.22	3.23062	1.16473
Proteasome 26S subunit ATPase 6 OS=Sus scrofa OX=9823 GN=PSMC6 PE=1 SV=2	A0A286ZXG4	1432300	1543600	1435800	1445300	1435200	1594300	1620200	1604900	1548900	1633100	202.82	34	11	11	0.000593	20.61	20.48	0.1343	0.02453	5.473	8	0.022937	1.63946	0.13	3.22695	1.09429
Proteasome 26S subunit ATPase 6 OS=Sus scrofa OX=9823 GN=PSMC6 PE=1 SV=2	A0A287BG14	1432300	1543600	1435800	1445300	1435200	1594300	1620200	1604900	1548900	1633100	202.82	28	11	11	0.000593	20.61	20.48	0.1343	0.02453	5.473	8	0.022937	1.63946	0.13	3.22695	1.09429
Eukaryotic translation initiation factor 3 subunit E OS=Sus scrofa OX=9823 GN=EIF3E PE=4 SV=1	A0A8W4FAF6	203360	200680	192270	185380	203030	224080	240420	241050	215570	245830	71.22	25	4	4	0.000593	17.83	17.59	0.2441	0.04461	5.472	8	0.022937	1.63946	0.24	3.22695	1.18099
Proteasome 26S subunit ATPase 6 OS=Sus scrofa OX=9823 GN=PSMC6 PE=4 SV=1	A0A8W4FQU7	1432300	1543600	1435800	1445300	1435200	1594300	1620200	1604900	1548900	1633100	202.82	29	11	11	0.000593	20.61	20.48	0.1343	0.02453	5.473	8	0.022937	1.63946	0.13	3.22695	1.09429
Proteasome 26S subunit ATPase 6 OS=Sus scrofa OX=9823 GN=PSMC6 PE=1 SV=3	F1SFE6	1432300	1543600	1435800	1445300	1435200	1594300	1620200	1604900	1548900	1633100	202.82	36	11	11	0.000593	20.61	20.48	0.1343	0.02453	5.473	8	0.022937	1.63946	0.13	3.22695	1.09429
Eukaryotic translation initiation factor 3 subunit E OS=Sus scrofa OX=9823 GN=EIF3E PE=4 SV=1	A0A8W4F9S4	241180	243980	227700	223550	238010	266360	287660	280320	258090	297590	136.05	26	7	7	0.000607	18.08	17.84	0.2421	0.0444	5.452	8	0.022937	1.63946	0.24	3.21681	1.18099
Eukaryotic translation initiation factor 3 subunit E OS=Sus scrofa OX=9823 GN=EIF3E PE=1 SV=3	F1S1G0	241180	243980	227700	223550	238010	266360	287660	280320	258090	297590	136.05	19	7	7	0.000607	18.08	17.84	0.2421	0.0444	5.452	8	0.022937	1.63946	0.24	3.21681	1.18099
26S proteasome regulatory subunit 8 OS=Sus scrofa OX=9823 GN=PSMC5 PE=3 SV=2	A0A287AVG1	193120	199860	187980	185710	193310	217400	219710	210750	202510	216740	123.66	12	5	4	0.000624	17.7	17.55	0.1525	0.02809	5.429	8	0.022937	1.63946	0.15	3.20482	1.10957
Acyl-CoA thioesterase 9 OS=Sus scrofa OX=9823 GN=ACOT9 PE=1 SV=2	A0A5G2R7V1	1477700	1550000	1468900	1507500	1521100	1401400	1250800	1246700	1358300	1322800	236.45	43	15	15	0.000626	20.33	20.52	-0.1949	0.03591	5.427	8	0.022937	1.63946	-0.19	3.20343	0.876606
Acyl-CoA thioesterase 9 OS=Sus scrofa OX=9823 GN=ACOT9 PE=4 SV=1	A0A8W4FG64	1477700	1550000	1468900	1507500	1521100	1401400	1250800	1246700	1358300	1322800	236.45	41	15	15	0.000626	20.33	20.52	-0.1949	0.03591	5.427	8	0.022937	1.63946	-0.19	3.20343	0.876606
Glutathione peroxidase 1 OS=Sus scrofa OX=9823 GN=GPX1 PE=4 SV=1	A0A8W4F8U8	922300	1031100	697980	840980	858190	1250000	1458200	1607400	1242000	1246200	176.88	58	10	10	0.000629	20.37	19.72	0.6486	0.1196	5.422	8	0.022937	1.63946	0.65	3.20135	1.56917
Acyl-CoA thioesterase 9 OS=Sus scrofa OX=9823 GN=ACOT9 PE=1 SV=3	K7GPJ4	1528700	1594700	1519100	1556700	1566300	1448300	1287200	1285600	1403600	1362200	241.77	44	16	16	0.000645	20.37	20.57	-0.1957	0.03624	5.401	8	0.022937	1.63946	-0.2	3.19044	0.870551
Hypoxia up-regulated 1 OS=Sus scrofa OX=9823 GN=HYOU1 PE=1 SV=1	A0A286ZZF0	733760	751180	698310	749210	740230	854360	1002300	1192600	937520	1033900	173.52	14	12	12	0.000646	19.93	19.49	0.4427	0.08197	5.4	8	0.022937	1.63946	0.44	3.18977	1.3566
Hypoxia up-regulated 1 OS=Sus scrofa OX=9823 GN=HYOU1 PE=1 SV=1	A0A5G2R315	733760	751180	698310	749210	740230	854360	1002300	1192600	937520	1033900	173.52	15	12	12	0.000646	19.93	19.49	0.4427	0.08197	5.4	8	0.022937	1.63946	0.44	3.18977	1.3566
Hypoxia up-regulated 1 OS=Sus scrofa OX=9823 GN=HYOU1 PE=1 SV=2	F1SAI8	733760	751180	698310	749210	740230	854360	1002300	1192600	937520	1033900	173.52	15	12	12	0.000646	19.93	19.49	0.4427	0.08197	5.4	8	0.022937	1.63946	0.44	3.18977	1.3566
Dihydropyrimidinase-related protein 2 OS=Sus scrofa OX=9823 GN=DPYSL2 PE=1 SV=2	I3LJE2	4649800	4931700	4005800	4798800	4867400	5688000	7301900	8001900	6536200	6439600	272.46	43	19	16	0.000646	22.69	22.15	0.541	0.1002	5.4	8	0.022937	1.63946	0.54	3.18977	1.45397
Dihydropyrimidinase-related protein 2 OS=Sus scrofa OX=9823 GN=DPYSL2 PE=1 SV=1	A0A286ZKK0	4677300	4955600	4023600	4835300	4897100	5721100	7342200	8057400	6588700	6482600	282.25	50	21	18	0.000649	22.7	22.15	0.5421	0.1005	5.397	8	0.022937	1.63946	0.55	3.18776	1.46409
Dihydropyrimidinase-related protein 2 OS=Sus scrofa OX=9823 GN=DPYSL2 PE=1 SV=2	A0A287BD54	4677300	4955600	4023600	4835300	4897100	5721100	7342200	8057400	6588700	6482600	282.25	50	21	18	0.000649	22.7	22.15	0.5421	0.1005	5.397	8	0.022937	1.63946	0.55	3.18776	1.46409
Dihydropyrimidinase-related protein 2 OS=Sus scrofa OX=9823 GN=DPYSL2 PE=1 SV=3	A0A287BQR7	4677300	4955600	4023600	4835300	4897100	5721100	7342200	8057400	6588700	6482600	282.25	45	21	18	0.000649	22.7	22.15	0.5421	0.1005	5.397	8	0.022937	1.63946	0.55	3.18776	1.46409
Dihydropyrimidinase-related protein 2 OS=Sus scrofa OX=9823 GN=DPYSL2 PE=1 SV=5	F1RJT3	4677300	4955600	4023600	4835300	4897100	5721100	7342200	8057400	6588700	6482600	282.25	42	21	18	0.000649	22.7	22.15	0.5421	0.1005	5.397	8	0.022937	1.63946	0.55	3.18776	1.46409
Chloride intracellular channel protein OS=Sus scrofa OX=9823 GN=CLIC4 PE=1 SV=1	A0A287ADH9	3282200	3336200	3138300	3271900	2867800	4148200	4877500	3918100	3879500	4816600	191.18	64	12	12	0.000661	22.04	21.6	0.4399	0.08175	5.381	8	0.022937	1.63946	0.44	3.1798	1.3566
Acyl-CoA thioesterase 9 OS=Sus scrofa OX=9823 GN=ACOT9 PE=1 SV=1	A0A480V3W7	2200200	2340200	2163000	2248000	2266400	2085600	1833800	1834000	1982600	1935500	244.77	48	17	17	0.000687	20.88	21.1	-0.2152	0.04024	5.348	8	0.022937	1.63946	-0.22	3.16304	0.858565
Acyl-CoA thioesterase 9 OS=Sus scrofa OX=9823 GN=ACOT9 PE=1 SV=1	A0A5G2QHL2	2200200	2340200	2163000	2248000	2266400	2085600	1833800	1834000	1982600	1935500	244.77	47	17	17	0.000687	20.88	21.1	-0.2152	0.04024	5.348	8	0.022937	1.63946	-0.22	3.16304	0.858565
Acyl-CoA thioesterase 9 OS=Sus scrofa OX=9823 GN=ACOT9 PE=1 SV=4	F1SQ00	2200200	2340200	2163000	2248000	2266400	2085600	1833800	1834000	1982600	1935500	244.77	47	17	17	0.000687	20.88	21.1	-0.2152	0.04024	5.348	8	0.022937	1.63946	-0.22	3.16304	0.858565
Acyl-CoA dehydrogenase very long chain OS=Sus scrofa OX=9823 GN=ACADVL PE=1 SV=4	F1ST43	15810000	14488000	14786000	14687000	17780000	12329000	9841000	7673500	9791400	10158000	308.72	62	29	28	0.00069	23.23	23.88	-0.6511	0.1218	5.345	8	0.022937	1.63946	-0.65	3.16115	0.63728
Acyl-CoA dehydrogenase very long chain OS=Sus scrofa OX=9823 GN=ACADVL PE=1 SV=1	A0A5G2R3E4	15856000	14533000	14831000	14729000	17834000	12372000	9863900	7697600	9818800	10194000	310.26	61	30	29	0.000694	23.24	23.89	-0.651	0.1219	5.34	8	0.022937	1.63946	-0.65	3.15864	0.63728
Hypoxia up-regulated 1 OS=Sus scrofa OX=9823 GN=HYOU1 PE=1 SV=2	A0A286ZIH0	718720	736170	683200	734930	725710	836690	984070	1174200	918580	1015600	170.53	15	11	11	0.000698	19.9	19.46	0.4452	0.08343	5.336	8	0.022937	1.63946	0.44	3.15614	1.3566
Ribosome maturation protein SBDS OS=Sus scrofa OX=9823 GN=SBDS PE=1 SV=1	F1RJJ3	148490	146720	148220	150530	148500	159790	178800	187940	165940	173510	104.12	13	4	4	0.000702	17.4	17.18	0.2198	0.04123	5.33	8	0.022937	1.63946	0.22	3.15366	1.16473
Supervillin OS=Sus scrofa OX=9823 GN=SVIL PE=1 SV=2	A0A286ZU47	1240200	1374200	1365400	1190000	1325200	1575300	2380100	2352000	1853800	2368500	249.55	16	25	25	0.000705	20.99	20.31	0.6799	0.1276	5.327	8	0.022937	1.63946	0.68	3.15181	1.60214
Supervillin OS=Sus scrofa OX=9823 GN=SVIL PE=1 SV=3	A0A287A071	1240200	1374200	1365400	1190000	1325200	1575300	2380100	2352000	1853800	2368500	249.55	16	25	25	0.000705	20.99	20.31	0.6799	0.1276	5.327	8	0.022937	1.63946	0.68	3.15181	1.60214
Supervillin OS=Sus scrofa OX=9823 GN=SVIL PE=1 SV=2	A0A287BT51	1240200	1374200	1365400	1190000	1325200	1575300	2380100	2352000	1853800	2368500	249.55	16	25	25	0.000705	20.99	20.31	0.6799	0.1276	5.327	8	0.022937	1.63946	0.68	3.15181	1.60214
Supervillin OS=Sus scrofa OX=9823 GN=SVIL PE=1 SV=5	F1RWD6	1240200	1374200	1365400	1190000	1325200	1575300	2380100	2352000	1853800	2368500	249.55	16	25	25	0.000705	20.99	20.31	0.6799	0.1276	5.327	8	0.022937	1.63946	0.68	3.15181	1.60214
Supervillin OS=Sus scrofa OX=9823 GN=SVIL PE=1 SV=3	F1RWD9	1240200	1374200	1365400	1190000	1325200	1575300	2380100	2352000	1853800	2368500	249.55	16	25	25	0.000705	20.99	20.31	0.6799	0.1276	5.327	8	0.022937	1.63946	0.68	3.15181	1.60214
Hypoxia up-regulated 1 OS=Sus scrofa OX=9823 GN=HYOU1 PE=1 SV=1	A0A286ZX11	703700	715000	668260	716940	705630	814970	963700	1144100	891850	987140	159.68	11	10	10	0.000714	19.86	19.42	0.4435	0.08342	5.316	8	0.022937	1.63946	0.44	3.1463	1.3566
Hypoxia up-regulated 1 OS=Sus scrofa OX=9823 GN=HYOU1 PE=1 SV=2	A0A287BGS6	703700	715000	668260	716940	705630	814970	963700	1144100	891850	987140	159.68	10	10	10	0.000714	19.86	19.42	0.4435	0.08342	5.316	8	0.022937	1.63946	0.44	3.1463	1.3566
Adenylyl cyclase-associated protein OS=Sus scrofa OX=9823 GN=CAP2 PE=1 SV=1	A0A5G2R676	313370	326940	286970	264080	316530	358380	409100	439770	377710	412750	158.61	36	8	6	0.000714	18.6	18.2	0.4064	0.07644	5.317	8	0.022937	1.63946	0.4	3.1463	1.31951
Hypoxia up-regulated 1 OS=Sus scrofa OX=9823 GN=HYOU1 PE=1 SV=1	A0A5G2RCW9	703700	715000	668260	716940	705630	814970	963700	1144100	891850	987140	159.68	12	10	10	0.000714	19.86	19.42	0.4435	0.08342	5.316	8	0.022937	1.63946	0.44	3.1463	1.3566
Glutamine amidotransferase class 1 domain containing 3 OS=Sus scrofa OX=9823 GN=GATD3 PE=1 SV=2	A0A5G2QJL9	5359800	5358900	5990700	6145800	6137800	4896400	4949700	4506900	4858700	4717700	193.27	39	6	6	0.000721	22.19	22.46	-0.2749	0.05178	5.309	8	0.022937	1.63946	-0.27	3.14206	0.82932
26S proteasome non-ATPase regulatory subunit 2 OS=Sus scrofa OX=9823 GN=PSMD2 PE=1 SV=3	A0A287AN02	1165900	1323400	1177900	1246600	1197800	1445300	1397600	1442500	1336600	1430500	222.3	24	17	17	0.000768	20.43	20.22	0.2075	0.03949	5.256	8	0.022937	1.63946	0.21	3.11464	1.15669
26S proteasome non-ATPase regulatory subunit 2 OS=Sus scrofa OX=9823 GN=PSMD2 PE=3 SV=1	A0A480JRT9	1165900	1323400	1177900	1246600	1197800	1445300	1397600	1442500	1336600	1430500	222.3	24	17	17	0.000768	20.43	20.22	0.2075	0.03949	5.256	8	0.022937	1.63946	0.21	3.11464	1.15669
Protein arginine N-methyltransferase 5 OS=Sus scrofa OX=9823 GN=PRMT5 PE=1 SV=2	A0A287A026	143850	146820	140840	145160	146030	152720	167470	171360	160890	175670	95.69	5	2	2	0.000772	17.34	17.14	0.1948	0.0371	5.252	8	0.022937	1.63946	0.2	3.11238	1.1487
Protein arginine N-methyltransferase 5 OS=Sus scrofa OX=9823 GN=PRMT5 PE=1 SV=2	A0A287A456	143850	146820	140840	145160	146030	152720	167470	171360	160890	175670	95.69	5	2	2	0.000772	17.34	17.14	0.1948	0.0371	5.252	8	0.022937	1.63946	0.2	3.11238	1.1487
Protein arginine N-methyltransferase 5 OS=Sus scrofa OX=9823 GN=PRMT5 PE=1 SV=1	A0A287A8X4	143850	146820	140840	145160	146030	152720	167470	171360	160890	175670	95.69	5	2	2	0.000772	17.34	17.14	0.1948	0.0371	5.252	8	0.022937	1.63946	0.2	3.11238	1.1487
Protein arginine N-methyltransferase 5 OS=Sus scrofa OX=9823 GN=PRMT5 PE=1 SV=3	A0A287AKT7	143850	146820	140840	145160	146030	152720	167470	171360	160890	175670	95.69	6	2	2	0.000772	17.34	17.14	0.1948	0.0371	5.252	8	0.022937	1.63946	0.2	3.11238	1.1487
Protein arginine N-methyltransferase 5 OS=Sus scrofa OX=9823 GN=PRMT5 PE=1 SV=3	A0A287AT40	143850	146820	140840	145160	146030	152720	167470	171360	160890	175670	95.69	6	2	2	0.000772	17.34	17.14	0.1948	0.0371	5.252	8	0.022937	1.63946	0.2	3.11238	1.1487
Protein arginine N-methyltransferase 5 OS=Sus scrofa OX=9823 GN=PRMT5 PE=1 SV=2	A0A5G2QRI8	143850	146820	140840	145160	146030	152720	167470	171360	160890	175670	95.69	5	2	2	0.000772	17.34	17.14	0.1948	0.0371	5.252	8	0.022937	1.63946	0.2	3.11238	1.1487
Protein arginine N-methyltransferase 5 OS=Sus scrofa OX=9823 GN=PRMT5 PE=1 SV=2	I3LBE2	143850	146820	140840	145160	146030	152720	167470	171360	160890	175670	95.69	6	2	2	0.000772	17.34	17.14	0.1948	0.0371	5.252	8	0.022937	1.63946	0.2	3.11238	1.1487
T-complex protein 1 subunit delta OS=Sus scrofa OX=9823 GN=CCT4 PE=1 SV=1	F1SQN1	2878300	3006100	2657900	2614200	2843200	3164700	3294900	3312400	3248800	3158200	204.96	50	20	20	0.000774	21.63	21.42	0.2104	0.04007	5.25	8	0.022937	1.63946	0.21	3.11126	1.15669
Protein kinase domain-containing protein OS=Sus scrofa OX=9823 GN=CSNK2A1 PE=1 SV=2	A0A5G2RLX3	219660	219340	205060	200550	216220	238570	285550	284020	248340	292130	78.55	9	2	2	0.000788	18.04	17.69	0.3424	0.06541	5.235	8	0.022937	1.63946	0.35	3.10347	1.27456
Obscurin cytoskeletal calmodulin and titin-interacting RhoGEF OS=Sus scrofa OX=9823 GN=OBSCN PE=4 SV=1	A0A8W4FJQ6	1224600	1357100	1315300	1091400	1238800	1471400	2280100	2311300	1930800	2090700	407.99	1	126	5	0.000802	20.93	20.24	0.681	0.1304	5.221	8	0.022937	1.63946	0.69	3.09583	1.61328
Ubiquinone biosynthesis protein OS=Sus scrofa OX=9823 GN=COQ9 PE=1 SV=1	A0A287AT07	2568000	2530700	2168400	2029600	2590200	1890500	1570000	1286400	1595900	1543300	184.04	25	6	6	0.000807	20.58	21.17	-0.5956	0.1142	5.216	8	0.022937	1.63946	-0.59	3.09313	0.664343
Ubiquinone biosynthesis protein OS=Sus scrofa OX=9823 GN=COQ9 PE=1 SV=2	A0A5G2QS58	2568000	2530700	2168400	2029600	2590200	1890500	1570000	1286400	1595900	1543300	184.04	26	6	6	0.000807	20.58	21.17	-0.5956	0.1142	5.216	8	0.022937	1.63946	-0.59	3.09313	0.664343
Ubiquinone biosynthesis protein OS=Sus scrofa OX=9823 GN=COQ9 PE=1 SV=4	I3LHS7	2568000	2530700	2168400	2029600	2590200	1890500	1570000	1286400	1595900	1543300	173.9	33	5	5	0.000807	20.58	21.17	-0.5956	0.1142	5.216	8	0.022937	1.63946	-0.59	3.09313	0.664343
Casein kinase II subunit alpha isoform X1 OS=Sus scrofa OX=9823 GN=CSNK2A1 PE=1 SV=1	A0A480PD02	221570	222360	207050	204450	218810	240630	289610	290160	251880	294790	92.26	10	3	3	0.000811	18.06	17.71	0.3436	0.06594	5.211	8	0.022937	1.63946	0.35	3.09098	1.27456
Protein kinase domain-containing protein OS=Sus scrofa OX=9823 GN=CSNK2A1 PE=1 SV=1	A0A5G2QPT4	221570	222360	207050	204450	218810	240630	289610	290160	251880	294790	92.26	12	3	3	0.000811	18.06	17.71	0.3436	0.06594	5.211	8	0.022937	1.63946	0.35	3.09098	1.27456
Protein kinase domain-containing protein OS=Sus scrofa OX=9823 GN=CSNK2A1 PE=1 SV=1	A0A5G2R4G4	221570	222360	207050	204450	218810	240630	289610	290160	251880	294790	92.26	10	3	3	0.000811	18.06	17.71	0.3436	0.06594	5.211	8	0.022937	1.63946	0.35	3.09098	1.27456
Protein kinase domain-containing protein OS=Sus scrofa OX=9823 GN=CSNK2A1 PE=1 SV=1	A0A5G2R5H4	221570	222360	207050	204450	218810	240630	289610	290160	251880	294790	92.26	11	3	3	0.000811	18.06	17.71	0.3436	0.06594	5.211	8	0.022937	1.63946	0.35	3.09098	1.27456
Eukaryotic translation initiation factor 4 gamma 1 OS=Sus scrofa OX=9823 GN=EIF4G1 PE=1 SV=3	A0A286ZZG7	795850	911600	816870	879260	864970	957430	989180	1016300	965300	975910	145.97	11	12	12	0.000814	19.9	19.7	0.2017	0.03872	5.209	8	0.022937	1.63946	0.2	3.08938	1.1487
Eukaryotic translation initiation factor 4 gamma 1 OS=Sus scrofa OX=9823 GN=EIF4G1 PE=1 SV=2	A0A287A2E1	795850	911600	816870	879260	864970	957430	989180	1016300	965300	975910	145.97	10	12	12	0.000814	19.9	19.7	0.2017	0.03872	5.209	8	0.022937	1.63946	0.2	3.08938	1.1487
Eukaryotic translation initiation factor 4 gamma 1 OS=Sus scrofa OX=9823 GN=EIF4G1 PE=1 SV=1	A0A287B9M9	795850	911600	816870	879260	864970	957430	989180	1016300	965300	975910	145.97	10	12	12	0.000814	19.9	19.7	0.2017	0.03872	5.209	8	0.022937	1.63946	0.2	3.08938	1.1487
Eukaryotic translation initiation factor 4 gamma 1 OS=Sus scrofa OX=9823 GN=EIF4G1 PE=1 SV=2	A0A287BR08	795850	911600	816870	879260	864970	957430	989180	1016300	965300	975910	145.97	10	12	12	0.000814	19.9	19.7	0.2017	0.03872	5.209	8	0.022937	1.63946	0.2	3.08938	1.1487
Eukaryotic translation initiation factor 4 gamma 1 OS=Sus scrofa OX=9823 GN=EIF4G1 PE=1 SV=4	I3LMH4	795850	911600	816870	879260	864970	957430	989180	1016300	965300	975910	145.97	10	12	12	0.000814	19.9	19.7	0.2017	0.03872	5.209	8	0.022937	1.63946	0.2	3.08938	1.1487
Obscurin cytoskeletal calmodulin and titin-interacting RhoGEF OS=Sus scrofa OX=9823 GN=OBSCN PE=4 SV=1	A0A8W4FHH8	594770	631240	617340	506580	587010	695310	1085300	1109100	921350	1006400	410.04	0	129	3	0.000817	19.86	19.16	0.6986	0.1342	5.206	8	0.022937	1.63946	0.7	3.08778	1.6245
Obscurin cytoskeletal calmodulin and titin-interacting RhoGEF OS=Sus scrofa OX=9823 GN=OBSCN PE=4 SV=1	A0A8W4FKS7	594770	631240	617340	506580	587010	695310	1085300	1109100	921350	1006400	408.97	0	128	3	0.000817	19.86	19.16	0.6986	0.1342	5.206	8	0.022937	1.63946	0.7	3.08778	1.6245
26S proteasome non-ATPase regulatory subunit 13 OS=Sus scrofa OX=9823 GN=PSMD13 PE=1 SV=1	A0A287B7X9	240710	254240	240430	257610	252110	283440	285330	305030	265550	290330	165.23	24	7	7	0.000834	18.12	17.93	0.1986	0.03827	5.189	8	0.022937	1.63946	0.19	3.07883	1.14076
26S proteasome non-ATPase regulatory subunit 13 OS=Sus scrofa OX=9823 GN=PSMD13 PE=1 SV=1	A0A5G2QHX0	240710	254240	240430	257610	252110	283440	285330	305030	265550	290330	165.23	24	7	7	0.000834	18.12	17.93	0.1986	0.03827	5.189	8	0.022937	1.63946	0.19	3.07883	1.14076
26S proteasome non-ATPase regulatory subunit 13 OS=Sus scrofa OX=9823 GN=PSMD13 PE=1 SV=2	A0A5G2R6X9	240710	254240	240430	257610	252110	283440	285330	305030	265550	290330	165.23	21	7	7	0.000834	18.12	17.93	0.1986	0.03827	5.189	8	0.022937	1.63946	0.19	3.07883	1.14076
Proteasome 26S subunit non-ATPase 13 OS=Sus scrofa OX=9823 GN=PSMD13 PE=4 SV=1	A0A8W4FA17	240710	254240	240430	257610	252110	283440	285330	305030	265550	290330	165.23	22	7	7	0.000834	18.12	17.93	0.1986	0.03827	5.189	8	0.022937	1.63946	0.19	3.07883	1.14076
26S proteasome non-ATPase regulatory subunit 13 OS=Sus scrofa OX=9823 GN=PSMD13 PE=1 SV=1	F1RGC9	240710	254240	240430	257610	252110	283440	285330	305030	265550	290330	165.23	24	7	7	0.000834	18.12	17.93	0.1986	0.03827	5.189	8	0.022937	1.63946	0.19	3.07883	1.14076
Supervillin OS=Sus scrofa OX=9823 GN=SVIL PE=1 SV=3	A0A287AXE7	863070	973430	948190	829820	942550	1103800	1612500	1571800	1240200	1619400	239.64	16	20	20	0.000842	20.43	19.8	0.6346	0.1225	5.181	8	0.022937	1.63946	0.63	3.07469	1.54756
Asporin OS=Sus scrofa OX=9823 GN=ASPN PE=1 SV=1	A0A5G2R455	369060	425180	305950	507270	251910	628990	1553200	1782700	907730	1318200	128.31	26	4	4	0.000864	20.14	18.46	1.682	0.3259	5.159	8	0.022937	1.63946	1.68	3.06349	3.20428
Paxillin OS=Sus scrofa OX=9823 GN=PXN PE=4 SV=2	A0A287BTJ4	187140	202840	196860	202650	180860	238440	292790	288950	226010	255120	114.29	8	3	3	0.000869	17.98	17.56	0.4173	0.08094	5.155	8	0.022937	1.63946	0.42	3.06098	1.33793
Paxillin OS=Sus scrofa OX=9823 GN=PXN PE=4 SV=1	A0A5G2QT44	187140	202840	196860	202650	180860	238440	292790	288950	226010	255120	114.29	7	3	3	0.000869	17.98	17.56	0.4173	0.08094	5.155	8	0.022937	1.63946	0.42	3.06098	1.33793
Paxillin OS=Sus scrofa OX=9823 GN=PXN PE=4 SV=1	A0A5G2QTN6	187140	202840	196860	202650	180860	238440	292790	288950	226010	255120	114.29	8	3	3	0.000869	17.98	17.56	0.4173	0.08094	5.155	8	0.022937	1.63946	0.42	3.06098	1.33793
Paxillin OS=Sus scrofa OX=9823 GN=PXN PE=4 SV=1	A0A5G2RG25	187140	202840	196860	202650	180860	238440	292790	288950	226010	255120	114.29	4	3	3	0.000869	17.98	17.56	0.4173	0.08094	5.155	8	0.022937	1.63946	0.42	3.06098	1.33793
DEAD-box helicase 1 OS=Sus scrofa OX=9823 GN=DDX1 PE=4 SV=1	A0A8W4FDP4	1416200	1537200	1447900	1403900	1451600	1558500	1624200	1636800	1624700	1732600	185.35	28	17	17	0.000881	20.64	20.47	0.1721	0.03346	5.144	8	0.022937	1.63946	0.17	3.05502	1.12506
DEAD-box helicase 1 OS=Sus scrofa OX=9823 GN=DDX1 PE=4 SV=1	A0A8W4FQC1	1416200	1537200	1447900	1403900	1451600	1558500	1624200	1636800	1624700	1732600	185.35	26	17	17	0.000881	20.64	20.47	0.1721	0.03346	5.144	8	0.022937	1.63946	0.17	3.05502	1.12506
ATP-dependent RNA helicase DDX1 OS=Sus scrofa OX=9823 GN=DDX1 PE=1 SV=4	F1SCS1	1416200	1537200	1447900	1403900	1451600	1558500	1624200	1636800	1624700	1732600	185.35	28	17	17	0.000881	20.64	20.47	0.1721	0.03346	5.144	8	0.022937	1.63946	0.17	3.05502	1.12506
calcium/calmodulin-dependent protein kinase OS=Sus scrofa OX=9823 GN=CAMK2B PE=1 SV=3	A0A286ZTV0	589800	626650	655180	524020	626780	760470	771190	729920	721540	735040	181.73	17	13	8	0.000882	19.5	19.2	0.3027	0.05885	5.143	8	0.022937	1.63946	0.3	3.05453	1.23114
calcium/calmodulin-dependent protein kinase OS=Sus scrofa OX=9823 GN=CAMK2B PE=1 SV=1	A0A5G2QCQ9	589800	626650	655180	524020	626780	760470	771190	729920	721540	735040	190.23	16	13	8	0.000882	19.5	19.2	0.3027	0.05885	5.143	8	0.022937	1.63946	0.3	3.05453	1.23114
calcium/calmodulin-dependent protein kinase OS=Sus scrofa OX=9823 GN=CAMK2B PE=1 SV=2	A0A5G2QK95	589800	626650	655180	524020	626780	760470	771190	729920	721540	735040	176.49	15	12	7	0.000882	19.5	19.2	0.3027	0.05885	5.143	8	0.022937	1.63946	0.3	3.05453	1.23114
calcium/calmodulin-dependent protein kinase OS=Sus scrofa OX=9823 GN=CAMK2B PE=1 SV=1	A0A5G2QQK7	589800	626650	655180	524020	626780	760470	771190	729920	721540	735040	193.99	17	14	8	0.000882	19.5	19.2	0.3027	0.05885	5.143	8	0.022937	1.63946	0.3	3.05453	1.23114
calcium/calmodulin-dependent protein kinase OS=Sus scrofa OX=9823 GN=CAMK2B PE=1 SV=2	A0A5G2R2W2	589800	626650	655180	524020	626780	760470	771190	729920	721540	735040	177.62	16	12	8	0.000882	19.5	19.2	0.3027	0.05885	5.143	8	0.022937	1.63946	0.3	3.05453	1.23114
calcium/calmodulin-dependent protein kinase OS=Sus scrofa OX=9823 GN=CAMK2B PE=1 SV=2	F1SSH3	589800	626650	655180	524020	626780	760470	771190	729920	721540	735040	193.99	16	14	8	0.000882	19.5	19.2	0.3027	0.05885	5.143	8	0.022937	1.63946	0.3	3.05453	1.23114
Prohibitin OS=Sus scrofa OX=9823 GN=PHB2 PE=1 SV=1	A0A5G2QBR0	1107500	1171000	1049500	1081200	1129000	963940	848300	826530	965200	948280	138.85	47	3	3	0.000889	19.79	20.08	-0.2851	0.0555	5.136	8	0.022937	1.63946	-0.29	3.0511	0.817902
Dipeptidyl peptidase 3 OS=Sus scrofa OX=9823 GN=DPP3 PE=1 SV=1	A0A5G2RH47	219000	234060	216300	238820	220270	264980	327210	401700	312190	317490	110.23	8	4	4	0.000897	18.3	17.78	0.5131	0.1	5.13	8	0.022937	1.63946	0.52	3.04721	1.43396
Dipeptidyl peptidase 3 OS=Sus scrofa OX=9823 GN=DPP3 PE=1 SV=2	A0A5G2RLJ6	219000	234060	216300	238820	220270	264980	327210	401700	312190	317490	110.23	8	4	4	0.000897	18.3	17.78	0.5131	0.1	5.13	8	0.022937	1.63946	0.52	3.04721	1.43396
Dipeptidyl peptidase 3 OS=Sus scrofa OX=9823 GN=DPP3 PE=1 SV=1	F1RU52	219000	234060	216300	238820	220270	264980	327210	401700	312190	317490	110.23	8	4	4	0.000897	18.3	17.78	0.5131	0.1	5.13	8	0.022937	1.63946	0.52	3.04721	1.43396
Dipeptidyl peptidase 3 OS=Sus scrofa OX=9823 GN=DPP3 PE=1 SV=3	I3LGH6	219000	234060	216300	238820	220270	264980	327210	401700	312190	317490	110.23	8	4	4	0.000897	18.3	17.78	0.5131	0.1	5.13	8	0.022937	1.63946	0.52	3.04721	1.43396
Acyl-CoA thioesterase 9 OS=Sus scrofa OX=9823 GN=ACOT9 PE=1 SV=1	A0A5G2QT21	1793900	1952600	1769600	1877900	1874800	1714600	1498200	1556300	1626000	1614100	201.35	45	14	14	0.00092	20.61	20.82	-0.2113	0.04136	5.109	8	0.022937	1.63946	-0.21	3.03621	0.864537
Chloride intracellular channel protein OS=Sus scrofa OX=9823 GN=CLIC4 PE=1 SV=1	A0A5G2Q8W1	2064300	2165200	2021100	2024100	1774900	2566300	3106400	2468500	2472100	2956900	170.93	51	8	8	0.000925	21.37	20.94	0.4296	0.08417	5.104	8	0.022937	1.63946	0.43	3.03386	1.34723
calcium/calmodulin-dependent protein kinase OS=Sus scrofa OX=9823 GN=CAMK2B PE=1 SV=2	A0A5G2QVX7	540020	574470	605880	481500	578990	661640	713710	689070	676270	687810	179.18	16	12	7	0.000938	19.39	19.08	0.3061	0.06009	5.093	8	0.022937	1.63946	0.31	3.0278	1.23971
Trafficking from ER to golgi regulator OS=Sus scrofa OX=9823 GN=TFG PE=1 SV=1	A0A5G2QRV2	472240	462370	446910	419690	429530	546100	660510	747580	554070	587200	117	20	4	4	0.000953	19.23	18.77	0.4637	0.09126	5.08	8	0.022937	1.63946	0.46	3.02091	1.37554
Chaperonin containing TCP1 subunit 4 OS=Sus scrofa OX=9823 GN=CCT4 PE=4 SV=1	A0A8W4FCS4	2011400	2052900	1844500	1816200	1965600	2204500	2327800	2262100	2232400	2133200	193.69	45	16	16	0.000971	21.09	20.88	0.2047	0.04042	5.065	8	0.022937	1.63946	0.21	3.01278	1.15669
T-complex protein 1 subunit delta OS=Sus scrofa OX=9823 GN=CCT4 PE=1 SV=1	A0A5G2QN54	2513100	2670000	2367900	2305100	2523700	2767200	2903000	2942000	2871100	2789200	203.13	50	19	19	0.000988	21.44	21.24	0.2068	0.04094	5.051	8	0.022937	1.63946	0.2	3.00524	1.1487
Synaptopodin 2 like OS=Sus scrofa OX=9823 GN=SYNPO2L PE=4 SV=2	A0A287ACF3	2974500	2860300	2992800	2691900	2647600	3295300	4926900	5826500	4568800	4712700	268.9	40	22	21	0.001018	22.13	21.43	0.6977	0.1388	5.027	8	0.022937	1.63946	0.7	2.99225	1.6245
Hedgehog acyltransferase like OS=Sus scrofa OX=9823 GN=HHATL PE=1 SV=1	A0A287A0H7	719380	802070	883620	726680	758190	616230	453040	416600	555610	556370	197.21	30	11	11	0.00102	18.97	19.57	-0.5932	0.118	5.026	8	0.022937	1.63946	-0.6	2.9914	0.659754
Hedgehog acyltransferase like OS=Sus scrofa OX=9823 GN=HHATL PE=1 SV=1	F1SRF0	719380	802070	883620	726680	758190	616230	453040	416600	555610	556370	197.21	32	11	11	0.00102	18.97	19.57	-0.5932	0.118	5.026	8	0.022937	1.63946	-0.6	2.9914	0.659754
NAD-dependent protein deacetylase OS=Sus scrofa OX=9823 GN=SIRT3 PE=1 SV=2	A0A5G2QT49	45357	50985	38299	36448	36538	30575	19173	20996	23852	27048	55.71	6	2	2	0.001021	14.55	15.33	-0.7786	0.1549	5.025	8	0.022937	1.63946	-0.78	2.99097	0.582367
Sirtuin 3 OS=Sus scrofa OX=9823 GN=SIRT3 PE=1 SV=1	A0A5G2QVK1	45357	50985	38299	36448	36538	30575	19173	20996	23852	27048	55.71	6	2	2	0.001021	14.55	15.33	-0.7786	0.1549	5.025	8	0.022937	1.63946	-0.78	2.99097	0.582367
Sirtuin 3 OS=Sus scrofa OX=9823 GN=SIRT3 PE=1 SV=1	A0A5G2R1I1	45357	50985	38299	36448	36538	30575	19173	20996	23852	27048	55.71	5	2	2	0.001021	14.55	15.33	-0.7786	0.1549	5.025	8	0.022937	1.63946	-0.78	2.99097	0.582367
NAD-dependent protein deacetylase OS=Sus scrofa OX=9823 GN=SIRT3 PE=1 SV=1	B7U9B0	45357	50985	38299	36448	36538	30575	19173	20996	23852	27048	55.71	7	2	2	0.001021	14.55	15.33	-0.7786	0.1549	5.025	8	0.022937	1.63946	-0.78	2.99097	0.582367
Synaptopodin 2 like OS=Sus scrofa OX=9823 GN=SYNPO2L PE=4 SV=3	F1SU55	2982400	2868700	2998500	2699500	2652900	3300800	4936200	5834100	4578300	4722200	273.44	37	23	22	0.001025	22.13	21.44	0.6967	0.1387	5.022	8	0.022937	1.63946	0.69	2.98928	1.61328
Cysteine and glycine rich protein 2 OS=Sus scrofa OX=9823 GN=CSRP2 PE=1 SV=1	A0A5G2QYU2	44166	40597	34190	39704	40531	62421	79651	76822	47961	65325	83.1	17	3	3	0.001027	16	15.28	0.7201	0.1435	5.02	8	0.022937	1.63946	0.72	2.98843	1.64718
Cysteine and glycine rich protein 2 OS=Sus scrofa OX=9823 GN=CSRP2 PE=1 SV=1	A0A5G2R9G8	44166	40597	34190	39704	40531	62421	79651	76822	47961	65325	83.1	16	3	3	0.001027	16	15.28	0.7201	0.1435	5.02	8	0.022937	1.63946	0.72	2.98843	1.64718
Cysteine and glycine rich protein 2 OS=Sus scrofa OX=9823 GN=CSRP2 PE=4 SV=1	A0A8W4FFX7	44166	40597	34190	39704	40531	62421	79651	76822	47961	65325	83.1	17	3	3	0.001027	16	15.28	0.7201	0.1435	5.02	8	0.022937	1.63946	0.72	2.98843	1.64718
Cysteine and glycine rich protein 2 OS=Sus scrofa OX=9823 GN=CSRP2 PE=4 SV=1	A0A8W4FG87	44166	40597	34190	39704	40531	62421	79651	76822	47961	65325	83.1	17	3	3	0.001027	16	15.28	0.7201	0.1435	5.02	8	0.022937	1.63946	0.72	2.98843	1.64718
TPD52 like 2 OS=Sus scrofa OX=9823 GN=TPD52L2 PE=1 SV=2	A0A287B0P4	41442	39926	40467	37708	38859	47695	61212	49889	46935	50688	100.55	26	3	3	0.001028	15.64	15.28	0.3641	0.07254	5.019	8	0.022937	1.63946	0.36	2.98801	1.28343
TPD52 like 2 OS=Sus scrofa OX=9823 GN=TPD52L2 PE=1 SV=2	A0A287B1X5	41442	39926	40467	37708	38859	47695	61212	49889	46935	50688	100.55	26	3	3	0.001028	15.64	15.28	0.3641	0.07254	5.019	8	0.022937	1.63946	0.36	2.98801	1.28343
TPD52 like 2 OS=Sus scrofa OX=9823 GN=TPD52L2 PE=1 SV=1	A0A5G2Q979	41442	39926	40467	37708	38859	47695	61212	49889	46935	50688	100.55	29	3	3	0.001028	15.64	15.28	0.3641	0.07254	5.019	8	0.022937	1.63946	0.36	2.98801	1.28343
NADH:ubiquinone oxidoreductase subunit A9 OS=Sus scrofa OX=9823 GN=NDUFA9 PE=1 SV=2	A0A287AE88	12185000	12740000	12722000	12367000	13159000	11312000	10621000	11126000	11963000	11224000	240.43	45	17	17	0.001029	23.42	23.59	-0.1681	0.0335	5.018	8	0.022937	1.63946	-0.17	2.98758	0.888843
inorganic diphosphatase OS=Sus scrofa OX=9823 GN=PPA1 PE=1 SV=4	F1SUE3	535710	570280	519750	443900	471230	636410	656170	613770	688060	640520	145.98	30	6	6	0.001031	19.3	18.95	0.3532	0.0704	5.017	8	0.022937	1.63946	0.35	2.98674	1.27456
Plectin OS=Sus scrofa OX=9823 GN=PLEC PE=1 SV=1	A0A287A8C7	32403000	33993000	35789000	30309000	37655000	39134000	46685000	47391000	43611000	50560000	452.16	41	185	181	0.001032	25.43	25.02	0.417	0.08314	5.016	8	0.022937	1.63946	0.41	2.98632	1.32869
Plectin OS=Sus scrofa OX=9823 GN=PLEC PE=1 SV=3	A0A287AA88	32403000	33993000	35789000	30309000	37655000	39134000	46685000	47391000	43611000	50560000	452.16	48	185	181	0.001032	25.43	25.02	0.417	0.08314	5.016	8	0.022937	1.63946	0.41	2.98632	1.32869
Plectin OS=Sus scrofa OX=9823 GN=PLEC PE=1 SV=2	A0A287B0Y8	32403000	33993000	35789000	30309000	37655000	39134000	46685000	47391000	43611000	50560000	452.41	46	186	181	0.001032	25.43	25.02	0.417	0.08314	5.016	8	0.022937	1.63946	0.41	2.98632	1.32869
Plectin OS=Sus scrofa OX=9823 GN=PLEC PE=1 SV=3	A0A287B217	32403000	33993000	35789000	30309000	37655000	39134000	46685000	47391000	43611000	50560000	452.16	48	185	181	0.001032	25.43	25.02	0.417	0.08314	5.016	8	0.022937	1.63946	0.41	2.98632	1.32869
Plectin OS=Sus scrofa OX=9823 GN=PLEC PE=1 SV=2	A0A287B9H1	32403000	33993000	35789000	30309000	37655000	39134000	46685000	47391000	43611000	50560000	452.16	48	185	181	0.001032	25.43	25.02	0.417	0.08314	5.016	8	0.022937	1.63946	0.41	2.98632	1.32869
Plectin OS=Sus scrofa OX=9823 GN=PLEC PE=1 SV=2	A0A287BN04	32403000	33993000	35789000	30309000	37655000	39134000	46685000	47391000	43611000	50560000	452.16	48	185	181	0.001032	25.43	25.02	0.417	0.08314	5.016	8	0.022937	1.63946	0.41	2.98632	1.32869
Plectin OS=Sus scrofa OX=9823 GN=PLEC PE=1 SV=3	A0A287BNK7	32403000	33993000	35789000	30309000	37655000	39134000	46685000	47391000	43611000	50560000	452.16	48	185	181	0.001032	25.43	25.02	0.417	0.08314	5.016	8	0.022937	1.63946	0.41	2.98632	1.32869
Aspartate beta-hydroxylase OS=Sus scrofa OX=9823 GN=ASPH PE=1 SV=2	A0A5G2REF2	1056300	1109200	1041700	860500	1078000	877440	604960	623520	596170	687530	98.91	13	2	2	0.001033	19.36	19.97	-0.6122	0.1221	5.015	8	0.022937	1.63946	-0.61	2.9859	0.655197
NADH:ubiquinone oxidoreductase subunit A9 OS=Sus scrofa OX=9823 GN=NDUFA9 PE=1 SV=4	F1SL07	12235000	12784000	12771000	12410000	13202000	11348000	10662000	11165000	12014000	11268000	242.96	57	18	18	0.001034	23.43	23.6	-0.1679	0.03349	5.015	8	0.022937	1.63946	-0.17	2.98548	0.888843
Phosducin like 3 OS=Sus scrofa OX=9823 GN=PDCL3 PE=1 SV=1	A0A287AK42	197180	215370	190850	186010	192470	225780	257010	252440	220650	238830	96.81	17	4	4	0.001045	17.86	17.58	0.2823	0.0564	5.006	8	0.022937	1.63946	0.28	2.98088	1.21419
Phosducin like 3 OS=Sus scrofa OX=9823 GN=PDCL3 PE=1 SV=1	A0A5G2QD75	197180	215370	190850	186010	192470	225780	257010	252440	220650	238830	96.81	17	4	4	0.001045	17.86	17.58	0.2823	0.0564	5.006	8	0.022937	1.63946	0.28	2.98088	1.21419
Obscurin cytoskeletal calmodulin and titin-interacting RhoGEF OS=Sus scrofa OX=9823 GN=OBSCN PE=3 SV=1	A0A5G2QZ79	2420100	2834700	2707400	2253500	2615400	2993300	4909300	4815800	4085000	4471300	418.21	2	143	12	0.001067	22	21.29	0.7123	0.1428	4.99	8	0.022937	1.63946	0.71	2.97184	1.6358
Obscurin cytoskeletal calmodulin and titin-interacting RhoGEF OS=Sus scrofa OX=9823 GN=OBSCN PE=4 SV=1	A0A8W4F6K4	616490	659340	649230	538380	622500	721850	1144700	1214600	961190	1060900	404.62	0	121	2	0.001071	19.94	19.23	0.7065	0.1417	4.987	8	0.022937	1.63946	0.71	2.97021	1.6358
Obscurin cytoskeletal calmodulin and titin-interacting RhoGEF OS=Sus scrofa OX=9823 GN=OBSCN PE=4 SV=1	A0A8W4FLN6	616490	659340	649230	538380	622500	721850	1144700	1214600	961190	1060900	389.41	0	101	2	0.001071	19.94	19.23	0.7065	0.1417	4.987	8	0.022937	1.63946	0.71	2.97021	1.6358
calcium/calmodulin-dependent protein kinase OS=Sus scrofa OX=9823 GN=CAMK2B PE=1 SV=2	A0A287BEM2	519890	568680	584260	456310	559770	691780	713290	659920	669730	655800	192.11	16	13	7	0.00108	19.37	19.03	0.3393	0.06815	4.979	8	0.022937	1.63946	0.34	2.96658	1.26576
Thrombospondin 4 OS=Sus scrofa OX=9823 GN=THBS4 PE=1 SV=1	A0A5G2R891	196340	200190	234030	211710	194150	406530	4173300	3220100	1108300	2083800	265.52	36	18	18	0.001087	20.66	17.66	3.005	0.6041	4.975	8	0.022937	1.63946	3	2.96377	8
Ubiquinol-cytochrome c reductase Rieske iron-sulfur polypeptide 1 OS=Sus scrofa OX=9823 GN=UQCRFS1 PE=1 SV=3	F1RNZ1	11397000	11474000	11887000	11291000	12222000	10553000	9341500	8997500	10513000	9492100	217.23	38	12	12	0.001087	23.22	23.47	-0.2554	0.05135	4.974	8	0.022937	1.63946	-0.25	2.96377	0.840896
DnaJ heat shock protein family (Hsp40) member A2 OS=Sus scrofa OX=9823 GN=DNAJA2 PE=1 SV=1	F1RP05	682720	701320	724330	723140	762320	784420	808580	773430	805320	819590	143.75	31	7	7	0.001115	19.61	19.45	0.152	0.03069	4.954	8	0.022937	1.63946	0.16	2.95273	1.11729
Sterol carrier protein 2 OS=Sus scrofa OX=9823 GN=PODN PE=1 SV=4	F1S762	1163100	1308100	1390100	1157000	1299600	1470200	1662700	1629800	1725500	1494800	120.39	7	5	5	0.001121	20.6	20.27	0.3384	0.06837	4.95	8	0.022937	1.63946	0.33	2.95039	1.25701
Asporin OS=Sus scrofa OX=9823 GN=ASPN PE=1 SV=1	F1SUE4	2077100	2290800	1807000	2576300	1278200	3305400	8474200	9079400	4515200	7037000	216.45	42	12	12	0.001122	22.53	20.9	1.631	0.3296	4.949	8	0.022937	1.63946	1.63	2.95001	3.09513
Eukaryotic translation elongation factor 2 OS=Sus scrofa OX=9823 GN=EEF2 PE=1 SV=3	I3LII3	10603000	11060000	10023000	10056000	10023000	11421000	13216000	13262000	12084000	11877000	289.32	45	31	31	0.001126	23.56	23.3	0.2556	0.05168	4.946	8	0.022937	1.63946	0.26	2.94846	1.19748
Trafficking from ER to golgi regulator OS=Sus scrofa OX=9823 GN=TFG PE=1 SV=2	A0A287AB01	498910	493020	471720	440180	454400	570060	688720	773670	581780	610850	127.71	20	5	5	0.001127	19.29	18.85	0.4435	0.08968	4.945	8	0.022937	1.63946	0.44	2.94808	1.3566
Trafficking from ER to golgi regulator OS=Sus scrofa OX=9823 GN=TFG PE=1 SV=1	A0A5G2QBI5	498910	493020	471720	440180	454400	570060	688720	773670	581780	610850	127.71	22	5	5	0.001127	19.29	18.85	0.4435	0.08968	4.945	8	0.022937	1.63946	0.44	2.94808	1.3566
Trafficking from ER to golgi regulator OS=Sus scrofa OX=9823 GN=TFG PE=1 SV=4	I3LNI2	498910	493020	471720	440180	454400	570060	688720	773670	581780	610850	127.71	20	5	5	0.001127	19.29	18.85	0.4435	0.08968	4.945	8	0.022937	1.63946	0.44	2.94808	1.3566
Chaperonin containing TCP1 subunit 6A OS=Sus scrofa OX=9823 GN=CCT6A PE=1 SV=1	A0A5G2R5Y6	1848600	1854500	1754400	1620400	1722500	2006600	2201700	2109700	2029600	1963400	197.51	31	13	13	0.001132	20.97	20.75	0.2291	0.04636	4.942	8	0.022937	1.63946	0.22	2.94615	1.16473
Heat shock protein 90 alpha family class B member 1 OS=Sus scrofa OX=9823 GN=HSP90AB1 PE=1 SV=1	A0A286ZKC5	2704700	3116900	2608000	2763400	3083700	3508700	4829700	5053500	3786200	4038200	293.1	26	25	15	0.001142	22	21.44	0.561	0.1137	4.935	8	0.022937	1.63946	0.56	2.94233	1.47427
Heat shock protein 90 alpha family class B member 1 OS=Sus scrofa OX=9823 GN=HSP90AB1 PE=1 SV=1	A0A287BDM6	2704700	3116900	2608000	2763400	3083700	3508700	4829700	5053500	3786200	4038200	293.1	30	25	15	0.001142	22	21.44	0.561	0.1137	4.935	8	0.022937	1.63946	0.56	2.94233	1.47427
Heat shock protein 90 alpha family class B member 1 OS=Sus scrofa OX=9823 GN=HSP90AB1 PE=1 SV=2	F1RQU2	2704700	3116900	2608000	2763400	3083700	3508700	4829700	5053500	3786200	4038200	293.1	30	25	15	0.001142	22	21.44	0.561	0.1137	4.935	8	0.022937	1.63946	0.56	2.94233	1.47427
Legumain OS=Sus scrofa OX=9823 GN=LGMN PE=1 SV=1	A0A287AW67	97307	115460	104730	101430	103290	79454	51269	45490	60281	74053	91.5	9	3	3	0.001144	15.89	16.67	-0.7795	0.158	4.934	8	0.022937	1.63946	-0.78	2.94157	0.582367
Legumain OS=Sus scrofa OX=9823 GN=LGMN PE=1 SV=1	A0A287BCT6	97307	115460	104730	101430	103290	79454	51269	45490	60281	74053	91.5	10	3	3	0.001144	15.89	16.67	-0.7795	0.158	4.934	8	0.022937	1.63946	-0.78	2.94157	0.582367
Legumain OS=Sus scrofa OX=9823 GN=LGMN PE=4 SV=1	A0A8W4FL93	97307	115460	104730	101430	103290	79454	51269	45490	60281	74053	91.5	8	3	3	0.001144	15.89	16.67	-0.7795	0.158	4.934	8	0.022937	1.63946	-0.78	2.94157	0.582367
Legumain OS=Sus scrofa OX=9823 GN=LGMN PE=1 SV=4	F1SD69	97307	115460	104730	101430	103290	79454	51269	45490	60281	74053	91.5	10	3	3	0.001144	15.89	16.67	-0.7795	0.158	4.934	8	0.022937	1.63946	-0.78	2.94157	0.582367
Legumain OS=Sus scrofa OX=9823 GN=LGMN PE=1 SV=4	F1SD70	97307	115460	104730	101430	103290	79454	51269	45490	60281	74053	91.5	8	3	3	0.001144	15.89	16.67	-0.7795	0.158	4.934	8	0.022937	1.63946	-0.78	2.94157	0.582367
Legumain OS=Sus scrofa OX=9823 GN=LGMN PE=1 SV=3	I3LKM9	97307	115460	104730	101430	103290	79454	51269	45490	60281	74053	91.5	10	3	3	0.001144	15.89	16.67	-0.7795	0.158	4.934	8	0.022937	1.63946	-0.78	2.94157	0.582367
Heat shock protein 90 alpha family class B member 1 OS=Sus scrofa OX=9823 GN=HSP90AB1 PE=1 SV=1	A0A287A9T4	2697300	3109600	2603300	2757200	3076700	3501100	4817300	5042300	3776000	4026900	289.96	26	24	14	0.001145	22	21.44	0.5607	0.1137	4.933	8	0.022937	1.63946	0.56	2.94119	1.47427
Hypoxanthine-guanine phosphoribosyltransferase OS=Sus scrofa OX=9823 GN=HPRT1 PE=2 SV=3	Q45FY6	600880	681860	529200	533060	551550	692670	774190	730480	795190	764130	128.05	51	8	8	0.001148	19.52	19.14	0.3801	0.07709	4.931	8	0.022937	1.63946	0.38	2.94006	1.30134
inorganic diphosphatase OS=Sus scrofa OX=9823 GN=PPA1 PE=1 SV=1	A0A5G2QU23	491930	514290	471080	399010	425570	576950	592740	557300	621990	585030	118.8	32	5	5	0.001168	19.16	18.81	0.3554	0.07227	4.917	8	0.022937	1.63946	0.35	2.93256	1.27456
Zyxin OS=Sus scrofa OX=9823 GN=ZYX PE=1 SV=1	F1SRV9	907060	812890	752310	807540	1012800	1439100	1390500	1304800	1298400	1004200	180.68	25	11	11	0.001168	20.29	19.7	0.5815	0.1183	4.917	8	0.022937	1.63946	0.59	2.93256	1.50525
Glutamine amidotransferase class 1 domain containing 3 OS=Sus scrofa OX=9823 GN=GATD3 PE=1 SV=3	A0A287ANM8	7017500	7426400	8188100	8008600	8456900	6693700	6760800	6104100	6329300	6346500	217.68	47	9	9	0.00118	22.62	22.9	-0.2762	0.05626	4.909	8	0.022937	1.63946	-0.28	2.92812	0.823591
Glutamine amidotransferase class 1 domain containing 3 OS=Sus scrofa OX=9823 GN=GATD3 PE=1 SV=3	I3LJ05	7017500	7426400	8188100	8008600	8456900	6693700	6760800	6104100	6329300	6346500	217.68	48	9	9	0.00118	22.62	22.9	-0.2762	0.05626	4.909	8	0.022937	1.63946	-0.28	2.92812	0.823591
Serine/threonine kinase 26 OS=Sus scrofa OX=9823 GN=STK26 PE=4 SV=1	A0A5K1VTJ9	116090	112240	101470	109190	94189	121610	135150	133520	130550	132860	62.1	8	3	3	0.001191	17	16.7	0.297	0.06059	4.902	8	0.022937	1.63946	0.3	2.92409	1.23114
Cartilage oligomeric matrix protein OS=Sus scrofa OX=9823 GN=COMP PE=1 SV=1	A0A5G2QMI2	34374	37228	32721	26891	32530	66298	1090000	846550	269590	487410	107.99	4	2	2	0.001192	18.54	14.99	3.549	0.7241	4.901	8	0.022937	1.63946	3.55	2.92372	11.7127
Cartilage oligomeric matrix protein OS=Sus scrofa OX=9823 GN=COMP PE=1 SV=2	F1S902	34374	37228	32721	26891	32530	66298	1090000	846550	269590	487410	107.99	3	2	2	0.001192	18.54	14.99	3.549	0.7241	4.901	8	0.022937	1.63946	3.55	2.92372	11.7127
Zyxin OS=Sus scrofa OX=9823 GN=ZYX PE=1 SV=2	F1SRU2	902720	807700	747670	801990	1008200	1429400	1386500	1297200	1293600	998010	167.59	21	10	10	0.001192	20.28	19.7	0.5825	0.1189	4.901	8	0.022937	1.63946	0.58	2.92372	1.49485
Methanethiol oxidase OS=Sus scrofa OX=9823 GN=SELENBP1 PE=1 SV=2	A0A286ZRR3	3026300	3102300	2632500	3072700	3593500	2498600	1687500	1386400	1876400	1807300	202.54	36	14	14	0.001207	20.79	21.55	-0.7566	0.1547	4.892	8	0.022937	1.63946	-0.76	2.91829	0.590496
Methanethiol oxidase OS=Sus scrofa OX=9823 GN=SELENBP1 PE=1 SV=2	A0A286ZTB0	3026300	3102300	2632500	3072700	3593500	2498600	1687500	1386400	1876400	1807300	202.54	36	14	14	0.001207	20.79	21.55	-0.7566	0.1547	4.892	8	0.022937	1.63946	-0.76	2.91829	0.590496
Methanethiol oxidase OS=Sus scrofa OX=9823 GN=SELENBP1 PE=1 SV=1	A0A480MVX6	3026300	3102300	2632500	3072700	3593500	2498600	1687500	1386400	1876400	1807300	202.54	35	14	14	0.001207	20.79	21.55	-0.7566	0.1547	4.892	8	0.022937	1.63946	-0.76	2.91829	0.590496
Methanethiol oxidase OS=Sus scrofa OX=9823 GN=SELENBP1 PE=1 SV=1	A0A5G2QT34	3026300	3102300	2632500	3072700	3593500	2498600	1687500	1386400	1876400	1807300	202.54	35	14	14	0.001207	20.79	21.55	-0.7566	0.1547	4.892	8	0.022937	1.63946	-0.76	2.91829	0.590496
Methanethiol oxidase OS=Sus scrofa OX=9823 GN=SELENBP1 PE=1 SV=2	A0A5G2QX06	3026300	3102300	2632500	3072700	3593500	2498600	1687500	1386400	1876400	1807300	202.54	36	14	14	0.001207	20.79	21.55	-0.7566	0.1547	4.892	8	0.022937	1.63946	-0.76	2.91829	0.590496
Methanethiol oxidase OS=Sus scrofa OX=9823 GN=SELENBP1 PE=1 SV=2	A0A5G2R406	3026300	3102300	2632500	3072700	3593500	2498600	1687500	1386400	1876400	1807300	202.54	38	14	14	0.001207	20.79	21.55	-0.7566	0.1547	4.892	8	0.022937	1.63946	-0.76	2.91829	0.590496
Methanethiol oxidase OS=Sus scrofa OX=9823 GN=SELENBP1 PE=1 SV=2	A0A5G2R8J3	3026300	3102300	2632500	3072700	3593500	2498600	1687500	1386400	1876400	1807300	202.54	37	14	14	0.001207	20.79	21.55	-0.7566	0.1547	4.892	8	0.022937	1.63946	-0.76	2.91829	0.590496
Methanethiol oxidase OS=Sus scrofa OX=9823 GN=SELENBP1 PE=3 SV=3	F1ST01	3026300	3102300	2632500	3072700	3593500	2498600	1687500	1386400	1876400	1807300	202.54	37	14	14	0.001207	20.79	21.55	-0.7566	0.1547	4.892	8	0.022937	1.63946	-0.76	2.91829	0.590496
Methanethiol oxidase OS=Sus scrofa OX=9823 GN=SELENBP1 PE=1 SV=3	A0A286ZVY0	3014700	3093200	2626200	3061500	3584600	2491700	1685400	1381800	1871500	1802800	198.37	37	13	13	0.001216	20.79	21.55	-0.7558	0.1547	4.885	8	0.023038	1.63756	-0.76	2.91507	0.590496
Poly(A) binding protein cytoplasmic 4 OS=Sus scrofa OX=9823 GN=PABPC4 PE=4 SV=1	A0A8W4FI85	835450	859900	913620	783400	850620	939030	1060200	996420	961380	1018300	175.26	13	11	6	0.001221	19.92	19.69	0.2302	0.04714	4.882	8	0.02304	1.63752	0.23	2.91328	1.17283
Heat shock protein HSP 90-alpha OS=Sus scrofa OX=9823 GN=HSP90AA1 PE=3 SV=2	A0A287AQK7	7020600	7656000	7106200	6382100	7386400	8086100	9297500	9268400	8250300	8702900	310.76	37	28	19	0.00125	23.05	22.76	0.2949	0.06063	4.863	8	0.023245	1.63367	0.29	2.90309	1.22264
Heat shock protein HSP 90-alpha OS=Sus scrofa OX=9823 GN=HSP90AA1 PE=3 SV=2	A0A8I8C3K7	7020600	7656000	7106200	6382100	7386400	8086100	9297500	9268400	8250300	8702900	311.65	33	28	19	0.00125	23.05	22.76	0.2949	0.06063	4.863	8	0.023245	1.63367	0.29	2.90309	1.22264
Acyl-CoA thioesterase 9 OS=Sus scrofa OX=9823 GN=ACOT9 PE=4 SV=1	A0A8W4F9F7	1071400	1162400	1075500	1137400	1129400	1030400	915210	968960	1001700	1001400	190.94	39	12	12	0.00125	19.91	20.09	-0.1817	0.03736	4.863	8	0.023245	1.63367	-0.18	2.90309	0.882703
Heat shock protein HSP 90-alpha OS=Sus scrofa OX=9823 GN=HSP90AA1 PE=2 SV=3	O02705	7020600	7656000	7106200	6382100	7386400	8086100	9297500	9268400	8250300	8702900	310.76	37	28	19	0.00125	23.05	22.76	0.2949	0.06063	4.863	8	0.023245	1.63367	0.29	2.90309	1.22264
Heat shock protein HSP 90-alpha OS=Sus scrofa OX=9823 GN=HSP90AA1 PE=3 SV=3	A0A287B8J5	7016100	7651500	7100200	6377300	7380500	8080800	9289700	9259500	8242800	8694800	296.87	29	26	17	0.001254	23.05	22.76	0.2947	0.06062	4.861	8	0.023245	1.63367	0.29	2.9017	1.22264
Cysteine and glycine rich protein 3 OS=Sus scrofa OX=9823 GN=CSRP3 PE=1 SV=2	F6Q6A7	3894600	2769400	3954200	3200600	3200000	4127400	6958200	7363600	6424900	6221300	196.69	46	9	8	0.001275	22.54	21.69	0.8549	0.1763	4.848	8	0.023563	1.62777	0.85	2.89449	1.8025
Ubiquinol-cytochrome c reductase core protein 1 OS=Sus scrofa OX=9823 GN=UQCRC1 PE=1 SV=1	A0A287BHP7	22698000	23054000	22598000	21333000	23773000	20456000	17613000	17356000	20105000	19081000	271.59	42	19	18	0.001285	24.17	24.43	-0.2644	0.0546	4.842	8	0.023656	1.62606	-0.26	2.8911	0.835088
Ubiquinone biosynthesis protein OS=Sus scrofa OX=9823 GN=COQ9 PE=1 SV=2	A0A5G2QGD9	852520	897470	751660	693330	916790	660960	524170	435250	535890	565730	153.06	27	3	3	0.001306	19.04	19.64	-0.5999	0.1242	4.829	8	0.023964	1.62044	-0.6	2.88406	0.659754
Methanethiol oxidase OS=Sus scrofa OX=9823 GN=SELENBP1 PE=1 SV=1	A0A5G2QLA7	2615100	2718900	2379900	2643000	3155200	2226900	1536300	1257300	1693500	1631000	189.67	38	12	12	0.001328	20.65	21.36	-0.714	0.1483	4.816	8	0.024269	1.61495	-0.71	2.8768	0.61132
Hypoxanthine phosphoribosyltransferase OS=Sus scrofa OX=9823 GN=HPRT1 PE=1 SV=2	A0A287AD45	528310	605540	467260	466670	494500	605980	686070	653280	704820	682220	116.41	31	6	6	0.001332	19.34	18.96	0.3841	0.0798	4.814	8	0.024269	1.61495	0.38	2.8755	1.30134
26S proteasome non-ATPase regulatory subunit 6 OS=Sus scrofa OX=9823 GN=PSMD6 PE=1 SV=3	F1SGF1	562840	565370	547840	568590	526610	631400	634420	697000	595990	629730	172.93	31	13	13	0.001338	19.28	19.08	0.2011	0.0418	4.81	8	0.0243	1.61439	0.2	2.87354	1.1487
Actin binding LIM protein 1 OS=Sus scrofa OX=9823 GN=ABLIM1 PE=1 SV=2	A0A287BMM8	4762900	5105500	4831800	3993500	4850900	5602300	6237700	6615500	5731600	5937100	261.34	47	30	29	0.001343	22.52	22.16	0.3578	0.07444	4.807	8	0.0243	1.61439	0.36	2.87192	1.28343
Chaperonin containing TCP1 subunit 6A OS=Sus scrofa OX=9823 GN=CCT6A PE=1 SV=2	I3L9J4	1917600	1936700	1823800	1674800	1794500	2073200	2284700	2206900	2107300	2047300	204.9	33	14	14	0.001373	21.03	20.8	0.2295	0.04792	4.79	8	0.024645	1.60827	0.23	2.86233	1.17283
Actin binding LIM protein 1 OS=Sus scrofa OX=9823 GN=ABLIM1 PE=1 SV=3	A0A286ZZF2	4536400	4864300	4596000	3771300	4611200	5360300	5962600	6317900	5469300	5656500	256.67	48	28	27	0.001379	22.45	22.09	0.3649	0.07624	4.787	8	0.024645	1.60827	0.36	2.86044	1.28343
Collagen type VI alpha 1 chain OS=Sus scrofa OX=9823 GN=COL6A1 PE=1 SV=3	A0A287B5M9	3859700	3955500	3111200	4126100	3204700	4793700	7597700	9401900	5707300	7575900	257.29	47	16	16	0.001379	22.7	21.79	0.9118	0.1905	4.787	8	0.024645	1.60827	0.91	2.86044	1.87905
Actin binding LIM protein 1 OS=Sus scrofa OX=9823 GN=ABLIM1 PE=1 SV=3	A0A287AIZ9	4676900	5030000	4746600	3930000	4767600	5504600	6123100	6488100	5629000	5817500	256.28	45	28	27	0.00138	22.49	22.14	0.355	0.07419	4.786	8	0.024645	1.60827	0.35	2.86012	1.27456
Actin binding LIM protein 1 OS=Sus scrofa OX=9823 GN=ABLIM1 PE=1 SV=4	F1S4V5	4709300	5059900	4783000	3958200	4803800	5540500	6159900	6535800	5665700	5860600	259.47	41	29	28	0.001385	22.5	22.15	0.3546	0.07414	4.783	8	0.02465	1.60818	0.35	2.85855	1.27456
Actin related protein 2/3 complex subunit 4 OS=Sus scrofa OX=9823 GN=TTLL3 PE=1 SV=2	A0A286ZXR9	137520	140940	128850	133540	116690	162870	178460	243340	178920	186030	88.6	14	3	3	0.001418	17.52	17	0.5194	0.109	4.765	8	0.02514	1.59963	0.52	2.84832	1.43396
26S proteasome non-ATPase regulatory subunit 2 OS=Sus scrofa OX=9823 GN=PSMD2 PE=1 SV=2	I3LEW5	979270	1119800	992630	1046800	1006200	1224500	1187800	1197400	1107900	1204200	217.7	23	15	15	0.001436	20.17	19.97	0.2038	0.04286	4.755	8	0.025286	1.59712	0.2	2.84285	1.1487
Guanine nucleotide-binding protein G(s) subunit alpha OS=Sus scrofa OX=9823 GN=GNAS PE=4 SV=1	A0A8W4FAM9	1846700	1809300	1819700	1589800	1658600	1541900	1400200	1348300	1482200	1498700	172.07	13	11	10	0.001464	20.47	20.73	-0.262	0.05527	4.74	8	0.025286	1.59712	-0.26	2.83446	0.835088
GNAS complex locus OS=Sus scrofa OX=9823 GN=GNAS PE=1 SV=1	A5GFT9	1846700	1809300	1819700	1589800	1658600	1541900	1400200	1348300	1482200	1498700	158.1	12	10	10	0.001464	20.47	20.73	-0.262	0.05527	4.74	8	0.025286	1.59712	-0.26	2.83446	0.835088
GNAS complex locus OS=Sus scrofa OX=9823 GN=GNAS PE=1 SV=1	A5GFU5	1846700	1809300	1819700	1589800	1658600	1541900	1400200	1348300	1482200	1498700	172.07	33	11	10	0.001464	20.47	20.73	-0.262	0.05527	4.74	8	0.025286	1.59712	-0.26	2.83446	0.835088
GNAS complex locus OS=Sus scrofa OX=9823 GN=GNAS PE=3 SV=1	A5GFU6	1846700	1809300	1819700	1589800	1658600	1541900	1400200	1348300	1482200	1498700	172.07	34	11	10	0.001464	20.47	20.73	-0.262	0.05527	4.74	8	0.025286	1.59712	-0.26	2.83446	0.835088
GNAS complex locus OS=Sus scrofa OX=9823 GN=GNAS PE=1 SV=1	A5GFU7	1846700	1809300	1819700	1589800	1658600	1541900	1400200	1348300	1482200	1498700	172.07	33	11	10	0.001464	20.47	20.73	-0.262	0.05527	4.74	8	0.025286	1.59712	-0.26	2.83446	0.835088
Guanine nucleotide-binding protein G(s) subunit alpha OS=Sus scrofa OX=9823 GN=GNAS PE=4 SV=1	K7GMD1	1846700	1809300	1819700	1589800	1658600	1541900	1400200	1348300	1482200	1498700	158.1	36	10	10	0.001464	20.47	20.73	-0.262	0.05527	4.74	8	0.025286	1.59712	-0.26	2.83446	0.835088
Guanine nucleotide-binding protein G(s) subunit alpha OS=Sus scrofa OX=9823 GN=GNAS PE=4 SV=1	K7GQR9	1846700	1809300	1819700	1589800	1658600	1541900	1400200	1348300	1482200	1498700	172.07	13	11	10	0.001464	20.47	20.73	-0.262	0.05527	4.74	8	0.025286	1.59712	-0.26	2.83446	0.835088
Podocan OS=Sus scrofa OX=9823 GN=PODN PE=1 SV=2	A0A286ZQN2	563950	635530	676530	569620	640370	698710	806810	780130	853960	750740	95.7	3	3	3	0.001477	19.57	19.23	0.3345	0.07067	4.733	8	0.025342	1.59616	0.34	2.83062	1.26576
Podocan OS=Sus scrofa OX=9823 GN=PODN PE=1 SV=3	I3LEB7	563950	635530	676530	569620	640370	698710	806810	780130	853960	750740	95.7	3	3	3	0.001477	19.57	19.23	0.3345	0.07067	4.733	8	0.025342	1.59616	0.34	2.83062	1.26576
ornithine aminotransferase OS=Sus scrofa OX=9823 GN=OAT PE=1 SV=2	A0A287BBB4	943560	1014600	1007500	1022300	1080200	1116200	1660200	1703400	1535300	1409700	179.26	37	12	12	0.001547	20.49	19.95	0.5363	0.1142	4.697	8	0.026379	1.57874	0.54	2.81051	1.45397
ornithine aminotransferase OS=Sus scrofa OX=9823 GN=OAT PE=1 SV=1	F1SDP3	943560	1014600	1007500	1022300	1080200	1116200	1660200	1703400	1535300	1409700	179.26	43	12	12	0.001547	20.49	19.95	0.5363	0.1142	4.697	8	0.026379	1.57874	0.54	2.81051	1.45397
Guanine nucleotide-binding protein G(s) subunit alpha OS=Sus scrofa OX=9823 GN=GNAS PE=1 SV=1	A0A5G2QYC4	1785800	1745700	1758700	1536900	1604100	1493400	1354900	1305100	1435800	1451900	164.56	26	10	9	0.001564	20.42	20.68	-0.2592	0.05528	4.689	8	0.02651	1.57659	-0.26	2.80576	0.835088
Guanine nucleotide-binding protein G(s) subunit alpha OS=Sus scrofa OX=9823 GN=GNAS PE=2 SV=1	P29797	1700900	1657300	1661200	1449000	1521300	1406700	1287600	1234100	1358000	1372900	158.97	27	9	8	0.001565	20.34	20.61	-0.2617	0.05582	4.688	8	0.02651	1.57659	-0.27	2.80549	0.82932
Heat shock protein family B (small) member 6 OS=Sus scrofa OX=9823 GN=HSPB6 PE=1 SV=1	A0A287AQR8	1708400	1717900	1865900	1353200	1636400	2131800	3609500	4424700	2643700	3417300	177.65	77	7	7	0.001572	21.58	20.65	0.933	0.1992	4.685	8	0.026546	1.576	0.93	2.80355	1.90528
Lysosomal associated membrane protein 1 OS=Sus scrofa OX=9823 GN=LAMP1 PE=1 SV=1	A0A5G2R3I8	324800	342040	320710	291940	292100	381130	355300	364140	361800	388930	94.15	12	3	3	0.001639	18.5	18.26	0.2383	0.05121	4.653	8	0.026965	1.5692	0.24	2.78542	1.18099
Lysosomal associated membrane protein 1 OS=Sus scrofa OX=9823 GN=LAMP1 PE=4 SV=1	A0A8W4F6K2	324800	342040	320710	291940	292100	381130	355300	364140	361800	388930	78.88	6	2	2	0.001639	18.5	18.26	0.2383	0.05121	4.653	8	0.026965	1.5692	0.24	2.78542	1.18099
Lysosomal associated membrane protein 1 OS=Sus scrofa OX=9823 GN=LAMP1 PE=1 SV=2	F1RN44	324800	342040	320710	291940	292100	381130	355300	364140	361800	388930	94.15	12	3	3	0.001639	18.5	18.26	0.2383	0.05121	4.653	8	0.026965	1.5692	0.24	2.78542	1.18099
MAP7 domain containing 1 OS=Sus scrofa OX=9823 GN=MAP7D1 PE=1 SV=2	A0A286ZJM7	119130	137940	133710	136100	141960	150020	170140	160180	155270	156790	68.75	4	2	2	0.001648	17.27	17.03	0.2459	0.05289	4.648	8	0.026965	1.5692	0.24	2.78304	1.18099
MAP7 domain containing 1 OS=Sus scrofa OX=9823 GN=MAP7D1 PE=1 SV=2	A0A5G2QFD5	119130	137940	133710	136100	141960	150020	170140	160180	155270	156790	68.75	4	2	2	0.001648	17.27	17.03	0.2459	0.05289	4.648	8	0.026965	1.5692	0.24	2.78304	1.18099
MAP7 domain containing 1 OS=Sus scrofa OX=9823 GN=MAP7D1 PE=1 SV=1	A0A5G2R161	119130	137940	133710	136100	141960	150020	170140	160180	155270	156790	68.75	4	2	2	0.001648	17.27	17.03	0.2459	0.05289	4.648	8	0.026965	1.5692	0.24	2.78304	1.18099
MAP7 domain containing 1 OS=Sus scrofa OX=9823 GN=MAP7D1 PE=1 SV=2	A0A5G2R5C6	119130	137940	133710	136100	141960	150020	170140	160180	155270	156790	68.75	4	2	2	0.001648	17.27	17.03	0.2459	0.05289	4.648	8	0.026965	1.5692	0.24	2.78304	1.18099
MAP7 domain containing 1 OS=Sus scrofa OX=9823 GN=MAP7D1 PE=4 SV=1	A0A8W4FJB8	119130	137940	133710	136100	141960	150020	170140	160180	155270	156790	68.75	4	2	2	0.001648	17.27	17.03	0.2459	0.05289	4.648	8	0.026965	1.5692	0.24	2.78304	1.18099
MAP7 domain containing 1 OS=Sus scrofa OX=9823 GN=MAP7D1 PE=1 SV=5	F1SV46	119130	137940	133710	136100	141960	150020	170140	160180	155270	156790	68.75	3	2	2	0.001648	17.27	17.03	0.2459	0.05289	4.648	8	0.026965	1.5692	0.24	2.78304	1.18099
MAP7 domain containing 1 OS=Sus scrofa OX=9823 GN=MAP7D1 PE=1 SV=3	I3L992	119130	137940	133710	136100	141960	150020	170140	160180	155270	156790	68.75	4	2	2	0.001648	17.27	17.03	0.2459	0.05289	4.648	8	0.026965	1.5692	0.24	2.78304	1.18099
Heat shock protein family B (small) member 6 OS=Sus scrofa OX=9823 GN=HSPB6 PE=1 SV=2	F1RM62	1671200	1688600	1819200	1306600	1603400	2075700	3477000	4201100	2531100	3285000	171.17	65	6	6	0.001668	21.53	20.62	0.9102	0.1962	4.639	8	0.027161	1.56605	0.91	2.7778	1.87905
Actin binding LIM protein 1 OS=Sus scrofa OX=9823 GN=ABLIM1 PE=1 SV=2	A0A287A1F5	4192200	4525500	4247100	3561200	4294300	4931200	5402100	5741600	4973300	5106900	250.77	41	25	24	0.00167	22.32	21.98	0.3313	0.07143	4.638	8	0.027161	1.56605	0.34	2.77728	1.26576
EH domain containing 4 OS=Sus scrofa OX=9823 GN=EHD4 PE=1 SV=2	I3LDA5	2836800	2569800	2050600	2545300	2863200	3382800	3308800	3441100	3363500	3416900	239.31	51	24	21	0.001681	21.69	21.29	0.4045	0.08731	4.633	8	0.027244	1.56473	0.4	2.77443	1.31951
Actin binding LIM protein 1 OS=Sus scrofa OX=9823 GN=ABLIM1 PE=1 SV=2	A0A287ABP1	3998100	4314200	4047700	3367300	4090700	4725200	5163700	5491700	4747600	4869300	248.95	43	24	23	0.001745	22.25	21.91	0.3375	0.0733	4.605	8	0.028057	1.55196	0.34	2.7582	1.26576
G protein subunit alpha o1 OS=Sus scrofa OX=9823 GN=GNAO1 PE=1 SV=1	A0A287A9G3	45281	53541	40958	33359	46318	33274	20156	15417	23714	20883	137.87	7	6	2	0.001747	14.42	15.4	-0.981	0.2131	4.604	8	0.028057	1.55196	-0.98	2.75771	0.50698
G protein subunit alpha o1 OS=Sus scrofa OX=9823 GN=GNAO1 PE=1 SV=1	A0A287B6X9	45281	53541	40958	33359	46318	33274	20156	15417	23714	20883	120.39	7	4	2	0.001747	14.42	15.4	-0.981	0.2131	4.604	8	0.028057	1.55196	-0.98	2.75771	0.50698
Collagen type VI alpha 1 chain OS=Sus scrofa OX=9823 GN=COL6A1 PE=1 SV=3	I3LS72	5882100	6317700	4858200	6470300	5001400	7383800	11880000	14858000	8781500	11801000	310.09	36	27	27	0.001782	23.34	22.43	0.9062	0.1975	4.589	8	0.028505	1.54508	0.91	2.74909	1.87905
Collagen type VI alpha 1 chain OS=Sus scrofa OX=9823 GN=COL6A1 PE=1 SV=2	A0A5G2Q7R0	5881700	6317100	4837500	6427300	4975500	7383800	11827000	14858000	8734400	11741000	304.45	33	25	25	0.00179	23.34	22.43	0.9066	0.1977	4.585	8	0.028505	1.54508	0.91	2.74715	1.87905
Actin-related protein 2/3 complex subunit 5 OS=Sus scrofa OX=9823 GN=ARPC5L PE=1 SV=1	A0A5K1VDW0	204360	220370	213050	192970	201020	244190	330650	405270	285770	294370	93.71	17	3	3	0.001796	18.23	17.65	0.5773	0.126	4.583	8	0.028505	1.54508	0.58	2.74569	1.49485
14_3_3 domain-containing protein OS=Sus scrofa OX=9823 GN=YWHAG PE=1 SV=1	F2Z4Z1	2646100	2617600	2692500	2325400	2571500	2913900	3725600	3657000	3059100	3230900	214.12	40	11	6	0.001796	21.65	21.29	0.363	0.07921	4.582	8	0.028505	1.54508	0.36	2.74569	1.28343
Chloride intracellular channel protein OS=Sus scrofa OX=9823 GN=CLIC5 PE=1 SV=2	A0A286ZIU2	859170	934830	1015300	730930	740320	1108200	1229600	1190000	1083900	1224800	152.31	24	6	6	0.001824	20.15	19.7	0.4573	0.1	4.571	8	0.028528	1.54473	0.45	2.73898	1.36604
Chloride intracellular channel protein OS=Sus scrofa OX=9823 GN=CLIC5 PE=1 SV=2	A0A287BH49	859170	934830	1015300	730930	740320	1108200	1229600	1190000	1083900	1224800	152.31	24	6	6	0.001824	20.15	19.7	0.4573	0.1	4.571	8	0.028528	1.54473	0.45	2.73898	1.36604
Chloride intracellular channel protein OS=Sus scrofa OX=9823 GN=CLIC5 PE=1 SV=1	A0A5G2Q7W2	859170	934830	1015300	730930	740320	1108200	1229600	1190000	1083900	1224800	152.31	23	6	6	0.001824	20.15	19.7	0.4573	0.1	4.571	8	0.028528	1.54473	0.45	2.73898	1.36604
Chloride intracellular channel protein OS=Sus scrofa OX=9823 GN=CLIC5 PE=1 SV=2	A0A5G2QKB6	859170	934830	1015300	730930	740320	1108200	1229600	1190000	1083900	1224800	152.31	24	6	6	0.001824	20.15	19.7	0.4573	0.1	4.571	8	0.028528	1.54473	0.45	2.73898	1.36604
Profilin OS=Sus scrofa OX=9823 GN=PFN1 PE=1 SV=1	A0A5G2R9A9	3494200	3501400	3014500	3042400	2861000	3940000	5117700	5735500	4097700	4385400	218.28	55	8	8	0.001832	22.14	21.6	0.5389	0.118	4.568	8	0.028528	1.54473	0.54	2.73707	1.45397
Profilin OS=Sus scrofa OX=9823 GN=PFN1 PE=1 SV=3	F1RFY1	3494200	3501400	3014500	3042400	2861000	3940000	5117700	5735500	4097700	4385400	218.28	45	8	8	0.001832	22.14	21.6	0.5389	0.118	4.568	8	0.028528	1.54473	0.54	2.73707	1.45397
Actin related protein 3 OS=Sus scrofa OX=9823 GN=ACTR3 PE=4 SV=1	A0A8W4FFL3	483200	510930	427410	435320	424850	526930	651140	654030	541910	611250	164.92	38	8	8	0.001859	19.18	18.8	0.3859	0.08469	4.556	8	0.028528	1.54473	0.38	2.73072	1.30134
dynamin GTPase OS=Sus scrofa OX=9823 GN=DNM2 PE=1 SV=2	A0A287B9Y2	659980	677500	675560	656240	633800	734660	845690	920900	740990	894380	204.88	18	14	14	0.001868	19.65	19.33	0.3187	0.07001	4.553	8	0.028528	1.54473	0.32	2.72862	1.24833
Myoglobin OS=Sus scrofa OX=9823 GN=MB PE=1 SV=2	P02189	759640	769280	730270	863590	727680	586190	588630	492050	662970	625700	226.01	73	9	8	0.001895	19.17	19.55	-0.3858	0.08494	4.542	8	0.028528	1.54473	-0.38	2.72239	0.768438
Protein disulfide-isomerase OS=Sus scrofa OX=9823 GN=PDIA3 PE=1 SV=1	F6QA08	5420600	5386400	4863300	5128600	5165100	5490700	6694800	6847000	6196700	6589800	257.7	47	23	23	0.001903	22.6	22.31	0.29	0.06391	4.538	8	0.028528	1.54473	0.29	2.72056	1.22264
Transglutaminase 2 OS=Sus scrofa OX=9823 GN=TGM2 PE=1 SV=2	A0A5G2R416	8845000	6368600	6332200	8339000	7252000	12844000	14899000	25803000	12110000	12518000	318.1	61	31	31	0.00192	23.83	22.81	1.023	0.2258	4.532	8	0.028528	1.54473	1.02	2.7167	2.02792
NDRG family member 4 OS=Sus scrofa OX=9823 GN=NDRG4 PE=1 SV=1	A0A287AIR1	296940	271400	268570	204460	300050	334080	496290	462690	431230	379220	84.76	14	4	4	0.001928	18.67	18.02	0.648	0.1431	4.529	8	0.028528	1.54473	0.65	2.71489	1.56917
NDRG family member 4 OS=Sus scrofa OX=9823 GN=NDRG4 PE=1 SV=2	A0A287AM28	296940	271400	268570	204460	300050	334080	496290	462690	431230	379220	84.76	12	4	4	0.001928	18.67	18.02	0.648	0.1431	4.529	8	0.028528	1.54473	0.65	2.71489	1.56917
NDRG family member 4 OS=Sus scrofa OX=9823 GN=NDRG4 PE=1 SV=2	A0A287BRH1	296940	271400	268570	204460	300050	334080	496290	462690	431230	379220	84.76	12	4	4	0.001928	18.67	18.02	0.648	0.1431	4.529	8	0.028528	1.54473	0.65	2.71489	1.56917
NDRG family member 4 OS=Sus scrofa OX=9823 GN=NDRG4 PE=1 SV=5	F1RFT1	296940	271400	268570	204460	300050	334080	496290	462690	431230	379220	84.76	11	4	4	0.001928	18.67	18.02	0.648	0.1431	4.529	8	0.028528	1.54473	0.65	2.71489	1.56917
dynamin GTPase OS=Sus scrofa OX=9823 GN=DNM2 PE=1 SV=1	A0A287A7R6	720660	745090	731210	714910	692430	800030	909870	998880	807830	973600	211.55	20	16	16	0.001934	19.77	19.46	0.3114	0.0688	4.526	8	0.028528	1.54473	0.31	2.71354	1.23971
dynamin GTPase OS=Sus scrofa OX=9823 GN=DNM2 PE=1 SV=2	A0A287B0K6	720660	745090	731210	714910	692430	800030	909870	998880	807830	973600	211.55	19	16	16	0.001934	19.77	19.46	0.3114	0.0688	4.526	8	0.028528	1.54473	0.31	2.71354	1.23971
dynamin GTPase OS=Sus scrofa OX=9823 GN=DNM2 PE=1 SV=2	A0A287B8X7	720660	745090	731210	714910	692430	800030	909870	998880	807830	973600	211.55	19	16	16	0.001934	19.77	19.46	0.3114	0.0688	4.526	8	0.028528	1.54473	0.31	2.71354	1.23971
dynamin GTPase OS=Sus scrofa OX=9823 GN=DNM2 PE=1 SV=2	A0A287BQM2	720660	745090	731210	714910	692430	800030	909870	998880	807830	973600	211.55	21	16	16	0.001934	19.77	19.46	0.3114	0.0688	4.526	8	0.028528	1.54473	0.31	2.71354	1.23971
Dynamin 2 OS=Sus scrofa OX=9823 GN=DNM2 PE=4 SV=1	A0A8W4F6U4	720660	745090	731210	714910	692430	800030	909870	998880	807830	973600	211.55	21	16	16	0.001934	19.77	19.46	0.3114	0.0688	4.526	8	0.028528	1.54473	0.31	2.71354	1.23971
Dynamin 2 OS=Sus scrofa OX=9823 GN=DNM2 PE=4 SV=1	A0A8W4FED7	720660	745090	731210	714910	692430	800030	909870	998880	807830	973600	211.55	20	16	16	0.001934	19.77	19.46	0.3114	0.0688	4.526	8	0.028528	1.54473	0.31	2.71354	1.23971
dynamin GTPase OS=Sus scrofa OX=9823 GN=DNM2 PE=3 SV=4	F1S593	720660	745090	731210	714910	692430	800030	909870	998880	807830	973600	211.55	19	16	16	0.001934	19.77	19.46	0.3114	0.0688	4.526	8	0.028528	1.54473	0.31	2.71354	1.23971
GTP-binding protein SAR1a OS=Sus scrofa OX=9823 GN=SAR1A PE=1 SV=2	A0A5S6G7K0	1030400	1025500	900420	852910	924190	1120500	1458700	1168600	1307000	1177800	141.17	15	4	3	0.00195	20.24	19.85	0.3942	0.08722	4.52	8	0.028528	1.54473	0.39	2.70997	1.31039
GTP-binding protein SAR1a OS=Sus scrofa OX=9823 GN=SAR1A PE=2 SV=1	Q52NJ3	1030400	1025500	900420	852910	924190	1120500	1458700	1168600	1307000	1177800	163.87	24	5	4	0.00195	20.24	19.85	0.3942	0.08722	4.52	8	0.028528	1.54473	0.39	2.70997	1.31039
Eukaryotic translation initiation factor 3 subunit H OS=Sus scrofa OX=9823 GN=EIF3H PE=4 SV=1	A0A8W4FGA3	337270	342760	313350	308260	302940	362260	392730	404300	349020	385620	131.94	19	5	5	0.001955	18.53	18.29	0.2389	0.05287	4.518	8	0.028528	1.54473	0.24	2.70885	1.18099
Eukaryotic translation initiation factor 3 subunit H OS=Sus scrofa OX=9823 GN=EIF3H PE=1 SV=2	F1S1J9	337270	342760	313350	308260	302940	362260	392730	404300	349020	385620	131.94	21	5	5	0.001955	18.53	18.29	0.2389	0.05287	4.518	8	0.028528	1.54473	0.24	2.70885	1.18099
Malic enzyme OS=Sus scrofa OX=9823 GN=ME3 PE=1 SV=1	A0A5G2RAT9	2260000	2252800	2256300	2141500	2467100	2159400	1697900	1693900	1753500	1773100	246.27	38	18	17	0.001965	20.79	21.12	-0.3304	0.0732	4.514	8	0.028528	1.54473	-0.33	2.70664	0.795536
Malic enzyme OS=Sus scrofa OX=9823 GN=ME3 PE=1 SV=3	F1STS4	2260000	2252800	2256300	2141500	2467100	2159400	1697900	1693900	1753500	1773100	246.27	38	18	17	0.001965	20.79	21.12	-0.3304	0.0732	4.514	8	0.028528	1.54473	-0.33	2.70664	0.795536
Dynamin 2 OS=Sus scrofa OX=9823 GN=DNM2 PE=4 SV=1	A0A8W4F6J2	617320	617910	613390	609800	589610	677170	765030	849140	684310	835730	204	18	14	14	0.001972	19.53	19.22	0.3161	0.07006	4.511	8	0.028528	1.54473	0.31	2.70509	1.23971
Cytochrome c1 OS=Sus scrofa OX=9823 GN=CYC1 PE=1 SV=1	A0A287AZF9	7098600	7459800	7427000	7013800	7718200	6451300	5698200	5641300	6807900	6121600	205.39	49	11	11	0.001974	22.55	22.81	-0.2601	0.05767	4.511	8	0.028528	1.54473	-0.26	2.70465	0.835088
Actin-related protein 2/3 complex subunit 4 OS=Sus scrofa OX=9823 GN=TTLL3 PE=1 SV=2	A0A5G2QAE1	176430	187810	168390	173390	150740	206010	231390	304160	228310	234130	131.25	25	5	5	0.001981	17.86	17.38	0.482	0.1069	4.508	8	0.028528	1.54473	0.48	2.70312	1.39474
Actin-related protein 2/3 complex subunit 4 OS=Sus scrofa OX=9823 GN=TTLL3 PE=1 SV=2	A0A5G2QG21	176430	187810	168390	173390	150740	206010	231390	304160	228310	234130	131.25	27	5	5	0.001981	17.86	17.38	0.482	0.1069	4.508	8	0.028528	1.54473	0.48	2.70312	1.39474
Actin related protein 2/3 complex subunit 4 OS=Sus scrofa OX=9823 GN=TTLL3 PE=1 SV=2	A0A5K1VDV6	176430	187810	168390	173390	150740	206010	231390	304160	228310	234130	131.25	25	5	5	0.001981	17.86	17.38	0.482	0.1069	4.508	8	0.028528	1.54473	0.48	2.70312	1.39474
Actin-related protein 2/3 complex subunit 4 OS=Sus scrofa OX=9823 GN=TTLL3 PE=1 SV=1	B5APU9	176430	187810	168390	173390	150740	206010	231390	304160	228310	234130	131.25	32	5	5	0.001981	17.86	17.38	0.482	0.1069	4.508	8	0.028528	1.54473	0.48	2.70312	1.39474
Myomesin 2 OS=Sus scrofa OX=9823 GN=MYOM2 PE=1 SV=2	A0A287BSB6	37832000	37028000	40787000	36284000	39605000	33585000	28097000	25200000	33015000	28307000	331.31	62	40	40	0.00202	24.81	25.19	-0.3771	0.08392	4.493	8	0.028659	1.54274	-0.38	2.69465	0.768438
Myomesin 2 OS=Sus scrofa OX=9823 GN=MYOM2 PE=1 SV=1	A0A5G2QZI7	37832000	37028000	40787000	36284000	39605000	33585000	28097000	25200000	33015000	28307000	331.31	62	40	40	0.00202	24.81	25.19	-0.3771	0.08392	4.493	8	0.028659	1.54274	-0.38	2.69465	0.768438
Prohibitin OS=Sus scrofa OX=9823 GN=PHB2 PE=1 SV=2	A0A5G2QCF6	6234100	6591600	6096800	5920000	6337300	5816600	4949600	4826300	5409200	5337300	219.15	49	11	11	0.002027	22.33	22.57	-0.2457	0.05471	4.491	8	0.028659	1.54274	-0.24	2.69315	0.846745
Prohibitin OS=Sus scrofa OX=9823 GN=PHB2 PE=3 SV=2	I3LQN4	6234100	6591600	6096800	5920000	6337300	5816600	4949600	4826300	5409200	5337300	219.15	48	11	11	0.002027	22.33	22.57	-0.2457	0.05471	4.491	8	0.028659	1.54274	-0.24	2.69315	0.846745
Myomesin 2 OS=Sus scrofa OX=9823 GN=MYOM2 PE=1 SV=2	A0A286ZK06	37745000	36951000	40703000	36203000	39518000	33509000	28038000	25147000	32955000	28243000	329.23	65	39	39	0.002028	24.81	25.19	-0.377	0.08396	4.49	8	0.028659	1.54274	-0.38	2.69293	0.768438
Acyl-CoA dehydrogenase family member 8 OS=Sus scrofa OX=9823 GN=ACAD8 PE=3 SV=1	A0A287AXZ8	1443200	1762500	1386200	1339800	1524200	1214300	898970	768730	1010800	1079700	164.78	30	10	10	0.002032	19.91	20.5	-0.595	0.1326	4.489	8	0.028659	1.54274	-0.59	2.69208	0.664343
Acyl-CoA dehydrogenase family member 8 OS=Sus scrofa OX=9823 GN=ACAD8 PE=4 SV=1	A0A8W4FBI6	1443200	1762500	1386200	1339800	1524200	1214300	898970	768730	1010800	1079700	164.78	27	10	10	0.002032	19.91	20.5	-0.595	0.1326	4.489	8	0.028659	1.54274	-0.59	2.69208	0.664343
Myomesin 2 OS=Sus scrofa OX=9823 GN=MYOM2 PE=1 SV=3	A0A287A887	53755000	52164000	57081000	50432000	55643000	47301000	40074000	35179000	45980000	39605000	388.02	60	70	70	0.002045	25.3	25.68	-0.3774	0.08417	4.484	8	0.028659	1.54274	-0.38	2.68931	0.768438
Actin related protein 2/3 complex subunit 4 OS=Sus scrofa OX=9823 GN=TTLL3 PE=1 SV=2	A0A5G2REK8	154940	161870	140400	149800	130450	178570	199960	269010	197640	209070	108.07	20	4	4	0.002053	17.67	17.17	0.5056	0.1128	4.481	8	0.028659	1.54274	0.5	2.68761	1.41421
Actin related protein 2/3 complex subunit 4 OS=Sus scrofa OX=9823 GN=TTLL3 PE=4 SV=1	A0A8W4FP97	154940	161870	140400	149800	130450	178570	199960	269010	197640	209070	108.07	14	4	4	0.002053	17.67	17.17	0.5056	0.1128	4.481	8	0.028659	1.54274	0.5	2.68761	1.41421
Myomesin 2 OS=Sus scrofa OX=9823 GN=MYOM2 PE=1 SV=4	F1RVL5	52681000	51001000	55830000	49297000	54512000	46236000	39150000	34378000	45014000	38629000	386.85	60	69	69	0.002055	25.27	25.65	-0.3795	0.0847	4.48	8	0.028659	1.54274	-0.38	2.68719	0.768438
Actin-related protein 3 OS=Sus scrofa OX=9823 GN=ACTR3 PE=3 SV=2	A0A287BS06	657680	675030	583140	601870	560470	700470	874580	900390	739590	813120	174.73	44	10	10	0.002061	19.61	19.23	0.3851	0.08599	4.478	8	0.028659	1.54274	0.38	2.68592	1.30134
Actin related protein 3 OS=Sus scrofa OX=9823 GN=ACTR3 PE=4 SV=1	A0A8W4F9Y0	657680	675030	583140	601870	560470	700470	874580	900390	739590	813120	174.73	32	10	10	0.002061	19.61	19.23	0.3851	0.08599	4.478	8	0.028659	1.54274	0.38	2.68592	1.30134
T-complex protein 1 subunit theta OS=Sus scrofa OX=9823 GN=CCT8 PE=1 SV=2	I3LCA2	2338700	2512500	2167400	2129300	2274500	2670500	2807700	2812600	2606000	2523500	227.58	44	21	21	0.002072	21.35	21.12	0.2338	0.05225	4.474	8	0.028735	1.54159	0.23	2.68361	1.17283
T-complex protein 1 subunit eta OS=Sus scrofa OX=9823 GN=CCT7 PE=1 SV=1	A0A5G2RAV7	2401700	2522500	2216200	2144500	2323700	2581800	2773900	2689500	2637600	2635900	228.58	51	20	20	0.002122	21.34	21.14	0.2002	0.04493	4.456	8	0.028777	1.54095	0.2	2.67325	1.1487
T-complex protein 1 subunit eta OS=Sus scrofa OX=9823 GN=CCT7 PE=1 SV=1	D0G0C9	2401700	2522500	2216200	2144500	2323700	2581800	2773900	2689500	2637600	2635900	228.58	52	20	20	0.002122	21.34	21.14	0.2002	0.04493	4.456	8	0.028777	1.54095	0.2	2.67325	1.1487
Chloride intracellular channel protein OS=Sus scrofa OX=9823 GN=CLIC5 PE=1 SV=1	A0A5G2R0F7	682460	728140	790830	584360	588260	852640	941510	927880	825970	953120	130.82	29	4	4	0.002129	19.78	19.35	0.4236	0.09511	4.454	8	0.028777	1.54095	0.43	2.67182	1.34723
Chloride intracellular channel 5 OS=Sus scrofa OX=9823 GN=CLIC5 PE=4 SV=1	A0A8W4FKT2	682460	728140	790830	584360	588260	852640	941510	927880	825970	953120	130.82	27	4	4	0.002129	19.78	19.35	0.4236	0.09511	4.454	8	0.028777	1.54095	0.43	2.67182	1.34723
Protein unc-45 homolog B OS=Sus scrofa OX=9823 GN=UNC45B PE=4 SV=1	A0A5G2QAB7	302740	343420	314460	292080	312310	355230	454160	508510	382620	464190	176.55	18	10	10	0.002134	18.71	18.25	0.4577	0.1028	4.452	8	0.028777	1.54095	0.46	2.67081	1.37554
Dynamin 2 OS=Sus scrofa OX=9823 GN=DNM2 PE=4 SV=1	A0A8W4F979	644710	652300	644230	641650	615690	707530	808780	888250	716760	875800	208.21	20	15	15	0.002145	19.6	19.29	0.3152	0.07086	4.448	8	0.028777	1.54095	0.31	2.66857	1.23971
Membrane-associated progesterone receptor component 1 OS=Sus scrofa OX=9823 GN=PGRMC1 PE=1 SV=2	A0A5S6GB93	561370	734210	572940	596570	623360	505230	302800	275500	396770	386520	134.49	53	7	6	0.002158	18.48	19.23	-0.7528	0.1694	4.443	8	0.028777	1.54095	-0.75	2.66595	0.594604
Membrane-associated progesterone receptor component 1 OS=Sus scrofa OX=9823 GN=PGRMC1 PE=1 SV=3	Q95250	561370	734210	572940	596570	623360	505230	302800	275500	396770	386520	134.49	47	7	6	0.002158	18.48	19.23	-0.7528	0.1694	4.443	8	0.028777	1.54095	-0.75	2.66595	0.594604
Vesicle-fusing ATPase OS=Sus scrofa OX=9823 GN=NSF PE=1 SV=3	A0A287AYL9	88024	97145	93952	86422	86551	99373	103970	108830	99450	110620	73.22	4	3	3	0.002175	16.67	16.46	0.2083	0.04694	4.438	8	0.028777	1.54095	0.21	2.66254	1.15669
Vesicle-fusing ATPase OS=Sus scrofa OX=9823 GN=NSF PE=1 SV=1	A0A5G2QEL5	88024	97145	93952	86422	86551	99373	103970	108830	99450	110620	73.22	4	3	3	0.002175	16.67	16.46	0.2083	0.04694	4.438	8	0.028777	1.54095	0.21	2.66254	1.15669
Vesicle-fusing ATPase OS=Sus scrofa OX=9823 GN=NSF PE=1 SV=4	I3LTE8	88024	97145	93952	86422	86551	99373	103970	108830	99450	110620	73.22	3	3	3	0.002175	16.67	16.46	0.2083	0.04694	4.438	8	0.028777	1.54095	0.21	2.66254	1.15669
Ankyrin repeat domain-containing protein 1 OS=Sus scrofa OX=9823 GN=ANKRD1 PE=4 SV=1	A0A5S6G838	2153000	1739000	1515200	1201900	1010700	2168700	5563000	4686400	4751500	3163800	164.42	47	13	13	0.002176	21.88	20.49	1.389	0.3131	4.437	8	0.028777	1.54095	1.39	2.66234	2.62079
Acyl-CoA dehydrogenase family member 8 OS=Sus scrofa OX=9823 GN=ACAD8 PE=4 SV=1	A0A8W4FQM4	1342400	1655500	1308400	1274300	1448000	1145000	842890	714760	951830	1021400	156.72	28	9	9	0.002176	19.82	20.42	-0.6	0.1352	4.437	8	0.028777	1.54095	-0.6	2.66234	0.659754
Ankyrin repeat domain-containing protein 1 OS=Sus scrofa OX=9823 GN=ANKRD1 PE=2 SV=1	Q865U8	2153000	1739000	1515200	1201900	1010700	2168700	5563000	4686400	4751500	3163800	164.42	50	13	13	0.002176	21.88	20.49	1.389	0.3131	4.437	8	0.028777	1.54095	1.39	2.66234	2.62079
Capping actin protein of muscle Z-line subunit alpha 1 OS=Sus scrofa OX=9823 GN=CAPZA1 PE=4 SV=1	A0A8W4FH92	461490	553070	455430	468490	412520	568600	629370	677390	556260	677790	158.88	38	8	6	0.002177	19.24	18.84	0.4049	0.09125	4.437	8	0.028777	1.54095	0.4	2.66214	1.31951
Galectin OS=Sus scrofa OX=9823 GN=LGALS1 PE=1 SV=1	A0A286ZRI5	916500	852560	727940	1129200	774280	1242300	1736000	2362600	1476400	1360400	189	53	6	6	0.002178	20.6	19.73	0.8726	0.1967	4.436	8	0.028777	1.54095	0.87	2.66194	1.82766
Galectin OS=Sus scrofa OX=9823 GN=LGALS1 PE=1 SV=2	A0A286ZWB2	916500	852560	727940	1129200	774280	1242300	1736000	2362600	1476400	1360400	189	51	6	6	0.002178	20.6	19.73	0.8726	0.1967	4.436	8	0.028777	1.54095	0.87	2.66194	1.82766
Galectin OS=Sus scrofa OX=9823 GN=LGALS1 PE=1 SV=1	A0A5G2Q797	916500	852560	727940	1129200	774280	1242300	1736000	2362600	1476400	1360400	189	33	6	6	0.002178	20.6	19.73	0.8726	0.1967	4.436	8	0.028777	1.54095	0.87	2.66194	1.82766
Galectin OS=Sus scrofa OX=9823 GN=LGALS1 PE=1 SV=1	A0A5G2QD67	916500	852560	727940	1129200	774280	1242300	1736000	2362600	1476400	1360400	189	43	6	6	0.002178	20.6	19.73	0.8726	0.1967	4.436	8	0.028777	1.54095	0.87	2.66194	1.82766
Charged multivesicular body protein 4B OS=Sus scrofa OX=9823 GN=CHMP4B PE=1 SV=3	F1S4Z2	302320	274720	279240	265130	286090	328060	377740	403700	314050	345460	61.23	10	2	2	0.002189	18.43	18.1	0.3251	0.07334	4.433	8	0.028784	1.54085	0.33	2.65975	1.25701
Chaperonin containing TCP1 subunit 7 OS=Sus scrofa OX=9823 GN=CCT7 PE=4 SV=1	A0A8W4FET0	1742600	1805200	1580100	1581300	1665000	1836100	2017600	1931700	1889800	1905100	212.19	47	17	17	0.00219	20.87	20.67	0.1954	0.04409	4.433	8	0.028784	1.54085	0.2	2.65956	1.1487
Ankyrin repeat domain 1 variant i8 OS=Sus scrofa OX=9823 GN=ANKRD1 PE=2 SV=1	B7UCQ4	1842200	1495000	1301900	1047400	877590	1861000	4832600	4047300	4106900	2699900	156.28	45	11	11	0.002199	21.66	20.28	1.387	0.3132	4.429	8	0.028831	1.54014	1.38	2.65777	2.60268
Ankyrin repeat domain 1 variant i6 7 8 OS=Sus scrofa OX=9823 GN=ANKRD1 PE=2 SV=1	B7UCQ6	1500000	1210100	1024700	831640	649120	1525500	4162200	3454500	3508400	2272500	144.39	34	9	9	0.002204	21.42	19.93	1.489	0.3363	4.428	8	0.028831	1.54014	1.49	2.65679	2.80889
Spectrin beta non-erythrocytic 1 OS=Sus scrofa OX=9823 GN=SPTBN1 PE=4 SV=1	A0A8W4FJE0	105490	109150	112540	97470	105100	118190	147970	132160	121870	144580	394.18	1	92	2	0.002223	17.01	16.69	0.3235	0.07316	4.421	8	0.029006	1.53751	0.32	2.65306	1.24833
Tripeptidyl-peptidase 2 OS=Sus scrofa OX=9823 GN=TPP2 PE=1 SV=2	I3LEY6	231110	249230	243960	281510	250740	298490	339790	441130	347150	321470	125.11	6	6	6	0.002252	18.4	17.94	0.4663	0.1057	4.411	8	0.029173	1.53502	0.46	2.64743	1.37554
Calcium-transporting ATPase OS=Sus scrofa OX=9823 GN=ATP2B2 PE=1 SV=1	A0A286ZSF2	85206	99859	90165	102900	87005	129700	127640	171540	109940	130880	131.89	5	5	5	0.002309	17.02	16.5	0.5145	0.1171	4.393	8	0.029173	1.53502	0.52	2.63658	1.43396
Calcium-transporting ATPase OS=Sus scrofa OX=9823 GN=ATP2B2 PE=1 SV=2	A0A286ZVU9	85206	99859	90165	102900	87005	129700	127640	171540	109940	130880	131.89	5	5	5	0.002309	17.02	16.5	0.5145	0.1171	4.393	8	0.029173	1.53502	0.52	2.63658	1.43396
Calcium-transporting ATPase OS=Sus scrofa OX=9823 GN=ATP2B2 PE=1 SV=2	A0A286ZYZ7	85206	99859	90165	102900	87005	129700	127640	171540	109940	130880	131.89	5	5	5	0.002309	17.02	16.5	0.5145	0.1171	4.393	8	0.029173	1.53502	0.52	2.63658	1.43396
Calcium-transporting ATPase OS=Sus scrofa OX=9823 GN=ATP2B2 PE=1 SV=2	A0A287AFW0	85206	99859	90165	102900	87005	129700	127640	171540	109940	130880	131.89	5	5	5	0.002309	17.02	16.5	0.5145	0.1171	4.393	8	0.029173	1.53502	0.52	2.63658	1.43396
Calcium-transporting ATPase OS=Sus scrofa OX=9823 GN=ATP2B2 PE=1 SV=2	A0A287B705	85206	99859	90165	102900	87005	129700	127640	171540	109940	130880	131.89	5	5	5	0.002309	17.02	16.5	0.5145	0.1171	4.393	8	0.029173	1.53502	0.52	2.63658	1.43396
ATPase plasma membrane Ca2+ transporting 2 OS=Sus scrofa OX=9823 GN=ATP2B2 PE=4 SV=1	A0A8W4F9N1	85206	99859	90165	102900	87005	129700	127640	171540	109940	130880	131.89	5	5	5	0.002309	17.02	16.5	0.5145	0.1171	4.393	8	0.029173	1.53502	0.52	2.63658	1.43396
ATPase plasma membrane Ca2+ transporting 2 OS=Sus scrofa OX=9823 GN=ATP2B2 PE=4 SV=1	A0A8W4FK99	85206	99859	90165	102900	87005	129700	127640	171540	109940	130880	131.89	5	5	5	0.002309	17.02	16.5	0.5145	0.1171	4.393	8	0.029173	1.53502	0.52	2.63658	1.43396
Calcium-transporting ATPase OS=Sus scrofa OX=9823 GN=ATP2B2 PE=1 SV=4	F1S2B2	85206	99859	90165	102900	87005	129700	127640	171540	109940	130880	131.89	5	5	5	0.002309	17.02	16.5	0.5145	0.1171	4.393	8	0.029173	1.53502	0.52	2.63658	1.43396
Calcium-transporting ATPase OS=Sus scrofa OX=9823 GN=ATP2B2 PE=1 SV=4	F1SQA7	85206	99859	90165	102900	87005	129700	127640	171540	109940	130880	131.89	5	5	5	0.002309	17.02	16.5	0.5145	0.1171	4.393	8	0.029173	1.53502	0.52	2.63658	1.43396
Adenylyl cyclase-associated protein OS=Sus scrofa OX=9823 GN=CAP2 PE=1 SV=1	A0A5G2QKT7	701630	741460	663020	559460	673240	777500	895210	943510	815100	873070	202.29	37	13	11	0.002336	19.71	19.34	0.3694	0.08425	4.384	8	0.029173	1.53502	0.37	2.63153	1.29235
Collagen type VI alpha 2 chain OS=Sus scrofa OX=9823 GN=COL6A2 PE=1 SV=4	I3LQ84	7920400	8597500	7421300	9439700	7407800	10176000	16061000	20199000	11759000	16157000	298.46	35	24	24	0.002336	23.78	22.95	0.8299	0.1893	4.384	8	0.029173	1.53502	0.83	2.63153	1.77769
Inter-alpha-trypsin inhibitor heavy chain 3 OS=Sus scrofa OX=9823 GN=ITIH3 PE=1 SV=2	A0A287AP73	249500	243830	155630	289710	227430	363370	491030	477130	331610	611620	160.81	11	8	8	0.002337	18.76	17.8	0.9581	0.2186	4.384	8	0.029173	1.53502	0.96	2.63134	1.94531
Inter-alpha-trypsin inhibitor heavy chain 3 OS=Sus scrofa OX=9823 GN=ITIH3 PE=1 SV=2	A0A287AS25	249500	243830	155630	289710	227430	363370	491030	477130	331610	611620	160.81	11	8	8	0.002337	18.76	17.8	0.9581	0.2186	4.384	8	0.029173	1.53502	0.96	2.63134	1.94531
Inter-alpha-trypsin inhibitor heavy chain 3 OS=Sus scrofa OX=9823 GN=ITIH3 PE=1 SV=3	A0A287BQK2	249500	243830	155630	289710	227430	363370	491030	477130	331610	611620	160.81	11	8	8	0.002337	18.76	17.8	0.9581	0.2186	4.384	8	0.029173	1.53502	0.96	2.63134	1.94531
Inter-alpha-trypsin inhibitor heavy chain 3 OS=Sus scrofa OX=9823 GN=ITIH3 PE=1 SV=1	A0A5G2QKR9	249500	243830	155630	289710	227430	363370	491030	477130	331610	611620	160.81	11	8	8	0.002337	18.76	17.8	0.9581	0.2186	4.384	8	0.029173	1.53502	0.96	2.63134	1.94531
Inter-alpha-trypsin inhibitor heavy chain 3 OS=Sus scrofa OX=9823 GN=ITIH3 PE=1 SV=2	A0A5G2R6Q1	249500	243830	155630	289710	227430	363370	491030	477130	331610	611620	160.81	11	8	8	0.002337	18.76	17.8	0.9581	0.2186	4.384	8	0.029173	1.53502	0.96	2.63134	1.94531
Inter-alpha-trypsin inhibitor heavy chain 3 OS=Sus scrofa OX=9823 GN=ITIH3 PE=1 SV=5	F1SH96	249500	243830	155630	289710	227430	363370	491030	477130	331610	611620	160.81	11	8	8	0.002337	18.76	17.8	0.9581	0.2186	4.384	8	0.029173	1.53502	0.96	2.63134	1.94531
dynamin GTPase OS=Sus scrofa OX=9823 GN=DNM3 PE=1 SV=2	A0A5G2QY46	232460	234930	229350	232360	224060	246160	283880	302570	260430	307360	113.18	5	5	5	0.002362	18.09	17.82	0.2752	0.06289	4.376	8	0.029173	1.53502	0.27	2.62672	1.20581
Eukaryotic translation initiation factor 3 subunit B OS=Sus scrofa OX=9823 GN=EIF3B PE=3 SV=1	A0A5G2QEZ2	291030	274470	257920	246990	260630	366060	312460	336920	301570	308320	185.24	18	10	10	0.002363	18.31	18.02	0.2868	0.06554	4.375	8	0.029173	1.53502	0.29	2.62654	1.22264
Eukaryotic translation initiation factor 3 subunit B OS=Sus scrofa OX=9823 GN=EIF3B PE=2 SV=1	M3TYC1	291030	274470	257920	246990	260630	366060	312460	336920	301570	308320	185.24	18	10	10	0.002363	18.31	18.02	0.2868	0.06554	4.375	8	0.029173	1.53502	0.29	2.62654	1.22264
Clathrin heavy chain OS=Sus scrofa OX=9823 GN=CLTC PE=4 SV=1	A0A8W4FMX9	1749100	1655000	1541600	1677400	1607300	1901400	2105200	2514800	1918400	2058600	253.62	44	20	20	0.002368	20.99	20.65	0.3449	0.07884	4.374	8	0.029173	1.53502	0.34	2.62562	1.26576
COP9 signalosome complex subunit 4 OS=Sus scrofa OX=9823 GN=COPS4 PE=1 SV=1	A0A287AXL6	293350	314770	309250	317720	314200	351160	326680	337010	329310	346150	158.33	30	8	8	0.002374	18.37	18.24	0.1257	0.02875	4.372	8	0.029173	1.53502	0.13	2.62452	1.09429
Clathrin heavy chain OS=Sus scrofa OX=9823 GN=CLTC PE=1 SV=2	A0A5K1U8P1	7344900	7241600	6678800	7130700	6952000	8075100	9239900	10964000	8313400	8867200	358.54	49	58	58	0.00238	23.11	22.75	0.3552	0.08127	4.37	8	0.029173	1.53502	0.36	2.62342	1.28343
Clathrin heavy chain OS=Sus scrofa OX=9823 GN=CLTC PE=1 SV=4	I3LGD4	7344900	7241600	6678800	7130700	6952000	8075100	9239900	10964000	8313400	8867200	358.54	47	58	58	0.00238	23.11	22.75	0.3552	0.08127	4.37	8	0.029173	1.53502	0.36	2.62342	1.28343
Thrombospondin 4 OS=Sus scrofa OX=9823 GN=THBS4 PE=1 SV=1	A0A5G2QTC8	370540	375040	399730	373480	389640	563730	4707800	3640600	1354200	2449500	272.87	36	19	19	0.002422	20.93	18.54	2.391	0.5487	4.357	8	0.029173	1.53502	2.39	2.61583	5.24157
Thrombospondin 4 OS=Sus scrofa OX=9823 GN=THBS4 PE=1 SV=3	F1RF27	370540	375040	399730	373480	389640	563730	4707800	3640600	1354200	2449500	272.87	36	19	19	0.002422	20.93	18.54	2.391	0.5487	4.357	8	0.029173	1.53502	2.39	2.61583	5.24157
Thrombospondin 4 OS=Sus scrofa OX=9823 GN=THBS4 PE=1 SV=5	F1RF28	370540	375040	399730	373480	389640	563730	4707800	3640600	1354200	2449500	272.87	37	19	19	0.002422	20.93	18.54	2.391	0.5487	4.357	8	0.029173	1.53502	2.39	2.61583	5.24157
Thrombospondin 4 OS=Sus scrofa OX=9823 GN=THBS4 PE=1 SV=2	I3L8H4	370540	375040	399730	373480	389640	563730	4707800	3640600	1354200	2449500	272.87	36	19	19	0.002422	20.93	18.54	2.391	0.5487	4.357	8	0.029173	1.53502	2.39	2.61583	5.24157
Clathrin heavy chain OS=Sus scrofa OX=9823 GN=CLTC PE=4 SV=1	A0A8W4FAA6	7309600	7199900	6641300	7097900	6910500	8030900	9186700	10913000	8267200	8819000	357.91	45	57	57	0.002426	23.1	22.74	0.3551	0.08153	4.356	8	0.029173	1.53502	0.36	2.61511	1.28343
Adenylyl cyclase-associated protein OS=Sus scrofa OX=9823 GN=CAP2 PE=1 SV=3	F1RUJ0	739460	781440	713860	588330	713920	824390	946960	1000900	863340	925940	210.51	43	15	13	0.002432	19.8	19.43	0.37	0.08498	4.354	8	0.029173	1.53502	0.37	2.61404	1.29235
Microtubule-associated protein OS=Sus scrofa OX=9823 GN=MAP4 PE=1 SV=3	A0A286ZXD9	7635100	8071000	7031400	7776100	7865200	9352500	13159000	15852000	10686000	10467000	331.98	33	64	51	0.002441	23.48	22.87	0.6083	0.1398	4.351	8	0.029173	1.53502	0.61	2.61243	1.52626
Microtubule-associated protein OS=Sus scrofa OX=9823 GN=MAP4 PE=1 SV=3	A0A287A3X7	7635100	8071000	7031400	7776100	7865200	9352500	13159000	15852000	10686000	10467000	329.21	34	62	51	0.002441	23.48	22.87	0.6083	0.1398	4.351	8	0.029173	1.53502	0.61	2.61243	1.52626
Microtubule-associated protein OS=Sus scrofa OX=9823 GN=MAP4 PE=1 SV=2	A0A287A4H3	7635100	8071000	7031400	7776100	7865200	9352500	13159000	15852000	10686000	10467000	328	34	61	51	0.002441	23.48	22.87	0.6083	0.1398	4.351	8	0.029173	1.53502	0.61	2.61243	1.52626
Microtubule-associated protein OS=Sus scrofa OX=9823 GN=MAP4 PE=1 SV=2	A0A287B5L5	7635100	8071000	7031400	7776100	7865200	9352500	13159000	15852000	10686000	10467000	325.47	34	58	51	0.002441	23.48	22.87	0.6083	0.1398	4.351	8	0.029173	1.53502	0.61	2.61243	1.52626
Microtubule-associated protein OS=Sus scrofa OX=9823 GN=MAP4 PE=1 SV=1	A0A287BBL5	7635100	8071000	7031400	7776100	7865200	9352500	13159000	15852000	10686000	10467000	331.98	34	64	51	0.002441	23.48	22.87	0.6083	0.1398	4.351	8	0.029173	1.53502	0.61	2.61243	1.52626
RNA transcription translation and transport factor protein OS=Sus scrofa OX=9823 GN=RTRAF PE=1 SV=1	A0A287B7A0	729160	831890	753060	726170	856520	991040	953300	964320	845530	969710	162.12	35	7	7	0.002447	19.85	19.57	0.2789	0.06413	4.349	8	0.029173	1.53502	0.28	2.61137	1.21419
RNA transcription translation and transport factor protein OS=Sus scrofa OX=9823 GN=RTRAF PE=1 SV=1	F1SFF4	729160	831890	753060	726170	856520	991040	953300	964320	845530	969710	162.12	37	7	7	0.002447	19.85	19.57	0.2789	0.06413	4.349	8	0.029173	1.53502	0.28	2.61137	1.21419
Actin-related protein 2/3 complex subunit 3 OS=Sus scrofa OX=9823 GN=ARPC3 PE=1 SV=1	A0A287ALZ4	400000	434980	393820	366100	362800	481130	557520	665210	481330	492410	136.89	37	4	4	0.002467	19.02	18.58	0.4432	0.1021	4.343	8	0.029173	1.53502	0.44	2.60783	1.3566
Actin-related protein 2/3 complex subunit 3 OS=Sus scrofa OX=9823 GN=ARPC3 PE=1 SV=1	B5APU8	400000	434980	393820	366100	362800	481130	557520	665210	481330	492410	136.89	32	4	4	0.002467	19.02	18.58	0.4432	0.1021	4.343	8	0.029173	1.53502	0.44	2.60783	1.3566
Tryptophan--tRNA ligase cytoplasmic OS=Sus scrofa OX=9823 GN=WARS1 PE=1 SV=1	F1SAP4	166950	186160	172850	156930	181120	191390	196890	199090	206190	199850	116.41	18	5	5	0.002468	17.6	17.4	0.2035	0.04686	4.343	8	0.029173	1.53502	0.2	2.60765	1.1487
Tryptophan--tRNA ligase cytoplasmic OS=Sus scrofa OX=9823 GN=WARS1 PE=1 SV=1	K9IVV5	166950	186160	172850	156930	181120	191390	196890	199090	206190	199850	116.41	18	5	5	0.002468	17.6	17.4	0.2035	0.04686	4.343	8	0.029173	1.53502	0.2	2.60765	1.1487
Purine rich element binding protein A OS=Sus scrofa OX=9823 GN=PURA PE=1 SV=1	A0A5G2RGK0	997020	1010200	964400	927460	999150	1062200	1087500	1089900	1025000	1126100	151.52	27	6	6	0.002478	20.04	19.9	0.1382	0.03184	4.34	8	0.02923	1.53417	0.14	2.6059	1.10191
Phosphoglycolate phosphatase OS=Sus scrofa OX=9823 GN=PGP PE=1 SV=3	A0A287BHL2	955550	990730	947360	1064000	958380	742270	579520	882160	748450	664410	181.53	34	9	9	0.002511	19.45	19.91	-0.4554	0.1052	4.33	8	0.02934	1.53254	-0.46	2.60015	0.726986
Apoptosis inducing factor mitochondria associated 1 OS=Sus scrofa OX=9823 GN=AIFM1 PE=1 SV=2	A0A5G2QQE8	13077000	13566000	13321000	13851000	14045000	12251000	11571000	11184000	12726000	12528000	282.54	49	22	22	0.00252	23.52	23.69	-0.1726	0.03988	4.328	8	0.02934	1.53254	-0.17	2.5986	0.888843
Apoptosis inducing factor mitochondria associated 1 OS=Sus scrofa OX=9823 GN=AIFM1 PE=1 SV=1	A0A5G2R2C9	13077000	13566000	13321000	13851000	14045000	12251000	11571000	11184000	12726000	12528000	282.54	51	22	22	0.00252	23.52	23.69	-0.1726	0.03988	4.328	8	0.02934	1.53254	-0.17	2.5986	0.888843
Adenylyl cyclase-associated protein OS=Sus scrofa OX=9823 GN=CAP2 PE=1 SV=1	A0A5K1VGL1	577340	607800	543150	460100	558790	643170	750700	779860	659590	721530	198.3	36	13	11	0.00252	19.44	19.06	0.3741	0.08645	4.328	8	0.02934	1.53254	0.38	2.5986	1.30134
Apoptosis inducing factor mitochondria associated 1 OS=Sus scrofa OX=9823 GN=AIFM1 PE=1 SV=1	F1RTH3	13077000	13566000	13321000	13851000	14045000	12251000	11571000	11184000	12726000	12528000	282.54	51	22	22	0.00252	23.52	23.69	-0.1726	0.03988	4.328	8	0.02934	1.53254	-0.17	2.5986	0.888843
inorganic diphosphatase OS=Sus scrofa OX=9823 GN=PPA1 PE=1 SV=1	A0A5G2QKC9	707610	702840	693730	560060	600580	783280	817490	806670	823550	786830	150.98	30	7	7	0.002532	19.62	19.31	0.3056	0.07068	4.324	8	0.02934	1.53254	0.31	2.59654	1.23971
inorganic diphosphatase OS=Sus scrofa OX=9823 GN=PPA1 PE=1 SV=1	A0A5G2QMG2	707610	702840	693730	560060	600580	783280	817490	806670	823550	786830	150.98	31	7	7	0.002532	19.62	19.31	0.3056	0.07068	4.324	8	0.02934	1.53254	0.31	2.59654	1.23971
inorganic diphosphatase OS=Sus scrofa OX=9823 GN=PPA1 PE=1 SV=1	A0A5G2QTT3	707610	702840	693730	560060	600580	783280	817490	806670	823550	786830	150.98	31	7	7	0.002532	19.62	19.31	0.3056	0.07068	4.324	8	0.02934	1.53254	0.31	2.59654	1.23971
Prohibitin OS=Sus scrofa OX=9823 GN=PHB2 PE=1 SV=2	A0A287B037	10034000	10041000	9293400	9235900	9607400	8790400	8031000	8439500	9105000	8292600	227.63	50	13	13	0.002554	23.02	23.2	-0.177	0.041	4.318	8	0.029505	1.5301	-0.18	2.59278	0.882703
Phosphoglycolate phosphatase OS=Sus scrofa OX=9823 GN=PGP PE=1 SV=1	A0A287BDT8	1037600	1083800	1033500	1155900	1045400	823950	654260	968840	826350	729310	204.19	43	11	11	0.002562	19.6	20.03	-0.4315	0.1	4.315	8	0.029505	1.5301	-0.43	2.59142	0.742262
Apoptosis inducing factor mitochondria associated 1 OS=Sus scrofa OX=9823 GN=AIFM1 PE=4 SV=1	A0A8W4FDS0	11447000	11904000	11776000	12113000	12319000	10658000	10123000	9792000	11190000	11025000	268.53	42	17	17	0.002567	23.33	23.51	-0.1755	0.04068	4.314	8	0.029505	1.5301	-0.18	2.59057	0.882703
Prohibitin OS=Sus scrofa OX=9823 GN=PHB2 PE=1 SV=2	A0A5G2QT83	10342000	10399000	9596000	9520900	9931200	9106100	8277400	8696900	9369500	8577300	231.75	51	14	14	0.002572	23.07	23.25	-0.1779	0.04124	4.312	8	0.029505	1.5301	-0.18	2.58973	0.882703
Clathrin heavy chain OS=Sus scrofa OX=9823 GN=CLTC PE=1 SV=2	A0A5G2R4Y7	7006000	6946300	6374300	6826000	6634000	7723500	8886300	10540000	7932800	8479100	357.06	45	56	56	0.002574	23.05	22.69	0.3585	0.08313	4.312	8	0.029505	1.5301	0.36	2.58939	1.28343
Inorganic pyrophosphatase 1 OS=Sus scrofa OX=9823 GN=PPA1 PE=4 SV=1	A0A8W4F654	640850	637880	633390	505640	544240	712420	748230	742660	744720	713540	141.16	28	6	6	0.002608	19.48	19.17	0.3124	0.07261	4.302	8	0.029827	1.52539	0.31	2.58369	1.23971
Prohibitin OS=Sus scrofa OX=9823 GN=PHB2 PE=1 SV=2	A0A287A7F6	10297000	10339000	9533900	9465600	9862900	9047000	8228200	8650100	9314400	8522600	218.04	50	13	13	0.002623	23.06	23.24	-0.1781	0.04144	4.298	8	0.029936	1.52381	-0.18	2.5812	0.882703
protein disulfide-isomerase OS=Sus scrofa OX=9823 GN=CRELD1 PE=1 SV=3	F1SQD9	178640	176560	179320	210900	188390	204010	253290	252250	232830	279110	134.65	17	5	5	0.002631	17.89	17.51	0.3829	0.08913	4.296	8	0.029961	1.52344	0.38	2.57988	1.30134
NLR family member X1 OS=Sus scrofa OX=9823 GN=NLRX1 PE=1 SV=1	A0A287BQG4	1469500	1436800	1669500	1729000	1448700	1668700	2115800	2206000	2074600	2145600	245.8	31	23	23	0.002636	20.95	20.56	0.3947	0.0919	4.294	8	0.029961	1.52344	0.39	2.57905	1.31039
F-actin-capping protein subunit alpha OS=Sus scrofa OX=9823 GN=CAPZA1 PE=1 SV=2	A0A5K1UD05	228440	250370	229440	240050	202400	270550	290400	336390	267540	333150	141.53	35	6	5	0.002642	18.19	17.81	0.3771	0.08785	4.293	8	0.029961	1.52344	0.38	2.57807	1.30134
Neuroplastin OS=Sus scrofa OX=9823 GN=NPTN PE=1 SV=1	A0A287A770	178090	166190	181110	166580	157330	211290	204030	278490	202020	234300	79.77	7	3	3	0.002687	17.78	17.37	0.4032	0.09421	4.28	8	0.030215	1.51978	0.41	2.57073	1.32869
Neuroplastin OS=Sus scrofa OX=9823 GN=NPTN PE=1 SV=2	A0A287BAZ0	178090	166190	181110	166580	157330	211290	204030	278490	202020	234300	79.77	8	3	3	0.002687	17.78	17.37	0.4032	0.09421	4.28	8	0.030215	1.51978	0.41	2.57073	1.32869
Neuroplastin OS=Sus scrofa OX=9823 GN=NPTN PE=4 SV=1	A0A8W4FIS6	178090	166190	181110	166580	157330	211290	204030	278490	202020	234300	79.77	7	3	3	0.002687	17.78	17.37	0.4032	0.09421	4.28	8	0.030215	1.51978	0.41	2.57073	1.32869
Neuroplastin OS=Sus scrofa OX=9823 GN=NPTN PE=1 SV=5	F1SIC5	178090	166190	181110	166580	157330	211290	204030	278490	202020	234300	79.77	7	3	3	0.002687	17.78	17.37	0.4032	0.09421	4.28	8	0.030215	1.51978	0.41	2.57073	1.32869
T-complex protein 1 subunit eta OS=Sus scrofa OX=9823 GN=CCT7 PE=1 SV=1	A0A5G2R1J8	1835900	1924300	1698800	1637600	1799500	1950000	2087600	2049900	2019100	2021400	211.86	46	16	16	0.002696	20.95	20.76	0.1891	0.0442	4.278	8	0.030247	1.51932	0.19	2.56928	1.14076
Inter-alpha-trypsin inhibitor heavy chain 3 OS=Sus scrofa OX=9823 GN=ITIH3 PE=1 SV=2	A0A5G2R4M3	214780	203570	130850	251160	192700	313920	412180	370690	281510	512610	153.06	9	7	7	0.002717	18.5	17.57	0.9287	0.2174	4.272	8	0.030352	1.51781	0.93	2.56591	1.90528
Inter-alpha-trypsin inhibitor heavy chain 3 OS=Sus scrofa OX=9823 GN=ITIH3 PE=1 SV=4	F1SH94	214780	203570	130850	251160	192700	313920	412180	370690	281510	512610	153.06	9	7	7	0.002717	18.5	17.57	0.9287	0.2174	4.272	8	0.030352	1.51781	0.93	2.56591	1.90528
Actinin alpha 1 OS=Sus scrofa OX=9823 GN=ACTN1 PE=1 SV=2	A0A5G2R6T7	2007700	1879300	1527600	1605600	1542700	2299800	3246200	3731600	2132200	3154300	326.67	25	31	16	0.002755	21.44	20.7	0.7428	0.1743	4.262	8	0.030393	1.51723	0.74	2.55988	1.67018
Actinin alpha 1 OS=Sus scrofa OX=9823 GN=ACTN1 PE=1 SV=2	I3LLY3	2007700	1879300	1527600	1605600	1542700	2299800	3246200	3731600	2132200	3154300	326.67	25	31	16	0.002755	21.44	20.7	0.7428	0.1743	4.262	8	0.030393	1.51723	0.74	2.55988	1.67018
Actinin alpha 1 OS=Sus scrofa OX=9823 GN=ACTN1 PE=4 SV=1	A0A8W4FMI4	2085100	1960400	1585000	1678300	1593800	2392100	3391600	3870900	2217800	3283500	328.92	29	32	17	0.002757	21.5	20.75	0.7444	0.1747	4.261	8	0.030393	1.51723	0.75	2.55956	1.68179
NLR family member X1 OS=Sus scrofa OX=9823 GN=NLRX1 PE=1 SV=1	F1SAH1	1578900	1540000	1802700	1883500	1510100	1810900	2289900	2382800	2253100	2328400	257.26	31	24	24	0.002757	21.07	20.66	0.4112	0.09649	4.261	8	0.030393	1.51723	0.41	2.55956	1.32869
Adenylyl cyclase-associated protein OS=Sus scrofa OX=9823 GN=CAP2 PE=1 SV=1	A0A5G2QDC7	569150	584200	520060	447280	532180	606930	718990	759470	652830	692780	189.6	33	11	9	0.002774	19.38	19.01	0.3729	0.08761	4.257	8	0.030393	1.51723	0.37	2.55689	1.29235
Polyadenylate-binding protein OS=Sus scrofa OX=9823 GN=PABPC4 PE=1 SV=2	A0A287BQ02	1231400	1274400	1312400	1121400	1234100	1352200	1518400	1416100	1374300	1477300	180.28	14	13	8	0.002778	20.44	20.23	0.2101	0.04936	4.256	8	0.030393	1.51723	0.21	2.55627	1.15669
Polyadenylate-binding protein OS=Sus scrofa OX=9823 GN=PABPC4 PE=1 SV=1	F1SV06	1231400	1274400	1312400	1121400	1234100	1352200	1518400	1416100	1374300	1477300	180.28	15	13	8	0.002778	20.44	20.23	0.2101	0.04936	4.256	8	0.030393	1.51723	0.21	2.55627	1.15669
Ubiquinol-cytochrome c reductase core protein 1 OS=Sus scrofa OX=9823 GN=UQCRC1 PE=1 SV=2	A0A287A558	23131000	23610000	23065000	21813000	24360000	21383000	18439000	17738000	20945000	19454000	277.46	47	20	19	0.00278	24.22	24.47	-0.2464	0.0579	4.255	8	0.030393	1.51723	-0.25	2.55596	0.840896
Ubiquinol-cytochrome c reductase core protein 1 OS=Sus scrofa OX=9823 GN=UQCRC1 PE=1 SV=3	F1SKM0	23131000	23610000	23065000	21813000	24360000	21383000	18439000	17738000	20945000	19454000	277.46	51	20	19	0.00278	24.22	24.47	-0.2464	0.0579	4.255	8	0.030393	1.51723	-0.25	2.55596	0.840896
Integrin subunit alpha 7 OS=Sus scrofa OX=9823 GN=ITGA7 PE=3 SV=2	A0A5G2QFV1	120040	131980	103890	115160	140460	153830	258740	372430	203720	234570	226.54	4	16	2	0.002796	17.84	16.89	0.9467	0.2227	4.251	8	0.030393	1.51723	0.95	2.55346	1.93187
Integrin subunit alpha 7 OS=Sus scrofa OX=9823 GN=ITGA7 PE=4 SV=1	A0A8W4F9H6	120040	131980	103890	115160	140460	153830	258740	372430	203720	234570	226.54	4	16	2	0.002796	17.84	16.89	0.9467	0.2227	4.251	8	0.030393	1.51723	0.95	2.55346	1.93187
Integrin subunit alpha 7 OS=Sus scrofa OX=9823 GN=ITGA7 PE=4 SV=1	A0A8W4FAR7	120040	131980	103890	115160	140460	153830	258740	372430	203720	234570	221.92	4	15	2	0.002796	17.84	16.89	0.9467	0.2227	4.251	8	0.030393	1.51723	0.95	2.55346	1.93187
AFG3 like matrix AAA peptidase subunit 2 OS=Sus scrofa OX=9823 GN=AFG3L2 PE=4 SV=1	A0A8W4F7C8	2870100	3050200	2663000	2706600	2891300	2619600	2254900	2452100	2509500	2381400	206.88	25	19	18	0.002801	21.22	21.43	-0.2151	0.05062	4.249	8	0.030393	1.51723	-0.21	2.55269	0.864537
Elongation factor 1-gamma (Fragment) OS=Sus scrofa OX=9823 GN=EEF1G PE=2 SV=2	Q29387	4411800	4224800	4320100	4514500	4192600	4955500	6549600	7042500	5146600	5643200	242.16	49	18	18	0.002804	22.47	22.05	0.4246	0.09993	4.249	8	0.030393	1.51723	0.42	2.55222	1.33793
60 kDa heat shock protein mitochondrial OS=Sus scrofa OX=9823 GN=CCT7 PE=1 SV=2	A0A287AKF5	1230100	1261600	1123000	1111600	1189800	1264900	1392800	1353400	1341900	1342900	202.82	46	14	14	0.002807	20.35	20.17	0.1797	0.0423	4.248	8	0.030393	1.51723	0.18	2.55176	1.13288
Clathrin light chain OS=Sus scrofa OX=9823 GN=CLTB PE=1 SV=1	A0A287BG47	726230	747850	722360	732960	732500	775910	916220	1052600	873900	916780	101.94	24	6	6	0.002843	19.78	19.48	0.3018	0.07121	4.239	8	0.030562	1.51482	0.3	2.54622	1.23114
Frizzled-4 OS=Sus scrofa OX=9823 GN=ME3 PE=3 SV=2	A0A5G2Q7Q0	1311600	1362000	1357100	1231800	1444600	1279600	1008000	1013700	1025000	1073800	194.7	47	11	11	0.002868	20.04	20.35	-0.3168	0.07485	4.232	8	0.030562	1.51482	-0.31	2.54242	0.806642
Malic enzyme 3 OS=Sus scrofa OX=9823 GN=ME3 PE=4 SV=1	A0A8W4FKT1	1311600	1362000	1357100	1231800	1444600	1279600	1008000	1013700	1025000	1073800	194.7	47	11	11	0.002868	20.04	20.35	-0.3168	0.07485	4.232	8	0.030562	1.51482	-0.31	2.54242	0.806642
T-complex protein 1 subunit eta OS=Sus scrofa OX=9823 GN=CCT7 PE=1 SV=1	A0A5G2RH19	1183000	1206200	1074900	1063700	1139500	1214900	1341300	1295400	1279800	1290000	198.91	51	13	13	0.002872	20.29	20.11	0.1813	0.04285	4.231	8	0.030562	1.51482	0.18	2.54182	1.13288
Chaperonin containing TCP1 subunit 7 OS=Sus scrofa OX=9823 GN=CCT7 PE=4 SV=1	A0A8W4FP72	1183000	1206200	1074900	1063700	1139500	1214900	1341300	1295400	1279800	1290000	198.91	49	13	13	0.002872	20.29	20.11	0.1813	0.04285	4.231	8	0.030562	1.51482	0.18	2.54182	1.13288
Elongation factor 1-gamma OS=Sus scrofa OX=9823 GN=EEF1G PE=4 SV=3	F1RPW9	4394700	4209500	4301500	4496000	4175300	4932600	6521900	7013400	5115900	5623700	234.95	44	17	17	0.002876	22.46	22.04	0.4239	0.1002	4.23	8	0.030562	1.51482	0.42	2.54121	1.33793
Acyl-CoA dehydrogenase family member 8 OS=Sus scrofa OX=9823 GN=ACAD8 PE=4 SV=1	A0A8W4FAL5	1120200	1381500	1091000	1081300	1184100	965860	708690	571050	792460	849620	141.27	21	6	6	0.002892	19.55	20.15	-0.6076	0.1438	4.226	8	0.030562	1.51482	-0.6	2.5388	0.659754
dynamin GTPase OS=Sus scrofa OX=9823 GN=DNM3 PE=1 SV=2	A0A287A869	249090	251320	245530	250480	240360	260150	305590	321210	279670	326190	127.7	6	6	6	0.002903	18.18	17.92	0.2664	0.06308	4.223	8	0.030562	1.51482	0.26	2.53715	1.19748
dynamin GTPase OS=Sus scrofa OX=9823 GN=DNM3 PE=1 SV=2	A0A287AF42	249090	251320	245530	250480	240360	260150	305590	321210	279670	326190	127.7	6	6	6	0.002903	18.18	17.92	0.2664	0.06308	4.223	8	0.030562	1.51482	0.26	2.53715	1.19748
dynamin GTPase OS=Sus scrofa OX=9823 GN=DNM3 PE=1 SV=1	A0A287B3P6	249090	251320	245530	250480	240360	260150	305590	321210	279670	326190	127.7	6	6	6	0.002903	18.18	17.92	0.2664	0.06308	4.223	8	0.030562	1.51482	0.26	2.53715	1.19748
dynamin GTPase OS=Sus scrofa OX=9823 GN=DNM3 PE=1 SV=2	A0A5G2QCZ4	249090	251320	245530	250480	240360	260150	305590	321210	279670	326190	127.7	6	6	6	0.002903	18.18	17.92	0.2664	0.06308	4.223	8	0.030562	1.51482	0.26	2.53715	1.19748
dynamin GTPase OS=Sus scrofa OX=9823 GN=DNM3 PE=1 SV=1	A0A5G2R186	249090	251320	245530	250480	240360	260150	305590	321210	279670	326190	127.7	9	6	6	0.002903	18.18	17.92	0.2664	0.06308	4.223	8	0.030562	1.51482	0.26	2.53715	1.19748
dynamin GTPase OS=Sus scrofa OX=9823 GN=DNM3 PE=1 SV=1	A0A5G2R4W9	249090	251320	245530	250480	240360	260150	305590	321210	279670	326190	127.7	6	6	6	0.002903	18.18	17.92	0.2664	0.06308	4.223	8	0.030562	1.51482	0.26	2.53715	1.19748
Dynamin 3 OS=Sus scrofa OX=9823 GN=DNM3 PE=4 SV=1	A0A8W4FLQ0	249090	251320	245530	250480	240360	260150	305590	321210	279670	326190	127.7	9	6	6	0.002903	18.18	17.92	0.2664	0.06308	4.223	8	0.030562	1.51482	0.26	2.53715	1.19748
Syntaxin 12 OS=Sus scrofa OX=9823 GN=STX12 PE=1 SV=2	A0A5G2QFC9	57844	63332	64039	55320	54726	70960	123790	121250	78538	100640	67.17	7	2	2	0.002919	16.56	15.85	0.7134	0.1691	4.219	8	0.030611	1.51412	0.71	2.53477	1.6358
Syntaxin 12 OS=Sus scrofa OX=9823 GN=STX12 PE=1 SV=2	I3LHT9	57844	63332	64039	55320	54726	70960	123790	121250	78538	100640	67.17	7	2	2	0.002919	16.56	15.85	0.7134	0.1691	4.219	8	0.030611	1.51412	0.71	2.53477	1.6358
cAMP-dependent protein kinase type II-alpha regulatory subunit OS=Sus scrofa OX=9823 GN=PRKAR2A PE=1 SV=1	A0A287AEK2	7257500	7435400	6627200	5724600	7571300	5681200	5079200	4479200	5457400	5429600	242.34	36	14	12	0.002943	22.31	22.72	-0.4034	0.09574	4.213	8	0.030799	1.51146	-0.41	2.53121	0.752623
Protein unc-45 homolog B OS=Sus scrofa OX=9823 GN=UNC45B PE=4 SV=3	A0A287B0D1	385510	436410	407670	369000	411290	450420	589500	661630	490820	605670	196.27	22	14	14	0.002953	19.08	18.61	0.4654	0.1105	4.211	8	0.03084	1.51089	0.47	2.52974	1.38511
Clathrin light chain OS=Sus scrofa OX=9823 GN=CLTB PE=1 SV=2	A0A287BFZ5	679180	697480	687750	686920	686770	722880	859880	969250	813340	852450	94.55	19	5	5	0.00297	19.68	19.39	0.2885	0.06858	4.207	8	0.030876	1.51038	0.29	2.52724	1.22264
Arp2/3 complex 34 kDa subunit OS=Sus scrofa OX=9823 GN=ARPC2 PE=1 SV=5	F1SS01	1074900	1090500	942020	978580	879690	1165400	1387800	1611700	1195700	1353800	172.7	41	12	12	0.002972	20.35	19.92	0.43	0.1022	4.206	8	0.030876	1.51038	0.43	2.52695	1.34723
Arp2/3 complex 34 kDa subunit OS=Sus scrofa OX=9823 GN=ARPC2 PE=1 SV=1	A0A287A1D1	1062200	1076800	928750	966280	868780	1153800	1369100	1596200	1180200	1336800	167.25	41	11	11	0.002974	20.33	19.9	0.4315	0.1026	4.206	8	0.030876	1.51038	0.43	2.52666	1.34723
Protein tyrosine phosphatase 4A2 OS=Sus scrofa OX=9823 GN=PTP4A2 PE=1 SV=1	A0A287B8Z4	51050	48775	56365	46937	50401	58494	64218	77315	59149	66726	68.75	21	2	2	0.003	15.98	15.63	0.3575	0.08514	4.199	8	0.03109	1.50738	0.35	2.52288	1.27456
Scavenger receptor class B member 2 OS=Sus scrofa OX=9823 GN=SCARB2 PE=1 SV=1	A0A5G2QEC5	133990	136450	111740	142960	115440	169250	142640	193340	174980	178530	133.12	11	5	5	0.003054	17.38	16.96	0.4225	0.1009	4.186	8	0.031463	1.5022	0.42	2.51513	1.33793
Scavenger receptor class B member 2 OS=Sus scrofa OX=9823 GN=SCARB2 PE=1 SV=2	A0A5G2QMJ7	133990	136450	111740	142960	115440	169250	142640	193340	174980	178530	133.12	11	5	5	0.003054	17.38	16.96	0.4225	0.1009	4.186	8	0.031463	1.5022	0.42	2.51513	1.33793
Lysosome membrane protein 2 OS=Sus scrofa OX=9823 GN=SCARB2 PE=1 SV=1	F1RYT3	133990	136450	111740	142960	115440	169250	142640	193340	174980	178530	133.12	11	5	5	0.003054	17.38	16.96	0.4225	0.1009	4.186	8	0.031463	1.5022	0.42	2.51513	1.33793
Eukaryotic translation initiation factor 3 subunit H OS=Sus scrofa OX=9823 GN=EIF3H PE=1 SV=2	A0A287BR32	314820	322510	287600	289730	281800	338140	364980	375880	321950	358270	94.55	12	3	3	0.003069	18.42	18.19	0.2333	0.05577	4.182	8	0.031558	1.50089	0.23	2.513	1.17283
Cysteine rich with EGF like domains 1 OS=Sus scrofa OX=9823 GN=CRELD1 PE=4 SV=1	A0A8W4FJ22	110990	113960	117150	137210	117050	129590	156910	177950	161270	185270	123.72	12	4	4	0.00309	17.3	16.86	0.4367	0.1045	4.177	8	0.031626	1.49996	0.44	2.51004	1.3566
Collagen type VI alpha 3 chain OS=Sus scrofa OX=9823 GN=COL6A3 PE=1 SV=2	A0A286ZVG7	4308500	4304200	3544200	4682700	3814000	4948900	8589300	10436000	6144800	8021600	417.7	7	103	17	0.003092	22.81	21.97	0.8439	0.202	4.177	8	0.031626	1.49996	0.84	2.50976	1.79005
G-rich RNA sequence binding factor 1 OS=Sus scrofa OX=9823 GN=GRSF1 PE=1 SV=3	F1RUP2	151480	142660	137760	150370	132170	158900	282010	220520	280140	209500	123.29	10	4	4	0.003094	17.78	17.12	0.6586	0.1577	4.177	8	0.031626	1.49996	0.66	2.50948	1.58008
Mitogen-activated protein kinase kinase 1 OS=Sus scrofa OX=9823 GN=MAP2K1 PE=4 SV=1	A0A8W4F6T3	141980	140690	131950	144690	146840	157460	214290	234790	188380	174340	94.09	5	3	2	0.003102	17.55	17.11	0.4432	0.1062	4.175	8	0.03165	1.49963	0.44	2.50836	1.3566
E3 UFM1-protein ligase 1 OS=Sus scrofa OX=9823 GN=UFL1 PE=1 SV=4	F1RY04	115770	135730	117740	125890	120820	134230	152030	157790	140820	164590	105.14	6	4	4	0.003121	17.19	16.91	0.2814	0.06749	4.17	8	0.03166	1.49949	0.28	2.50571	1.21419
ATP-dependent Clp protease proteolytic subunit OS=Sus scrofa OX=9823 GN=CLPP PE=1 SV=1	A0A286ZRL1	658830	682870	684310	659640	588840	588930	449110	410520	476480	538930	165.91	30	6	6	0.003129	18.9	19.32	-0.4201	0.1008	4.168	8	0.03166	1.49949	-0.42	2.50459	0.747425
calcium/calmodulin-dependent protein kinase OS=Sus scrofa OX=9823 GN=CAMK2B PE=1 SV=2	A0A286ZL03	451970	465080	521830	395720	483900	559430	613260	536970	573100	568510	191.5	15	13	7	0.003133	19.12	18.82	0.303	0.0727	4.167	8	0.03166	1.49949	0.3	2.50404	1.23114
PGAM family member 5 mitochondrial serine/threonine protein phosphatase OS=Sus scrofa OX=9823 GN=PGAM5 PE=4 SV=1	A0A286ZVG1	570020	617270	600470	495060	572720	606930	936900	847800	848670	825910	188.75	19	10	6	0.003133	19.62	19.12	0.4992	0.1198	4.167	8	0.03166	1.49949	0.5	2.50404	1.41421
PGAM family member 5 mitochondrial serine/threonine protein phosphatase OS=Sus scrofa OX=9823 GN=PGAM5 PE=4 SV=2	A0A287AWT9	570020	617270	600470	495060	572720	606930	936900	847800	848670	825910	152.7	20	8	6	0.003133	19.62	19.12	0.4992	0.1198	4.167	8	0.03166	1.49949	0.5	2.50404	1.41421
EF-hand domain family member D1 OS=Sus scrofa OX=9823 GN=EFHD1 PE=1 SV=3	F1SMT0	165480	158920	112050	281690	257250	133480	48359	53498	56332	62278	118.21	20	5	4	0.003172	16	17.49	-1.492	0.3589	4.158	8	0.031946	1.49558	-1.49	2.49867	0.356013
Cortactin OS=Sus scrofa OX=9823 GN=CTTN PE=1 SV=2	A0A287B8E9	465320	484670	427820	432300	439050	561180	900840	1262500	672800	777150	137.56	14	7	7	0.00318	19.61	18.78	0.8375	0.2015	4.157	8	0.031946	1.49558	0.83	2.49757	1.77769
Cortactin OS=Sus scrofa OX=9823 GN=CTTN PE=1 SV=1	A0A5G2QYI6	465320	484670	427820	432300	439050	561180	900840	1262500	672800	777150	137.56	12	7	7	0.00318	19.61	18.78	0.8375	0.2015	4.157	8	0.031946	1.49558	0.83	2.49757	1.77769
Coatomer subunit epsilon OS=Sus scrofa OX=9823 GN=COPE PE=1 SV=2	F1S7E0	101070	115710	105830	112920	104160	118600	139760	152740	123490	148010	84.19	13	3	3	0.00323	17.05	16.72	0.3337	0.0805	4.145	8	0.032078	1.49379	0.33	2.4908	1.25701
Coatomer subunit epsilon OS=Sus scrofa OX=9823 GN=COPE PE=1 SV=4	F1S7E1	101070	115710	105830	112920	104160	118600	139760	152740	123490	148010	84.19	12	3	3	0.00323	17.05	16.72	0.3337	0.0805	4.145	8	0.032078	1.49379	0.33	2.4908	1.25701
Apoptosis inducing factor mitochondria associated 1 OS=Sus scrofa OX=9823 GN=AIFM1 PE=1 SV=1	A0A5G2QTA3	7979500	8438200	8042200	8571900	8554000	7608000	7046500	6827400	7788400	7565800	237.79	51	13	13	0.003235	22.81	22.99	-0.1761	0.04249	4.144	8	0.032078	1.49379	-0.18	2.49013	0.882703
Nucleoside diphosphate kinase OS=Sus scrofa OX=9823 GN=NME1 PE=1 SV=1	A0A287AS29	380400	397340	360590	373710	326040	439930	519810	655060	442730	524820	146.27	14	6	2	0.003241	18.96	18.48	0.478	0.1154	4.143	8	0.032078	1.49379	0.48	2.48932	1.39474
Succinate--CoA ligase [GDP-forming] subunit beta mitochondrial OS=Sus scrofa OX=9823 GN=SUCLG2 PE=4 SV=4	F1SFR6	8272200	9852600	8059600	8532200	9040700	7819000	6270300	5754300	6794200	7098300	239.99	52	16	15	0.003241	22.68	23.06	-0.3794	0.09158	4.143	8	0.032078	1.49379	-0.38	2.48932	0.768438
Cortactin OS=Sus scrofa OX=9823 GN=CTTN PE=1 SV=2	A0A287AUL3	489210	517880	452710	454300	464730	589180	939750	1303800	706240	810520	143.12	14	8	8	0.003264	19.68	18.86	0.8186	0.1978	4.138	8	0.032078	1.49379	0.82	2.48625	1.76541
Cortactin OS=Sus scrofa OX=9823 GN=CTTN PE=1 SV=1	A0A287BKR0	489210	517880	452710	454300	464730	589180	939750	1303800	706240	810520	143.12	16	8	8	0.003264	19.68	18.86	0.8186	0.1978	4.138	8	0.032078	1.49379	0.82	2.48625	1.76541
Cortactin OS=Sus scrofa OX=9823 GN=CTTN PE=1 SV=1	A0A5G2QWJ7	489210	517880	452710	454300	464730	589180	939750	1303800	706240	810520	143.12	13	8	8	0.003264	19.68	18.86	0.8186	0.1978	4.138	8	0.032078	1.49379	0.82	2.48625	1.76541
Calcium-transporting ATPase OS=Sus scrofa OX=9823 GN=ATP2B1 PE=3 SV=3	A0A287A4L1	106190	128340	123480	127790	114400	156790	155870	199570	137190	158590	140.58	8	6	6	0.003291	17.29	16.87	0.4218	0.1021	4.132	8	0.032078	1.49379	0.42	2.48267	1.33793
Calcium-transporting ATPase OS=Sus scrofa OX=9823 GN=ATP2B3 PE=1 SV=2	A0A287A881	106190	128340	123480	127790	114400	156790	155870	199570	137190	158590	140.58	7	6	6	0.003291	17.29	16.87	0.4218	0.1021	4.132	8	0.032078	1.49379	0.42	2.48267	1.33793
Calcium-transporting ATPase OS=Sus scrofa OX=9823 GN=ATP2B3 PE=1 SV=2	A0A287BKH5	106190	128340	123480	127790	114400	156790	155870	199570	137190	158590	140.58	7	6	6	0.003291	17.29	16.87	0.4218	0.1021	4.132	8	0.032078	1.49379	0.42	2.48267	1.33793
Calcium-transporting ATPase OS=Sus scrofa OX=9823 GN=ATP2B3 PE=1 SV=2	A0A5K1VCX5	106190	128340	123480	127790	114400	156790	155870	199570	137190	158590	140.58	7	6	6	0.003291	17.29	16.87	0.4218	0.1021	4.132	8	0.032078	1.49379	0.42	2.48267	1.33793
Calcium-transporting ATPase OS=Sus scrofa OX=9823 GN=ATP2B3 PE=1 SV=5	F1S2B3	106190	128340	123480	127790	114400	156790	155870	199570	137190	158590	140.58	7	6	6	0.003291	17.29	16.87	0.4218	0.1021	4.132	8	0.032078	1.49379	0.42	2.48267	1.33793
Calcium-transporting ATPase OS=Sus scrofa OX=9823 GN=ATP2B3 PE=1 SV=4	K7GQP7	106190	128340	123480	127790	114400	156790	155870	199570	137190	158590	140.58	7	6	6	0.003291	17.29	16.87	0.4218	0.1021	4.132	8	0.032078	1.49379	0.42	2.48267	1.33793
Calcium-transporting ATPase OS=Sus scrofa OX=9823 GN=ATP2B3 PE=1 SV=3	K7GRJ7	106190	128340	123480	127790	114400	156790	155870	199570	137190	158590	140.58	7	6	6	0.003291	17.29	16.87	0.4218	0.1021	4.132	8	0.032078	1.49379	0.42	2.48267	1.33793
Eukaryotic translation initiation factor 3 subunit K OS=Sus scrofa OX=9823 GN=EIF3K PE=1 SV=1	A0A5G2QXG1	143700	166950	147390	149420	154690	167790	192690	181680	166580	187610	95.24	15	2	2	0.003297	17.45	17.22	0.2335	0.05653	4.13	8	0.032078	1.49379	0.23	2.48188	1.17283
Secreted frizzled-related protein 3 OS=Sus scrofa OX=9823 GN=FRZB PE=1 SV=2	F1RYL4	92965	88382	78912	86713	74245	116000	342380	917560	345350	303680	69.2	11	2	2	0.003302	18.33	16.36	1.968	0.4765	4.129	8	0.032078	1.49379	1.97	2.48122	3.91768
Secreted frizzled-related protein 3 OS=Sus scrofa OX=9823 GN=FRZB PE=1 SV=1	S5Y9V4	92965	88382	78912	86713	74245	116000	342380	917560	345350	303680	69.2	11	2	2	0.003302	18.33	16.36	1.968	0.4765	4.129	8	0.032078	1.49379	1.97	2.48122	3.91768
Ras-related protein Rab-21 OS=Sus scrofa OX=9823 GN=TMEM19 PE=1 SV=1	A0A287A4W6	130990	131220	120070	118970	134130	150420	190350	232620	155800	172970	105.56	18	3	3	0.00334	17.44	16.95	0.4893	0.1187	4.121	8	0.032268	1.49123	0.49	2.47625	1.40444
Ubiquinol-cytochrome c reductase core protein 1 OS=Sus scrofa OX=9823 GN=UQCRC1 PE=1 SV=3	A0A287AJH5	19356000	19902000	19473000	18245000	20643000	18074000	15675000	15039000	17669000	16396000	244.97	32	13	12	0.003362	23.98	24.22	-0.2389	0.05805	4.116	8	0.032268	1.49123	-0.24	2.4734	0.846745
Cysteine rich with EGF like domains 1 OS=Sus scrofa OX=9823 GN=CRELD1 PE=4 SV=1	A0A8W4F8H8	56943	63177	62529	70373	60686	70654	79525	87669	75967	96165	116.61	14	3	3	0.003363	16.31	15.93	0.3811	0.09258	4.116	8	0.032268	1.49123	0.38	2.47327	1.30134
ATP-dependent 6-phosphofructokinase OS=Sus scrofa OX=9823 GN=PFKM PE=1 SV=3	I3LCA1	14633000	14317000	15308000	15657000	13411000	13543000	12460000	12254000	12249000	13194000	309.94	45	25	25	0.003369	23.6	23.8	-0.2022	0.04913	4.115	8	0.032268	1.49123	-0.2	2.4725	0.870551
Succinate--CoA ligase [GDP-forming] subunit beta mitochondrial OS=Sus scrofa OX=9823 GN=SUCLG2 PE=3 SV=2	A0A287BA45	9898000	11744000	9559300	10251000	10822000	9359400	7548900	6912800	8165100	8481200	254.31	60	19	18	0.00337	22.94	23.31	-0.3732	0.0907	4.114	8	0.032268	1.49123	-0.37	2.47237	0.773782
Succinate--CoA ligase [GDP-forming] subunit beta mitochondrial (Fragment) OS=Sus scrofa OX=9823 GN=SUCLG2 PE=1 SV=2	P53590	9898000	11744000	9559300	10251000	10822000	9359400	7548900	6912800	8165100	8481200	254.31	60	19	18	0.00337	22.94	23.31	-0.3732	0.0907	4.114	8	0.032268	1.49123	-0.37	2.47237	0.773782
Cytochrome b OS=Sus scrofa OX=9823 GN=MT-CYB PE=3 SV=2	P24964	1270600	1414300	1293200	1314000	1389100	1230700	979520	971810	1159300	1098600	80.54	5	2	2	0.003376	20.05	20.35	-0.3015	0.07329	4.113	8	0.032268	1.49123	-0.3	2.4716	0.812252
Cytochrome b OS=Sus scrofa OX=9823 GN=MT-CYB PE=1 SV=1	Q1HBG9	1270600	1414300	1293200	1314000	1389100	1230700	979520	971810	1159300	1098600	80.54	5	2	2	0.003376	20.05	20.35	-0.3015	0.07329	4.113	8	0.032268	1.49123	-0.3	2.4716	0.812252
Scavenger receptor class B member 2 OS=Sus scrofa OX=9823 GN=SCARB2 PE=1 SV=1	A0A5G2R7N0	129580	131360	108010	139560	112490	163080	137590	186870	170290	171760	96.59	9	4	4	0.003377	17.33	16.92	0.4174	0.1015	4.113	8	0.032268	1.49123	0.41	2.47147	1.32869
Eukaryotic translation initiation factor 3 subunit E OS=Sus scrofa OX=9823 GN=EIF3E PE=4 SV=1	A0A8W4FIR1	156690	163390	145900	143540	153000	174260	179800	175320	162170	191300	132.32	16	6	6	0.003393	17.43	17.22	0.211	0.05133	4.11	8	0.032365	1.48992	0.21	2.46942	1.15669
Purkinje cell protein 4 OS=Sus scrofa OX=9823 GN=PCP4 PE=4 SV=1	A0A286ZI58	298060	314340	366430	267780	283300	341960	526820	516730	419040	489370	124.69	44	3	3	0.003431	18.79	18.21	0.5747	0.1401	4.102	8	0.032665	1.48592	0.58	2.46458	1.49485
Aminoadipate-semialdehyde synthase OS=Sus scrofa OX=9823 GN=AASS PE=1 SV=3	F1SLX5	2586600	3293200	1765100	2612000	2544900	1834500	648290	643290	1022000	1278900	233.96	30	21	21	0.003466	19.93	21.26	-1.329	0.3245	4.094	8	0.032947	1.48218	-1.33	2.46017	0.397768
Aminoadipate-semialdehyde synthase OS=Sus scrofa OX=9823 GN=AASS PE=1 SV=2	A0A287BAZ8	2639500	3364600	1804100	2680400	2604500	1872400	658170	655300	1049000	1310000	237.23	29	22	22	0.003513	19.96	21.29	-1.331	0.3259	4.084	8	0.033268	1.47797	-1.33	2.45432	0.397768
Aminoadipate-semialdehyde synthase OS=Sus scrofa OX=9823 GN=AASS PE=4 SV=1	A0A8W4FJV3	2639500	3364600	1804100	2680400	2604500	1872400	658170	655300	1049000	1310000	237.23	30	22	22	0.003513	19.96	21.29	-1.331	0.3259	4.084	8	0.033268	1.47797	-1.33	2.45432	0.397768
Scavenger receptor class B member 2 OS=Sus scrofa OX=9823 GN=SCARB2 PE=1 SV=2	A0A5G2QG17	118690	118410	95033	123110	98127	150720	123560	175120	155570	157840	123.84	9	4	4	0.003529	17.21	16.75	0.4623	0.1133	4.081	8	0.033339	1.47705	0.46	2.45235	1.37554
Apoptosis inducing factor mitochondria associated 1 OS=Sus scrofa OX=9823 GN=AIFM1 PE=1 SV=1	A0A5G2R2M9	5097800	5127700	5278500	5279500	5490800	4643400	4524700	4357000	4937200	4961900	207.92	45	9	9	0.003533	22.16	22.32	-0.167	0.04092	4.08	8	0.033339	1.47705	-0.16	2.45186	0.895025
Thioredoxin OS=Sus scrofa OX=9823 GN=TXN PE=4 SV=1	A0A5G2QTF5	2933000	3220000	2991600	3096600	2763200	3471400	4388300	4486900	3355200	3918700	129.4	47	4	4	0.00356	21.89	21.52	0.3789	0.09298	4.075	8	0.033492	1.47506	0.37	2.44855	1.29235
Inter-alpha-trypsin inhibitor heavy chain 3 OS=Sus scrofa OX=9823 GN=ITIH3 PE=1 SV=1	A0A287AI17	123640	126740	102450	150470	126810	154210	211260	221140	157170	224070	113.26	7	4	4	0.003562	17.54	16.93	0.61	0.1497	4.074	8	0.033492	1.47506	0.61	2.44831	1.52626
thioredoxin-disulfide reductase OS=Sus scrofa OX=9823 GN=TXNRD1 PE=1 SV=2	A0A5G2QDB8	246780	250470	248000	254630	254800	260420	321660	303240	278520	298960	107.7	12	5	5	0.003599	18.15	17.94	0.2177	0.05354	4.067	8	0.033785	1.47128	0.21	2.44382	1.15669
Troponin T2 cardiac type OS=Sus scrofa OX=9823 GN=TNNT2 PE=1 SV=3	I3LS66	3865700	4445200	4159500	3926800	4026900	3321500	2984700	2301100	3432400	3135000	261.22	46	13	12	0.003623	21.52	21.96	-0.4406	0.1085	4.062	8	0.033906	1.46972	-0.44	2.44093	0.737135
Sideroflexin 4 OS=Sus scrofa OX=9823 GN=SFXN4 PE=3 SV=1	A0A286ZKL2	164310	158480	148770	167210	176830	150140	103710	108780	131670	116620	112.63	11	2	2	0.003631	16.89	17.31	-0.4278	0.1053	4.06	8	0.033906	1.46972	-0.42	2.43997	0.747425
Sideroflexin 4 OS=Sus scrofa OX=9823 GN=SFXN4 PE=3 SV=1	A0A5G2QTJ2	164310	158480	148770	167210	176830	150140	103710	108780	131670	116620	112.63	12	2	2	0.003631	16.89	17.31	-0.4278	0.1053	4.06	8	0.033906	1.46972	-0.42	2.43997	0.747425
Obscurin cytoskeletal calmodulin and titin-interacting RhoGEF OS=Sus scrofa OX=9823 GN=OBSCN PE=4 SV=1	A0A8W4FC20	240570	229700	229740	192240	227920	241560	416950	399810	328810	345630	408.03	1	121	5	0.00366	18.38	17.77	0.6081	0.15	4.055	8	0.034114	1.46707	0.61	2.43652	1.52626
dynamin GTPase OS=Sus scrofa OX=9823 GN=DNM3 PE=1 SV=3	A0A287B1V4	188410	183730	189880	191820	181730	194780	241410	243230	212830	246970	109.55	4	4	4	0.00367	17.79	17.51	0.2783	0.06867	4.053	8	0.034149	1.46662	0.28	2.43533	1.21419
ATP synthase subunit s mitochondrial OS=Sus scrofa OX=9823 GN=DMAC2L PE=1 SV=1	A0A286ZRY7	1327200	1248200	1180200	1120600	1341400	1095600	836640	708770	942000	945360	105.69	21	5	5	0.003698	19.77	20.24	-0.469	0.1159	4.047	8	0.034233	1.46556	-0.47	2.43203	0.721965
ATP synthase subunit s mitochondrial OS=Sus scrofa OX=9823 GN=DMAC2L PE=1 SV=1	A0A286ZX04	1327200	1248200	1180200	1120600	1341400	1095600	836640	708770	942000	945360	105.69	26	5	5	0.003698	19.77	20.24	-0.469	0.1159	4.047	8	0.034233	1.46556	-0.47	2.43203	0.721965
Elongation factor 1-gamma OS=Sus scrofa OX=9823 GN=EEF1G PE=4 SV=1	A0A8W4FMF6	1355000	1261600	1324700	1377800	1232000	1520100	1979600	2138300	1536500	1666800	164.87	16	8	8	0.003699	20.74	20.32	0.42	0.1038	4.047	8	0.034233	1.46556	0.42	2.43192	1.33793
Peptidylprolyl isomerase D OS=Sus scrofa OX=9823 GN=PPID PE=1 SV=1	F1RTY6	607260	574230	544940	510730	574840	619960	684320	697200	620870	654290	141.09	20	8	7	0.003706	19.32	19.1	0.2214	0.05472	4.046	8	0.034242	1.46544	0.22	2.43109	1.16473
Parkinsonism associated deglycase OS=Sus scrofa OX=9823 GN=PARK7 PE=1 SV=1	A0A5G2QIK1	17491000	17406000	18039000	19497000	18658000	21537000	25494000	26912000	21673000	20269000	226.87	78	12	12	0.00374	24.46	24.12	0.34	0.08418	4.039	8	0.034496	1.46223	0.34	2.42713	1.26576
ATP-dependent 6-phosphofructokinase muscle type OS=Sus scrofa OX=9823 GN=PFKM PE=2 SV=1	Q2HYU2	16098000	15544000	16681000	17268000	14698000	14787000	13422000	13497000	13662000	14495000	304.94	42	24	23	0.003752	23.73	23.93	-0.1996	0.04944	4.037	8	0.03454	1.46168	-0.2	2.42574	0.870551
protein deglycase OS=Sus scrofa OX=9823 GN=PARK7 PE=1 SV=1	Q0R678	19286000	19083000	19912000	21319000	20684000	23752000	28098000	29649000	23726000	22361000	239.55	83	13	13	0.003764	24.6	24.26	0.34	0.08426	4.035	8	0.03455	1.46155	0.34	2.42435	1.26576
Family with sequence similarity 98 member A OS=Sus scrofa OX=9823 GN=FAM98A PE=1 SV=1	F1S408	235680	276960	264890	245810	259250	271040	298410	319450	310700	321820	157.04	12	5	4	0.003766	18.21	17.97	0.2459	0.06095	4.034	8	0.03455	1.46155	0.24	2.42412	1.18099
Myosin heavy chain 14 OS=Sus scrofa OX=9823 GN=MYH14 PE=1 SV=3	I3LIE3	877400	837760	909900	1068500	872930	1090700	1137100	1444000	1115400	1174900	278.6	19	39	30	0.003861	20.18	19.8	0.3823	0.09519	4.016	8	0.035303	1.45219	0.38	2.4133	1.30134
Myosin heavy chain 14 OS=Sus scrofa OX=9823 GN=MYH14 PE=1 SV=2	I3LV99	877400	837760	909900	1068500	872930	1090700	1137100	1444000	1115400	1174900	278.6	19	39	30	0.003861	20.18	19.8	0.3823	0.09519	4.016	8	0.035303	1.45219	0.38	2.4133	1.30134
RNA-splicing ligase RtcB homolog OS=Sus scrofa OX=9823 GN=RTCB PE=3 SV=1	F2Z5V0	1500300	1533700	1461900	1370600	1514100	1616800	1707300	1685500	1587500	1855100	208.14	36	15	15	0.003898	20.69	20.49	0.1946	0.04853	4.009	8	0.035489	1.44991	0.2	2.40916	1.1487
RNA-splicing ligase RtcB homolog OS=Sus scrofa OX=9823 GN=RTCB PE=2 SV=1	Q19PY3	1500300	1533700	1461900	1370600	1514100	1616800	1707300	1685500	1587500	1855100	208.14	36	15	15	0.003898	20.69	20.49	0.1946	0.04853	4.009	8	0.035489	1.44991	0.2	2.40916	1.1487
Hsp90 co-chaperone Cdc37 OS=Sus scrofa OX=9823 GN=CDC37 PE=1 SV=1	F6Q4F9	1195600	1188300	1153700	1029200	1148200	1273000	1337600	1242200	1271300	1320600	203.7	33	8	8	0.003908	20.3	20.12	0.1749	0.04364	4.008	8	0.035489	1.44991	0.18	2.40805	1.13288
Hsp90 co-chaperone Cdc37 OS=Sus scrofa OX=9823 GN=CDC37 PE=1 SV=1	Q684M6	1195600	1188300	1153700	1029200	1148200	1273000	1337600	1242200	1271300	1320600	203.7	30	8	8	0.003908	20.3	20.12	0.1749	0.04364	4.008	8	0.035489	1.44991	0.18	2.40805	1.13288
ATP-dependent 6-phosphofructokinase OS=Sus scrofa OX=9823 GN=PFKM PE=1 SV=2	A0A287BCP5	14874000	14461000	15342000	16092000	13660000	13716000	12323000	12683000	12703000	13466000	314.87	53	26	25	0.003957	23.63	23.83	-0.1968	0.04922	3.999	8	0.035743	1.44681	-0.2	2.40263	0.870551
Transferrin receptor protein 1 OS=Sus scrofa OX=9823 GN=TFRC PE=1 SV=1	A0A5S6GXI4	646420	745610	703540	609770	748950	824690	932460	887330	765360	845510	151.63	18	12	12	0.003967	19.7	19.39	0.3023	0.07564	3.997	8	0.035743	1.44681	0.31	2.40154	1.23971
Transferrin receptor protein 1 OS=Sus scrofa OX=9823 GN=TFRC PE=2 SV=1	Q8HZV3	646420	745610	703540	609770	748950	824690	932460	887330	765360	845510	151.63	18	12	12	0.003967	19.7	19.39	0.3023	0.07564	3.997	8	0.035743	1.44681	0.31	2.40154	1.23971
Hsp90 co-chaperone Cdc37 OS=Sus scrofa OX=9823 GN=CDC37 PE=1 SV=2	A0A5G2R4U3	1149500	1138400	1106500	990400	1096500	1228600	1277300	1184700	1214600	1256500	194.26	27	7	7	0.003999	20.23	20.06	0.1703	0.04267	3.991	8	0.035743	1.44681	0.17	2.39805	1.12506
ADRM1 26S proteasome ubiquitin receptor OS=Sus scrofa OX=9823 GN=ADRM1 PE=1 SV=2	A0A287AW94	44256	44052	40983	47821	41808	51904	47682	53255	47616	52884	90.08	7	2	2	0.004	15.63	15.42	0.211	0.05287	3.991	8	0.035743	1.44681	0.21	2.39794	1.15669
Dynactin subunit 2 OS=Sus scrofa OX=9823 GN=DCTN2 PE=1 SV=2	A0A5G2QMY1	1567500	1508400	1412200	1328400	1457300	1546300	1854400	1781500	1687900	1718000	217.08	42	13	13	0.004001	20.71	20.47	0.2393	0.05996	3.991	8	0.035743	1.44681	0.24	2.39783	1.18099
Galectin-1 OS=Sus scrofa OX=9823 GN=LGALS1 PE=2 SV=3	Q49I35	561630	525990	474170	720470	486380	721210	997060	1321000	880940	782090	165.01	41	5	5	0.004006	19.81	19.06	0.7474	0.1873	3.99	8	0.035743	1.44681	0.75	2.39729	1.68179
Junction plakoglobin OS=Sus scrofa OX=9823 GN=Jup PE=2 SV=1	Q8WNW3	2688500	2748500	2618500	2592900	2606600	2791300	3598700	3377300	3003200	3574000	295.29	41	30	23	0.004007	21.63	21.34	0.2955	0.07406	3.99	8	0.035743	1.44681	0.29	2.39718	1.22264
Dystrobrevin OS=Sus scrofa OX=9823 GN=DTNB PE=3 SV=2	A0A286ZXY2	63897	68824	64177	60676	81770	82161	86209	85309	79279	87025	87.73	6	3	3	0.004055	16.36	16.04	0.3148	0.07907	3.981	8	0.035743	1.44681	0.32	2.39201	1.24833
Dystrobrevin OS=Sus scrofa OX=9823 GN=DTNB PE=3 SV=3	A0A287BMV0	63897	68824	64177	60676	81770	82161	86209	85309	79279	87025	87.73	6	3	3	0.004055	16.36	16.04	0.3148	0.07907	3.981	8	0.035743	1.44681	0.32	2.39201	1.24833
Dystrobrevin OS=Sus scrofa OX=9823 GN=DTNB PE=3 SV=1	A0A480Q6I3	63897	68824	64177	60676	81770	82161	86209	85309	79279	87025	87.73	5	3	3	0.004055	16.36	16.04	0.3148	0.07907	3.981	8	0.035743	1.44681	0.32	2.39201	1.24833
Dystrobrevin beta OS=Sus scrofa OX=9823 GN=DTNB PE=4 SV=1	A0A8X9AEN5	63897	68824	64177	60676	81770	82161	86209	85309	79279	87025	87.73	5	3	3	0.004055	16.36	16.04	0.3148	0.07907	3.981	8	0.035743	1.44681	0.32	2.39201	1.24833
Dystrobrevin beta OS=Sus scrofa OX=9823 GN=DTNB PE=4 SV=1	A0A8X9AEN8	63897	68824	64177	60676	81770	82161	86209	85309	79279	87025	87.73	6	3	3	0.004055	16.36	16.04	0.3148	0.07907	3.981	8	0.035743	1.44681	0.32	2.39201	1.24833
Dystrobrevin OS=Sus scrofa OX=9823 GN=DTNB PE=3 SV=4	F1SDL5	63897	68824	64177	60676	81770	82161	86209	85309	79279	87025	87.73	5	3	3	0.004055	16.36	16.04	0.3148	0.07907	3.981	8	0.035743	1.44681	0.32	2.39201	1.24833
ATP-dependent 6-phosphofructokinase OS=Sus scrofa OX=9823 GN=PFKM PE=1 SV=1	A0A286ZIJ9	16349000	15771000	16933000	17590000	14932000	15023000	13697000	13800000	13919000	14749000	317.41	47	27	26	0.004074	23.76	23.96	-0.1952	0.04908	3.978	8	0.035743	1.44681	-0.2	2.38998	0.870551
ATP-dependent 6-phosphofructokinase OS=Sus scrofa OX=9823 GN=PFKM PE=1 SV=1	A0A286ZKJ2	16349000	15771000	16933000	17590000	14932000	15023000	13697000	13800000	13919000	14749000	317.41	48	27	26	0.004074	23.76	23.96	-0.1952	0.04908	3.978	8	0.035743	1.44681	-0.2	2.38998	0.870551
ATP-dependent 6-phosphofructokinase OS=Sus scrofa OX=9823 GN=PFKM PE=3 SV=2	A0A286ZQ47	16349000	15771000	16933000	17590000	14932000	15023000	13697000	13800000	13919000	14749000	317.41	47	27	26	0.004074	23.76	23.96	-0.1952	0.04908	3.978	8	0.035743	1.44681	-0.2	2.38998	0.870551
ATP-dependent 6-phosphofructokinase OS=Sus scrofa OX=9823 GN=PFKM PE=1 SV=1	A0A286ZU66	16349000	15771000	16933000	17590000	14932000	15023000	13697000	13800000	13919000	14749000	317.41	50	27	26	0.004074	23.76	23.96	-0.1952	0.04908	3.978	8	0.035743	1.44681	-0.2	2.38998	0.870551
ATP-dependent 6-phosphofructokinase OS=Sus scrofa OX=9823 GN=PFKM PE=1 SV=2	A0A287B8N1	16349000	15771000	16933000	17590000	14932000	15023000	13697000	13800000	13919000	14749000	317.41	44	27	26	0.004074	23.76	23.96	-0.1952	0.04908	3.978	8	0.035743	1.44681	-0.2	2.38998	0.870551
Muscular LMNA interacting protein OS=Sus scrofa OX=9823 GN=MLIP PE=1 SV=2	A0A287A7V9	3524200	3587700	3458800	3327500	3896800	3973800	4713400	5054700	3947100	4535800	258.6	27	19	19	0.004078	22.08	21.76	0.3159	0.07944	3.977	8	0.035743	1.44681	0.32	2.38955	1.24833
Muscular LMNA interacting protein OS=Sus scrofa OX=9823 GN=MLIP PE=1 SV=3	F1RZW0	3524200	3587700	3458800	3327500	3896800	3973800	4713400	5054700	3947100	4535800	258.6	27	19	19	0.004078	22.08	21.76	0.3159	0.07944	3.977	8	0.035743	1.44681	0.32	2.38955	1.24833
Protein unc-45 homolog B OS=Sus scrofa OX=9823 GN=UNC45B PE=4 SV=1	A0A5G2QDP0	332010	388470	358250	320260	362230	390740	513020	580810	427120	528360	190.12	21	13	13	0.004179	18.88	18.42	0.4587	0.1158	3.96	8	0.036525	1.43741	0.46	2.37893	1.37554
Aminoadipate-semialdehyde synthase OS=Sus scrofa OX=9823 GN=AASS PE=1 SV=1	A0A287B8T1	2054700	2676400	1392700	2106400	2035700	1465100	469870	445170	773800	998600	218.36	26	17	17	0.004181	19.52	20.94	-1.423	0.3594	3.959	8	0.036525	1.43741	-1.42	2.37872	0.373712
Myosin light chain 3 OS=Sus scrofa OX=9823 GN=MYL3 PE=1 SV=1	A0A5G2QI13	17191000	15275000	16886000	15976000	17272000	14426000	15247000	13259000	14808000	14645000	247.79	49	10	8	0.004253	23.79	23.98	-0.1904	0.04824	3.947	8	0.03709	1.43074	-0.19	2.3713	0.876606
Annexin A6 OS=Sus scrofa OX=9823 GN=ANXA6 PE=4 SV=1	A0A8W4FR19	6852900	7115700	5608800	6505200	6352700	7293900	7967000	7533100	8058000	7716100	206.22	34	14	14	0.004284	22.88	22.62	0.2536	0.06433	3.942	8	0.037157	1.42996	0.26	2.36815	1.19748
Methylmalonyl-CoA epimerase OS=Sus scrofa OX=9823 GN=MCEE PE=4 SV=1	A0A8W4F9Q9	770840	832010	729700	825320	813420	725580	717140	664840	727050	685660	125.66	34	4	4	0.004291	19.42	19.6	-0.1731	0.04392	3.941	8	0.037157	1.42996	-0.18	2.36744	0.882703
MCEE OS=Sus scrofa OX=9823 GN=MCEE PE=2 SV=1	A1XQS7	770840	832010	729700	825320	813420	725580	717140	664840	727050	685660	125.66	34	4	4	0.004291	19.42	19.6	-0.1731	0.04392	3.941	8	0.037157	1.42996	-0.18	2.36744	0.882703
ADP-ribosylation factor-like protein 3 OS=Sus scrofa OX=9823 GN=ARL3 PE=3 SV=2	A0A286ZN47	128330	130770	118460	124120	112370	143180	142680	160100	131130	150810	54.06	13	2	2	0.004317	17.15	16.9	0.2444	0.06209	3.936	8	0.037157	1.42996	0.25	2.36482	1.18921
ADP-ribosylation factor-like protein 3 OS=Sus scrofa OX=9823 GN=ARL3 PE=3 SV=1	A0A5G2Q9N3	128330	130770	118460	124120	112370	143180	142680	160100	131130	150810	54.06	12	2	2	0.004317	17.15	16.9	0.2444	0.06209	3.936	8	0.037157	1.42996	0.25	2.36482	1.18921
ADP-ribosylation factor-like protein 3 OS=Sus scrofa OX=9823 GN=ARL3 PE=3 SV=1	A0A5G2R9H9	128330	130770	118460	124120	112370	143180	142680	160100	131130	150810	54.06	8	2	2	0.004317	17.15	16.9	0.2444	0.06209	3.936	8	0.037157	1.42996	0.25	2.36482	1.18921
ADP-ribosylation factor-like protein 3 OS=Sus scrofa OX=9823 GN=ARL3 PE=3 SV=1	A0A5S6IBF3	128330	130770	118460	124120	112370	143180	142680	160100	131130	150810	54.06	12	2	2	0.004317	17.15	16.9	0.2444	0.06209	3.936	8	0.037157	1.42996	0.25	2.36482	1.18921
ADP-ribosylation factor-like protein 3 OS=Sus scrofa OX=9823 GN=ARL3 PE=2 SV=1	Q52NJ4	128330	130770	118460	124120	112370	143180	142680	160100	131130	150810	54.06	13	2	2	0.004317	17.15	16.9	0.2444	0.06209	3.936	8	0.037157	1.42996	0.25	2.36482	1.18921
LIM domain binding 3 OS=Sus scrofa OX=9823 GN=LDB3 PE=1 SV=2	A0A287AM97	1702000	1729300	1821900	1643200	1838900	1908000	2213600	1914700	1997500	2245300	272.57	16	15	5	0.004342	20.97	20.74	0.2325	0.05912	3.932	8	0.037308	1.4282	0.23	2.36231	1.17283
Myotrophin OS=Sus scrofa OX=9823 GN=MTPN PE=1 SV=1	K9IVW4	758360	797690	727370	870450	677680	936750	1097000	1430900	953040	1032800	110.53	35	4	4	0.004356	20.04	19.54	0.4959	0.1262	3.93	8	0.037368	1.4275	0.5	2.36091	1.41421
Adenylate kinase isoenzyme 1 OS=Sus scrofa OX=9823 GN=AK1 PE=3 SV=3	A0A286ZQ79	4688400	4211100	5063400	5251400	4815000	3951900	4200900	4138400	4203500	3826100	184	39	7	7	0.004401	21.95	22.19	-0.2388	0.06087	3.923	8	0.037573	1.42512	-0.24	2.35645	0.846745
Adenylate kinase isoenzyme 1 OS=Sus scrofa OX=9823 GN=AK1 PE=3 SV=1	A0A5S6G079	4688400	4211100	5063400	5251400	4815000	3951900	4200900	4138400	4203500	3826100	178.75	43	7	7	0.004401	21.95	22.19	-0.2388	0.06087	3.923	8	0.037573	1.42512	-0.24	2.35645	0.846745
Adenylate kinase isoenzyme 1 OS=Sus scrofa OX=9823 GN=AK1 PE=1 SV=1	P00571	4688400	4211100	5063400	5251400	4815000	3951900	4200900	4138400	4203500	3826100	184	43	7	7	0.004401	21.95	22.19	-0.2388	0.06087	3.923	8	0.037573	1.42512	-0.24	2.35645	0.846745
Erythrocyte membrane protein band 4.1 like 1 OS=Sus scrofa OX=9823 GN=EPB41L1 PE=1 SV=2	A0A286ZJ88	67226	69015	81030	82343	68423	93721	85925	101890	84501	90517	108.92	3	5	4	0.004511	16.48	16.16	0.3134	0.08025	3.905	8	0.038081	1.41929	0.32	2.34573	1.24833
Erythrocyte membrane protein band 4.1 like 1 OS=Sus scrofa OX=9823 GN=EPB41L1 PE=1 SV=2	A0A286ZPL1	67226	69015	81030	82343	68423	93721	85925	101890	84501	90517	108.92	6	5	4	0.004511	16.48	16.16	0.3134	0.08025	3.905	8	0.038081	1.41929	0.32	2.34573	1.24833
Erythrocyte membrane protein band 4.1 like 1 OS=Sus scrofa OX=9823 GN=EPB41L1 PE=1 SV=3	A0A286ZY71	67226	69015	81030	82343	68423	93721	85925	101890	84501	90517	108.92	4	5	4	0.004511	16.48	16.16	0.3134	0.08025	3.905	8	0.038081	1.41929	0.32	2.34573	1.24833
Erythrocyte membrane protein band 4.1 like 1 OS=Sus scrofa OX=9823 GN=EPB41L1 PE=1 SV=3	A0A287A2U2	67226	69015	81030	82343	68423	93721	85925	101890	84501	90517	108.92	3	5	4	0.004511	16.48	16.16	0.3134	0.08025	3.905	8	0.038081	1.41929	0.32	2.34573	1.24833
Erythrocyte membrane protein band 4.1 like 1 OS=Sus scrofa OX=9823 GN=EPB41L1 PE=1 SV=3	A0A287ARK5	67226	69015	81030	82343	68423	93721	85925	101890	84501	90517	108.92	3	5	4	0.004511	16.48	16.16	0.3134	0.08025	3.905	8	0.038081	1.41929	0.32	2.34573	1.24833
Erythrocyte membrane protein band 4.1 like 1 OS=Sus scrofa OX=9823 GN=EPB41L1 PE=1 SV=2	A0A287AVU3	67226	69015	81030	82343	68423	93721	85925	101890	84501	90517	108.92	3	5	4	0.004511	16.48	16.16	0.3134	0.08025	3.905	8	0.038081	1.41929	0.32	2.34573	1.24833
Erythrocyte membrane protein band 4.1 like 1 OS=Sus scrofa OX=9823 GN=EPB41L1 PE=1 SV=5	F1S485	67226	69015	81030	82343	68423	93721	85925	101890	84501	90517	108.92	4	5	4	0.004511	16.48	16.16	0.3134	0.08025	3.905	8	0.038081	1.41929	0.32	2.34573	1.24833
Titin-cap OS=Sus scrofa OX=9823 GN=TCAP PE=4 SV=1	A0A8W4FMB0	1173400	1088800	1033000	1051700	1054500	1124600	1802400	1741100	1448700	1564500	118.89	44	5	5	0.004531	20.53	20.04	0.49	0.1256	3.902	8	0.038192	1.41803	0.49	2.34381	1.40444
Prolyl 4-hydroxylase subunit beta OS=Sus scrofa OX=9823 GN=P4HB PE=4 SV=1	A0A8W4F940	4191400	4016400	3684700	3825300	4093900	4599100	5822800	7626900	5019400	5382000	221.7	47	15	15	0.004665	22.42	21.92	0.5012	0.1291	3.882	8	0.039254	1.40612	0.5	2.33115	1.41421
LIM zinc finger domain containing 1 OS=Sus scrofa OX=9823 GN=LIMS1 PE=1 SV=2	A0A5G2QPY8	421100	407530	423840	446510	446270	454220	633250	688590	524250	607760	123.92	13	7	4	0.004707	19.13	18.71	0.4245	0.1095	3.875	8	0.039452	1.40393	0.42	2.32726	1.33793
LIM zinc finger domain containing 1 OS=Sus scrofa OX=9823 GN=LIMS1 PE=4 SV=1	A0A8W4FKN3	421100	407530	423840	446510	446270	454220	633250	688590	524250	607760	123.92	13	7	4	0.004707	19.13	18.71	0.4245	0.1095	3.875	8	0.039452	1.40393	0.42	2.32726	1.33793
Leucine-rich repeat flightless-interacting protein 1 OS=Sus scrofa OX=9823 GN=LRRFIP1 PE=3 SV=3	A0A286ZP61	14221	16161	12900	12763	13027	14686	20112	18717	18138	19332	52.43	2	2	2	0.004726	14.14	13.75	0.3951	0.102	3.872	8	0.039452	1.40393	0.39	2.32551	1.31039
Actin related protein 1B OS=Sus scrofa OX=9823 GN=ACTR1B PE=1 SV=1	A0A5G2QNY6	70552	69519	65926	61043	63456	76117	118590	124960	82550	95144	117.82	7	5	2	0.004733	16.57	16.01	0.5645	0.1458	3.871	8	0.039452	1.40393	0.56	2.32486	1.47427
Actin related protein 1B OS=Sus scrofa OX=9823 GN=ACTR1B PE=1 SV=1	A0A5G2QYA6	70552	69519	65926	61043	63456	76117	118590	124960	82550	95144	117.82	7	5	2	0.004733	16.57	16.01	0.5645	0.1458	3.871	8	0.039452	1.40393	0.56	2.32486	1.47427
Actin related protein 1B OS=Sus scrofa OX=9823 GN=ACTR1B PE=1 SV=5	F1STD5	70552	69519	65926	61043	63456	76117	118590	124960	82550	95144	117.82	6	5	2	0.004733	16.57	16.01	0.5645	0.1458	3.871	8	0.039452	1.40393	0.56	2.32486	1.47427
Heat shock protein family B (small) member 7 OS=Sus scrofa OX=9823 GN=HSPB7 PE=4 SV=1	A0A8W4FRH2	330260	333840	329490	287970	377350	416720	688230	760720	445340	483930	160.69	30	4	4	0.004793	19.05	18.33	0.7148	0.1851	3.862	8	0.039747	1.4007	0.72	2.31939	1.64718
ADP-ribosylation factor OS=Sus scrofa OX=9823 GN=ARF4 PE=1 SV=2	A0A287A1M9	201130	210120	167260	189650	168850	236680	238940	232010	205470	237290	167.96	23	6	3	0.004814	17.81	17.51	0.2998	0.07768	3.859	8	0.039747	1.4007	0.3	2.31749	1.23114
ADP ribosylation factor 4 OS=Sus scrofa OX=9823 GN=ARF4 PE=1 SV=2	A0A5G2QBJ0	201130	210120	167260	189650	168850	236680	238940	232010	205470	237290	184.01	25	7	3	0.004814	17.81	17.51	0.2998	0.07768	3.859	8	0.039747	1.4007	0.3	2.31749	1.23114
ADP-ribosylation factor OS=Sus scrofa OX=9823 GN=ARF4 PE=1 SV=2	A0A5G2QQW3	201130	210120	167260	189650	168850	236680	238940	232010	205470	237290	173.89	26	6	3	0.004814	17.81	17.51	0.2998	0.07768	3.859	8	0.039747	1.4007	0.3	2.31749	1.23114
Parvin beta OS=Sus scrofa OX=9823 GN=PARVB PE=3 SV=2	A0A5G2R257	204820	217800	247390	190560	264570	257350	378710	436780	300520	371340	104.28	15	5	4	0.004814	18.39	17.77	0.6188	0.1603	3.859	8	0.039747	1.4007	0.62	2.31749	1.53688
ADP-ribosylation factor OS=Sus scrofa OX=9823 GN=ARF4 PE=1 SV=1	A0A5G2R3T3	201130	210120	167260	189650	168850	236680	238940	232010	205470	237290	184.01	27	7	3	0.004814	17.81	17.51	0.2998	0.07768	3.859	8	0.039747	1.4007	0.3	2.31749	1.23114
Drebrin like OS=Sus scrofa OX=9823 GN=DBNL PE=1 SV=1	A0A287ADG1	147820	161000	134820	140240	144880	160780	183450	183590	158010	181570	124.03	19	5	5	0.004835	17.4	17.15	0.2506	0.06498	3.856	8	0.039747	1.4007	0.25	2.3156	1.18921
Drebrin like OS=Sus scrofa OX=9823 GN=DBNL PE=1 SV=4	F1ST81	147820	161000	134820	140240	144880	160780	183450	183590	158010	181570	124.03	17	5	5	0.004835	17.4	17.15	0.2506	0.06498	3.856	8	0.039747	1.4007	0.25	2.3156	1.18921
Annexin OS=Sus scrofa OX=9823 GN=ANXA6 PE=1 SV=1	A0A5G2QT71	9279400	9543500	7580800	8788200	8645100	9608300	10953000	10420000	10759000	10436000	226.93	46	17	17	0.004843	23.31	23.06	0.2543	0.06596	3.855	8	0.039747	1.4007	0.25	2.31489	1.18921
peptidylprolyl isomerase OS=Sus scrofa OX=9823 GN=FKBP3 PE=1 SV=1	A0A287B1N7	1632200	1745300	1740600	1756100	1771200	1773400	2429800	2547100	2135200	2309500	136.62	29	5	5	0.004844	21.08	20.72	0.3622	0.09397	3.855	8	0.039747	1.4007	0.36	2.3148	1.28343
Prostaglandin reductase 3 OS=Sus scrofa OX=9823 GN=PTGR3 PE=1 SV=1	A0A287A6F5	893790	893890	879870	797000	964350	768960	528870	523040	694890	706770	207.37	33	9	9	0.004887	19.28	19.75	-0.4741	0.1232	3.849	8	0.040034	1.39757	-0.47	2.31096	0.721965
Junction plakoglobin OS=Sus scrofa OX=9823 GN=JUP PE=3 SV=1	A0A2C9F3E9	2478000	2531600	2421800	2395400	2399600	2559100	3314900	3056000	2746800	3240900	294.21	40	29	22	0.004894	21.5	21.22	0.2804	0.07288	3.848	8	0.040034	1.39757	0.28	2.31034	1.21419
peptidylprolyl isomerase OS=Sus scrofa OX=9823 GN=FKBP3 PE=1 SV=2	I3LR51	1665400	1788200	1780500	1807800	1822900	1818500	2488500	2610100	2188900	2375500	142.68	30	6	6	0.004927	21.12	20.76	0.3627	0.09438	3.843	8	0.040243	1.39531	0.36	2.30742	1.28343
Eukaryotic translation initiation factor 3 subunit C OS=Sus scrofa OX=9823 GN=LOC110260088 PE=3 SV=2	A0A287AVR0	543570	643400	574940	530210	554660	612330	685750	702440	652760	717480	138.72	11	7	7	0.004948	19.36	19.12	0.2448	0.06376	3.84	8	0.040353	1.39412	0.24	2.30557	1.18099
Myotrophin OS=Sus scrofa OX=9823 GN=MTPN PE=1 SV=1	A0A286ZSZ3	269070	283510	232310	302840	245640	331880	344160	439750	312780	354160	90.99	18	3	3	0.005009	18.43	18.02	0.4155	0.1084	3.831	8	0.04059	1.39158	0.41	2.30025	1.32869
Acylphosphatase OS=Sus scrofa OX=9823 GN=ACYP1 PE=3 SV=1	J9JIK5	70250	64975	67221	67299	63755	75790	85023	86691	70701	95015	71.37	18	3	3	0.005012	16.33	16.02	0.3022	0.0789	3.831	8	0.04059	1.39158	0.31	2.29999	1.23971
Acylphosphatase-1 OS=Sus scrofa OX=9823 GN=ACYP1 PE=1 SV=2	P24540	70250	64975	67221	67299	63755	75790	85023	86691	70701	95015	71.37	26	3	3	0.005012	16.33	16.02	0.3022	0.0789	3.831	8	0.04059	1.39158	0.31	2.29999	1.23971
Cold shock domain containing E1 OS=Sus scrofa OX=9823 GN=CSDE1 PE=1 SV=1	A0A287B2T9	285660	314230	267770	271450	299220	316070	441980	403640	341310	363130	117.91	6	5	5	0.005023	18.5	18.13	0.368	0.09609	3.829	8	0.04059	1.39158	0.37	2.29904	1.29235
Cold shock domain containing E1 OS=Sus scrofa OX=9823 GN=CSDE1 PE=1 SV=2	A0A287B9X6	285660	314230	267770	271450	299220	316070	441980	403640	341310	363130	117.91	6	5	5	0.005023	18.5	18.13	0.368	0.09609	3.829	8	0.04059	1.39158	0.37	2.29904	1.29235
Cold shock domain containing E1 OS=Sus scrofa OX=9823 GN=CSDE1 PE=1 SV=3	A0A287BM79	285660	314230	267770	271450	299220	316070	441980	403640	341310	363130	117.91	6	5	5	0.005023	18.5	18.13	0.368	0.09609	3.829	8	0.04059	1.39158	0.37	2.29904	1.29235
Heat shock protein family B (small) member 3 OS=Sus scrofa OX=9823 GN=HSPB3 PE=3 SV=1	A0A287A271	338870	300510	358880	341380	334780	373730	584100	645970	426780	508870	117.18	34	4	4	0.00504	18.93	18.35	0.5748	0.1502	3.827	8	0.040665	1.39078	0.58	2.29757	1.49485
Muscular LMNA interacting protein OS=Sus scrofa OX=9823 GN=MLIP PE=1 SV=3	A0A287BQN0	2982600	3025300	2930000	2819200	3294600	3308700	4133100	4261000	3349300	3833800	260.59	26	20	20	0.005074	21.84	21.52	0.3215	0.08411	3.822	8	0.040878	1.38851	0.32	2.29465	1.24833
Dynactin subunit 2 OS=Sus scrofa OX=9823 GN=DCTN2 PE=4 SV=1	A0A8W4FMY2	1468800	1419200	1325900	1244300	1367200	1438800	1751100	1670100	1586000	1611000	212.45	43	12	12	0.00511	20.62	20.38	0.2386	0.06251	3.817	8	0.041071	1.38646	0.24	2.29158	1.18099
Fatty acid binding protein 5 OS=Sus scrofa OX=9823 GN=FABP5 PE=1 SV=1	A0A286ZZ87	3420300	3876900	3569100	3080300	3520200	3069600	1555300	1789600	2496300	2191000	144.59	27	5	5	0.005122	21.04	21.73	-0.6914	0.1812	3.816	8	0.041071	1.38646	-0.69	2.29056	0.619854
Fatty acid binding protein 5 OS=Sus scrofa OX=9823 GN=FABP5 PE=1 SV=1	F6PVY0	3420300	3876900	3569100	3080300	3520200	3069600	1555300	1789600	2496300	2191000	161.27	33	6	6	0.005122	21.04	21.73	-0.6914	0.1812	3.816	8	0.041071	1.38646	-0.69	2.29056	0.619854
Myotrophin OS=Sus scrofa OX=9823 GN=MTPN PE=4 SV=1	A0A287AZN0	489290	514180	495060	567610	432040	604870	752820	991130	640260	678590	98.11	62	3	3	0.005153	19.46	18.92	0.5365	0.1408	3.811	8	0.041178	1.38533	0.54	2.28794	1.45397
Protein disulfide-isomerase OS=Sus scrofa OX=9823 GN=P4HB PE=2 SV=1	G9F6X8	6220000	5967400	5536600	5676700	6090100	6839100	8492600	11141000	7300300	7922600	242.13	55	21	21	0.005168	22.97	22.49	0.4794	0.1259	3.809	8	0.041178	1.38533	0.48	2.28668	1.39474
Target of myb1 membrane trafficking protein OS=Sus scrofa OX=9823 GN=TOM1 PE=1 SV=1	A0A287AII2	242910	229220	261420	245840	220840	271160	347670	406470	278930	346460	142.27	21	8	8	0.005197	18.32	17.87	0.4457	0.1171	3.805	8	0.041178	1.38533	0.45	2.28425	1.36604
Target of myb1 membrane trafficking protein OS=Sus scrofa OX=9823 GN=TOM1 PE=1 SV=3	A0A287AT87	242910	229220	261420	245840	220840	271160	347670	406470	278930	346460	142.27	20	8	8	0.005197	18.32	17.87	0.4457	0.1171	3.805	8	0.041178	1.38533	0.45	2.28425	1.36604
Target of myb1 membrane trafficking protein OS=Sus scrofa OX=9823 GN=TOM1 PE=1 SV=1	A0A287AZ22	242910	229220	261420	245840	220840	271160	347670	406470	278930	346460	142.27	20	8	8	0.005197	18.32	17.87	0.4457	0.1171	3.805	8	0.041178	1.38533	0.45	2.28425	1.36604
Target of Myb protein 1 isoform 1 OS=Sus scrofa OX=9823 GN=TOM1 PE=1 SV=3	A0A287BFT5	242910	229220	261420	245840	220840	271160	347670	406470	278930	346460	142.27	21	8	8	0.005197	18.32	17.87	0.4457	0.1171	3.805	8	0.041178	1.38533	0.45	2.28425	1.36604
Annexin A6 OS=Sus scrofa OX=9823 GN=ANXA6 PE=4 SV=1	A0A8W4FJ27	7584200	7823500	6124000	7141400	7003300	7950400	8772300	8367100	8874700	8513200	219.28	34	17	17	0.005204	23.02	22.76	0.2557	0.06722	3.804	8	0.041178	1.38533	0.26	2.28366	1.19748
Protein disulfide-isomerase OS=Sus scrofa OX=9823 GN=P4HB PE=3 SV=1	A0A5G2QN66	6165800	5919800	5482600	5619300	6031800	6775600	8421300	11038000	7229900	7842000	237.78	50	20	20	0.005219	22.96	22.48	0.4793	0.126	3.802	8	0.041178	1.38533	0.48	2.28241	1.39474
Protein disulfide-isomerase OS=Sus scrofa OX=9823 GN=P4HB PE=3 SV=2	A0A5G2RDD7	6165800	5919800	5482600	5619300	6031800	6775600	8421300	11038000	7229900	7842000	237.78	40	20	20	0.005219	22.96	22.48	0.4793	0.126	3.802	8	0.041178	1.38533	0.48	2.28241	1.39474
maleylacetoacetate isomerase OS=Sus scrofa OX=9823 GN=GSTZ1 PE=1 SV=1	A0A5G2R0R7	486880	517160	508870	538310	498750	463200	388130	327640	419430	432190	149.26	58	6	6	0.00525	18.62	18.96	-0.3376	0.08888	3.798	8	0.041178	1.38533	-0.34	2.27984	0.790041
Nebulin related anchoring protein OS=Sus scrofa OX=9823 GN=NRAP PE=4 SV=2	A0A286ZJY5	4025800	4190700	4068300	3725700	3617800	4392600	9512300	14199000	7336700	8209500	312.03	35	53	50	0.005258	22.96	21.9	1.054	0.2777	3.797	8	0.041178	1.38533	1.06	2.27918	2.08493
Telethonin OS=Sus scrofa OX=9823 GN=TCAP PE=4 SV=1	A4GR69	1304000	1243300	1158900	1184200	1207700	1252800	1958600	1892500	1604900	1705500	129.05	49	7	7	0.005262	20.67	20.22	0.4484	0.1181	3.797	8	0.041178	1.38533	0.45	2.27885	1.36604
Isocitrate dehydrogenase [NADP] OS=Sus scrofa OX=9823 GN=IDH1 PE=1 SV=2	A0A287A8M1	1049000	1087700	1241600	1229500	1508400	945420	994320	928770	905600	956560	162.23	30	12	11	0.005263	19.85	20.21	-0.3593	0.09464	3.797	8	0.041178	1.38533	-0.36	2.27877	0.779165
Isocitrate dehydrogenase [NADP] OS=Sus scrofa OX=9823 GN=IDH1 PE=1 SV=2	A0A287B465	1049000	1087700	1241600	1229500	1508400	945420	994320	928770	905600	956560	162.23	31	12	11	0.005263	19.85	20.21	-0.3593	0.09464	3.797	8	0.041178	1.38533	-0.36	2.27877	0.779165
Isocitrate dehydrogenase [NADP] cytoplasmic OS=Sus scrofa OX=9823 GN=IDH1 PE=4 SV=1	A0A8W4FFR8	1049000	1087700	1241600	1229500	1508400	945420	994320	928770	905600	956560	162.23	29	12	11	0.005263	19.85	20.21	-0.3593	0.09464	3.797	8	0.041178	1.38533	-0.36	2.27877	0.779165
Isocitrate dehydrogenase [NADP] OS=Sus scrofa OX=9823 GN=IDH1 PE=1 SV=4	I3LDC7	1049000	1087700	1241600	1229500	1508400	945420	994320	928770	905600	956560	162.23	28	12	11	0.005263	19.85	20.21	-0.3593	0.09464	3.797	8	0.041178	1.38533	-0.36	2.27877	0.779165
Nebulin related anchoring protein OS=Sus scrofa OX=9823 GN=NRAP PE=4 SV=1	A0A8W4FJ64	4049000	4216700	4090400	3747600	3641300	4417200	9557200	14257000	7371700	8248300	312.51	35	54	51	0.005267	22.96	21.91	1.053	0.2773	3.796	8	0.041178	1.38533	1.05	2.27844	2.07053
Nebulin related anchoring protein OS=Sus scrofa OX=9823 GN=NRAP PE=4 SV=3	F1S5J3	4068900	4238800	4106900	3761000	3654600	4435000	9605200	14330000	7407900	8288700	313.77	35	55	52	0.00528	22.97	21.92	1.053	0.2776	3.794	8	0.041212	1.38498	1.05	2.27737	2.07053
Elongation factor Ts mitochondrial OS=Sus scrofa OX=9823 GN=TSFM PE=1 SV=1	A0A5G2QMH0	440830	492440	466090	487830	493980	449170	349600	362910	416710	395530	131.71	27	4	4	0.005352	18.58	18.86	-0.2752	0.07272	3.785	8	0.04167	1.38018	-0.28	2.27148	0.823591
Cytochrome b5 OS=Sus scrofa OX=9823 GN=CYB5A PE=1 SV=1	A0A5G2QYD9	810000	840750	815530	1004200	919250	959790	1250000	1369500	1124500	1102000	172.55	40	4	4	0.00537	20.14	19.74	0.3979	0.1052	3.782	8	0.04167	1.38018	0.4	2.27003	1.31951
Cytochrome b5 OS=Sus scrofa OX=9823 GN=CYB5A PE=1 SV=1	A0A5G2RAT8	810000	840750	815530	1004200	919250	959790	1250000	1369500	1124500	1102000	172.55	43	4	4	0.00537	20.14	19.74	0.3979	0.1052	3.782	8	0.04167	1.38018	0.4	2.27003	1.31951
Cytochrome b5 OS=Sus scrofa OX=9823 GN=CYB5A PE=1 SV=3	P00172	810000	840750	815530	1004200	919250	959790	1250000	1369500	1124500	1102000	172.55	41	4	4	0.00537	20.14	19.74	0.3979	0.1052	3.782	8	0.04167	1.38018	0.4	2.27003	1.31951
Thioredoxin OS=Sus scrofa OX=9823 GN=TXN PE=1 SV=3	P82460	5340100	5564700	5238000	5319100	4770300	5921700	7268800	7873600	5829700	6614900	155.02	61	6	6	0.005405	22.67	22.32	0.3453	0.0914	3.778	8	0.041878	1.37801	0.35	2.2672	1.27456
Annexin OS=Sus scrofa OX=9823 GN=ANXA6 PE=1 SV=1	A0A5G2R829	9297800	9519200	7472400	8815100	8657900	9616200	10859000	10537000	10964000	10399000	244.27	44	20	20	0.005446	23.32	23.06	0.2627	0.06963	3.772	8	0.042059	1.37614	0.26	2.26392	1.19748
Annexin A6 OS=Sus scrofa OX=9823 GN=ANXA6 PE=4 SV=1	A0A8W4F9A3	9297800	9519200	7472400	8815100	8657900	9616200	10859000	10537000	10964000	10399000	244.27	44	20	20	0.005446	23.32	23.06	0.2627	0.06963	3.772	8	0.042059	1.37614	0.26	2.26392	1.19748
ATP-dependent 6-phosphofructokinase OS=Sus scrofa OX=9823 GN=PFKM PE=1 SV=2	A0A287B7N8	15289000	14739000	15866000	16489000	13892000	14116000	12862000	12952000	13013000	13798000	307.57	45	25	24	0.005452	23.67	23.86	-0.1912	0.05068	3.772	8	0.042059	1.37614	-0.19	2.26344	0.876606
L-lactate dehydrogenase OS=Sus scrofa OX=9823 GN=LDHB PE=1 SV=1	A0A5G2QHL7	58400000	52593000	45700000	57101000	57584000	65948000	78032000	59050000	75000000	73054000	281.21	56	16	15	0.005487	26.06	25.69	0.3702	0.09826	3.767	8	0.042143	1.37527	0.37	2.26067	1.29235
L-lactate dehydrogenase OS=Sus scrofa OX=9823 GN=LDHB PE=3 SV=3	F1SR05	58400000	52593000	45700000	57101000	57584000	65948000	78032000	59050000	75000000	73054000	302.55	58	18	17	0.005487	26.06	25.69	0.3702	0.09826	3.767	8	0.042143	1.37527	0.37	2.26067	1.29235
L-lactate dehydrogenase B chain OS=Sus scrofa OX=9823 GN=LDHB PE=1 SV=3	P00336	58400000	52593000	45700000	57101000	57584000	65948000	78032000	59050000	75000000	73054000	302.55	66	18	17	0.005487	26.06	25.69	0.3702	0.09826	3.767	8	0.042143	1.37527	0.37	2.26067	1.29235
Glycylpeptide N-tetradecanoyltransferase OS=Sus scrofa OX=9823 GN=NMT1 PE=1 SV=1	A0A5G2RHQ2	202340	232780	205520	172380	209260	235240	259030	274960	243890	243150	92.97	9	3	3	0.005542	17.94	17.63	0.3017	0.08024	3.76	8	0.042506	1.37155	0.31	2.25633	1.23971
Programmed cell death 5 OS=Sus scrofa OX=9823 GN=PDCD5 PE=4 SV=1	A0A8W4FPA7	205010	208160	210300	194140	205990	221470	235640	236530	221770	211280	87.83	28	4	4	0.005567	17.78	17.64	0.1377	0.03665	3.757	8	0.042634	1.37024	0.14	2.25438	1.10191
Nucleobindin-1 OS=Sus scrofa OX=9823 GN=NUCB1 PE=1 SV=1	A0A5G2RF91	406750	451830	413650	385410	390010	478390	482190	463620	434980	516230	89.4	10	3	3	0.005633	18.86	18.64	0.2143	0.05716	3.749	8	0.042787	1.36869	0.22	2.24926	1.16473
Cytochrome c oxidase subunit 5A mitochondrial OS=Sus scrofa OX=9823 GN=COX5A PE=1 SV=1	A0A287B0Q9	5483100	5341700	5871900	5868400	5893200	5220900	4639000	4269000	5248800	4823100	154.25	42	8	8	0.005643	22.2	22.44	-0.2368	0.0632	3.748	8	0.042787	1.36869	-0.24	2.24849	0.846745
Optineurin OS=Sus scrofa OX=9823 GN=OPTN PE=4 SV=1	A0A5S6HC04	458680	439920	429970	506700	513130	501310	567360	658770	603300	583970	142.45	11	6	6	0.005662	19.15	18.84	0.3098	0.08272	3.745	8	0.042787	1.36869	0.31	2.24703	1.23971
Optineurin OS=Sus scrofa OX=9823 GN=OPTN PE=4 SV=2	A0A5S6IBX6	458680	439920	429970	506700	513130	501310	567360	658770	603300	583970	142.45	12	6	6	0.005662	19.15	18.84	0.3098	0.08272	3.745	8	0.042787	1.36869	0.31	2.24703	1.23971
Optineurin OS=Sus scrofa OX=9823 GN=OPTN PE=1 SV=1	Q7YS99	458680	439920	429970	506700	513130	501310	567360	658770	603300	583970	142.45	11	6	6	0.005662	19.15	18.84	0.3098	0.08272	3.745	8	0.042787	1.36869	0.31	2.24703	1.23971
Exportin 5 OS=Sus scrofa OX=9823 GN=XPO5 PE=4 SV=1	A0A8W4FHD5	243210	261670	242060	231640	233960	288570	268450	262070	257520	278890	119.55	9	7	7	0.00569	18.05	17.89	0.1609	0.043	3.742	8	0.042787	1.36869	0.16	2.24489	1.11729
Exportin 5 OS=Sus scrofa OX=9823 GN=XPO5 PE=4 SV=1	A0A8W4FJD8	243210	261670	242060	231640	233960	288570	268450	262070	257520	278890	119.55	8	7	7	0.00569	18.05	17.89	0.1609	0.043	3.742	8	0.042787	1.36869	0.16	2.24489	1.11729
Muscular LMNA interacting protein OS=Sus scrofa OX=9823 GN=MLIP PE=1 SV=2	A0A287AH49	4430100	4430500	4349000	4111600	4886200	4930800	5882200	6292300	4863300	5659000	270.42	30	23	23	0.005698	22.39	22.08	0.3101	0.08288	3.741	8	0.042787	1.36869	0.31	2.24428	1.23971
Muscular LMNA interacting protein OS=Sus scrofa OX=9823 GN=MLIP PE=1 SV=3	A0A287B8B2	4430100	4430500	4349000	4111600	4886200	4930800	5882200	6292300	4863300	5659000	270.42	31	23	23	0.005698	22.39	22.08	0.3101	0.08288	3.741	8	0.042787	1.36869	0.31	2.24428	1.23971
Muscular LMNA interacting protein OS=Sus scrofa OX=9823 GN=MLIP PE=1 SV=2	A0A287BJF8	4430100	4430500	4349000	4111600	4886200	4930800	5882200	6292300	4863300	5659000	270.42	33	23	23	0.005698	22.39	22.08	0.3101	0.08288	3.741	8	0.042787	1.36869	0.31	2.24428	1.23971
Muscular LMNA interacting protein OS=Sus scrofa OX=9823 GN=MLIP PE=1 SV=2	A0A287BN33	4430100	4430500	4349000	4111600	4886200	4930800	5882200	6292300	4863300	5659000	270.42	31	23	23	0.005698	22.39	22.08	0.3101	0.08288	3.741	8	0.042787	1.36869	0.31	2.24428	1.23971
Muscular LMNA interacting protein OS=Sus scrofa OX=9823 GN=MLIP PE=1 SV=4	I3LDI0	4430100	4430500	4349000	4111600	4886200	4930800	5882200	6292300	4863300	5659000	270.42	30	23	23	0.005698	22.39	22.08	0.3101	0.08288	3.741	8	0.042787	1.36869	0.31	2.24428	1.23971
Thioredoxin OS=Sus scrofa OX=9823 GN=TXN PE=4 SV=1	A0A5S6I2J5	5247100	5452800	5141700	5216500	4669800	5797700	7124900	7721200	5709000	6483600	146.65	65	5	5	0.005699	22.64	22.29	0.344	0.09196	3.741	8	0.042787	1.36869	0.35	2.2442	1.27456
Integrin beta OS=Sus scrofa OX=9823 GN=ITGB1 PE=1 SV=3	K7GNY7	368820	344090	340480	268710	334800	388890	501000	519890	386580	460650	257.96	2	21	2	0.005703	18.77	18.33	0.4428	0.1184	3.74	8	0.042787	1.36869	0.44	2.2439	1.3566
Prohibitin OS=Sus scrofa OX=9823 GN=PHB1 PE=1 SV=1	A0A5G2R6X6	5804400	6652600	6121200	5776500	6296800	5696900	4738600	4773400	5184900	5505000	170.59	70	9	9	0.005708	22.3	22.55	-0.245	0.06551	3.74	8	0.042787	1.36869	-0.25	2.24352	0.840896
Constitutive coactivator of PPAR-gamma-like protein 1 isoform b OS=Sus scrofa OX=9823 GN=FAM120A PE=1 SV=1	A0A287AI94	156630	173880	142480	165880	156590	178060	176320	189990	178940	193930	108.74	4	3	3	0.005733	17.48	17.28	0.2076	0.05557	3.737	8	0.042792	1.36864	0.2	2.24162	1.1487
Constitutive coactivator of PPAR-gamma-like protein 1 isoform b OS=Sus scrofa OX=9823 GN=FAM120A PE=1 SV=1	A0A287AV10	156630	173880	142480	165880	156590	178060	176320	189990	178940	193930	108.74	4	3	3	0.005733	17.48	17.28	0.2076	0.05557	3.737	8	0.042792	1.36864	0.2	2.24162	1.1487
Family with sequence similarity 120A OS=Sus scrofa OX=9823 GN=FAM120A PE=1 SV=3	F1SUD6	156630	173880	142480	165880	156590	178060	176320	189990	178940	193930	108.74	4	3	3	0.005733	17.48	17.28	0.2076	0.05557	3.737	8	0.042792	1.36864	0.2	2.24162	1.1487
hexokinase OS=Sus scrofa OX=9823 GN=HK2 PE=3 SV=3	F1SNW8	221510	263410	248580	291590	251680	278410	318480	350560	322380	312790	159.83	6	5	5	0.005775	18.27	17.96	0.3116	0.08351	3.731	8	0.042988	1.36665	0.31	2.23845	1.23971
Hexokinase-2 OS=Sus scrofa OX=9823 GN=HK2 PE=2 SV=1	Q1W674	221510	263410	248580	291590	251680	278410	318480	350560	322380	312790	159.83	6	5	5	0.005775	18.27	17.96	0.3116	0.08351	3.731	8	0.042988	1.36665	0.31	2.23845	1.23971
Prolyl 4-hydroxylase subunit beta OS=Sus scrofa OX=9823 GN=P4HB PE=4 SV=1	A0A8W4FCR6	5990000	5751600	5299400	5478300	5840000	6510600	8158000	10712000	7027300	7594500	231.63	51	19	19	0.005788	22.91	22.43	0.4756	0.1275	3.73	8	0.043022	1.36631	0.48	2.23747	1.39474
Cardiomyopathy associated 5 OS=Sus scrofa OX=9823 GN=CMYA5 PE=1 SV=2	A0A286ZYS8	68423	81291	65426	67749	81457	57149	39150	30140	47508	56251	91.12	2	4	4	0.005821	15.45	16.15	-0.6956	0.1867	3.726	8	0.043146	1.36506	-0.7	2.235	0.615572
Cardiomyopathy associated 5 OS=Sus scrofa OX=9823 GN=CMYA5 PE=1 SV=3	I3LPD6	68423	81291	65426	67749	81457	57149	39150	30140	47508	56251	91.12	2	4	4	0.005821	15.45	16.15	-0.6956	0.1867	3.726	8	0.043146	1.36506	-0.7	2.235	0.615572
Prolyl 4-hydroxylase subunit beta OS=Sus scrofa OX=9823 GN=P4HB PE=4 SV=1	A0A8W4FBK6	5508900	5278600	4848800	5022000	5387300	5975100	7497800	9806700	6439800	6983900	219.65	54	17	17	0.005841	22.79	22.31	0.4746	0.1275	3.724	8	0.043175	1.36477	0.48	2.23351	1.39474
Scavenger receptor class B member 2 OS=Sus scrofa OX=9823 GN=SCARB2 PE=1 SV=1	A0A5G2QYV6	90254	91866	70050	94738	73158	110630	93909	130240	122020	116100	124.83	13	4	4	0.00585	16.8	16.35	0.4503	0.121	3.723	8	0.043175	1.36477	0.45	2.23284	1.36604
Chromosome 10 open reading frame 71 OS=Sus scrofa OX=9823 GN=C10orf71 PE=4 SV=1	A0A8W4FP86	59823	55602	63158	42400	60544	70134	85670	81473	75475	68635	71.11	2	2	2	0.00585	16.21	15.77	0.4467	0.12	3.723	8	0.043175	1.36477	0.44	2.23284	1.3566
Prolyl 4-hydroxylase subunit beta OS=Sus scrofa OX=9823 GN=P4HB PE=4 SV=1	A0A8W4FE48	5935900	5704000	5245400	5420900	5781700	6447100	8086700	10610000	6956900	7513800	222.89	45	17	17	0.005858	22.9	22.42	0.4754	0.1277	3.722	8	0.043175	1.36477	0.48	2.23225	1.39474
Ferritin OS=Sus scrofa OX=9823 GN=FTL PE=1 SV=3	F1RIP3	139820	105200	103610	73337	97035	133770	251420	199810	143630	226170	105.21	20	3	3	0.005886	17.5	16.63	0.8662	0.233	3.718	8	0.043249	1.36402	0.87	2.23018	1.82766
Glycylpeptide N-tetradecanoyltransferase OS=Sus scrofa OX=9823 GN=NMT1 PE=1 SV=1	A0A287AI66	205850	236740	208270	174790	212600	238030	263410	278160	248170	246530	107.29	13	4	4	0.005892	17.96	17.66	0.3001	0.08072	3.718	8	0.043249	1.36402	0.3	2.22974	1.23114
Glycylpeptide N-tetradecanoyltransferase OS=Sus scrofa OX=9823 GN=NMT1 PE=1 SV=3	F1RR06	205850	236740	208270	174790	212600	238030	263410	278160	248170	246530	107.29	12	4	4	0.005892	17.96	17.66	0.3001	0.08072	3.718	8	0.043249	1.36402	0.3	2.22974	1.23114
Muscular LMNA interacting protein OS=Sus scrofa OX=9823 GN=MLIP PE=1 SV=3	A0A287A928	4559400	4564300	4487100	4248300	5037100	5070200	6061000	6490600	5013800	5816200	274.88	35	24	24	0.005902	22.43	22.12	0.3083	0.08295	3.716	8	0.043259	1.36392	0.31	2.229	1.23971
Surfeit locus protein 4 OS=Sus scrofa OX=9823 GN=SURF4 PE=1 SV=1	A0A286ZQW5	54811	56604	57756	58548	47928	61498	66185	71327	61170	72217	140.87	19	4	4	0.00593	16.02	15.75	0.2702	0.07276	3.713	8	0.043346	1.36305	0.27	2.22695	1.20581
Elongation factor Ts mitochondrial OS=Sus scrofa OX=9823 GN=TSFM PE=1 SV=2	A0A287AVW2	483190	530500	503150	528350	533550	489510	377780	387870	451840	429630	159.55	31	5	5	0.00593	18.7	18.98	-0.2769	0.07458	3.713	8	0.043346	1.36305	-0.28	2.22695	0.823591
Talin 2 OS=Sus scrofa OX=9823 GN=TLN2 PE=1 SV=2	A0A5G2RJK9	8868900	9472500	8800700	7432500	8988100	9553600	11947000	10841000	10150000	11697000	354.44	38	82	69	0.005952	23.36	23.05	0.3145	0.08476	3.711	8	0.043433	1.36218	0.31	2.22534	1.23971
BolA family member 3 OS=Sus scrofa OX=9823 GN=BOLA3 PE=1 SV=1	A0A5G2RAT5	611430	638090	663950	663860	623320	696690	709990	659960	688170	701740	85.45	9	2	2	0.005959	19.4	19.29	0.1113	0.03	3.71	8	0.043433	1.36218	0.11	2.22483	1.07923
Talin 2 OS=Sus scrofa OX=9823 GN=TLN2 PE=1 SV=2	A0A287AC34	9008800	9605900	8925400	7529500	9102300	9691400	12124000	10993000	10299000	11884000	354.54	38	82	69	0.005969	23.39	23.07	0.3157	0.08512	3.709	8	0.043449	1.36202	0.32	2.2241	1.24833
SHSP domain-containing protein OS=Sus scrofa OX=9823 GN=C9H11orf1 PE=1 SV=2	A0A287B6B2	674450	615430	752210	745750	741730	797950	1239600	1363200	901450	1015800	153.78	39	4	4	0.006003	19.99	19.42	0.5676	0.1532	3.705	8	0.043577	1.36074	0.57	2.22163	1.48452
Talin 2 OS=Sus scrofa OX=9823 GN=TLN2 PE=1 SV=1	A0A287B272	9061100	9663600	8980100	7570000	9159700	9746800	12212000	11065000	10366000	11961000	355.38	37	83	70	0.006011	23.39	23.08	0.3165	0.08546	3.704	8	0.043577	1.36074	0.31	2.22105	1.23971
Talin 2 OS=Sus scrofa OX=9823 GN=TLN2 PE=1 SV=2	I3LDQ1	9061100	9663600	8980100	7570000	9159700	9746800	12212000	11065000	10366000	11961000	355.38	38	83	70	0.006011	23.39	23.08	0.3165	0.08546	3.704	8	0.043577	1.36074	0.31	2.22105	1.23971
Trafficking protein particle complex subunit OS=Sus scrofa OX=9823 GN=TRAPPC3 PE=1 SV=2	A0A287AWQ9	94947	99059	90812	89103	101950	105560	114670	126010	102770	111010	97.04	20	4	4	0.006105	16.77	16.54	0.2331	0.06311	3.693	8	0.044133	1.35524	0.23	2.21431	1.17283
Trafficking protein particle complex subunit OS=Sus scrofa OX=9823 GN=TRAPPC3 PE=1 SV=1	A0A5G2QP11	94947	99059	90812	89103	101950	105560	114670	126010	102770	111010	97.04	20	4	4	0.006105	16.77	16.54	0.2331	0.06311	3.693	8	0.044133	1.35524	0.23	2.21431	1.17283
Protein MEMO1 OS=Sus scrofa OX=9823 GN=MEMO1 PE=1 SV=1	A0A287BNP5	136440	121650	138540	137970	121810	135980	222050	250980	190620	192730	110.69	18	3	3	0.006151	17.57	17	0.5698	0.1545	3.688	8	0.044176	1.35481	0.57	2.21105	1.48452
Protein MEMO1 OS=Sus scrofa OX=9823 GN=MEMO1 PE=1 SV=1	F2Z5F8	136440	121650	138540	137970	121810	135980	222050	250980	190620	192730	110.69	16	3	3	0.006151	17.57	17	0.5698	0.1545	3.688	8	0.044176	1.35481	0.57	2.21105	1.48452
thioredoxin-disulfide reductase OS=Sus scrofa OX=9823 GN=TXNRD1 PE=1 SV=2	A0A5G2QZE6	435980	463150	440830	459500	458580	462320	540070	514630	487530	512800	155.33	25	10	9	0.006152	18.94	18.78	0.1553	0.0421	3.687	8	0.044176	1.35481	0.16	2.21098	1.11729
thioredoxin-disulfide reductase OS=Sus scrofa OX=9823 GN=TXNRD1 PE=1 SV=2	A0A5G2R7A3	435980	463150	440830	459500	458580	462320	540070	514630	487530	512800	155.33	26	10	9	0.006152	18.94	18.78	0.1553	0.0421	3.687	8	0.044176	1.35481	0.16	2.21098	1.11729
thioredoxin-disulfide reductase OS=Sus scrofa OX=9823 GN=TXNRD1 PE=1 SV=2	A0A5G2RAB5	435980	463150	440830	459500	458580	462320	540070	514630	487530	512800	155.33	23	10	9	0.006152	18.94	18.78	0.1553	0.0421	3.687	8	0.044176	1.35481	0.16	2.21098	1.11729
Troponin C slow skeletal and cardiac muscles OS=Sus scrofa OX=9823 GN=TNNC1 PE=1 SV=1	P63317	14536000	14384000	14726000	13386000	14839000	12909000	12100000	9132200	11802000	11621000	230	63	11	11	0.00617	23.45	23.78	-0.3289	0.08923	3.686	8	0.044232	1.35426	-0.33	2.20971	0.795536
Vinculin OS=Sus scrofa OX=9823 GN=VCL PE=1 SV=1	A0A2C9F393	25125000	23960000	23545000	22950000	23959000	26519000	36725000	39153000	28383000	29763000	340.17	57	53	53	0.006177	24.92	24.51	0.4094	0.1111	3.685	8	0.044232	1.35426	0.41	2.20922	1.32869
Vacuolar protein sorting-associated protein 35 OS=Sus scrofa OX=9823 GN=VPS35 PE=1 SV=2	A0A286ZU91	25823	27174	24060	23124	25951	27785	29222	30726	27243	31855	168.3	2	11	2	0.006213	14.84	14.62	0.2191	0.05953	3.681	8	0.044368	1.35293	0.22	2.2067	1.16473
VPS35 retromer complex component OS=Sus scrofa OX=9823 GN=VPS35 PE=4 SV=1	A0A8W4FD68	25823	27174	24060	23124	25951	27785	29222	30726	27243	31855	170.84	2	12	2	0.006213	14.84	14.62	0.2191	0.05953	3.681	8	0.044368	1.35293	0.22	2.2067	1.16473
Target of myb1 membrane trafficking protein OS=Sus scrofa OX=9823 GN=TOM1 PE=1 SV=1	A0A5G2RAV4	206940	194840	226040	210570	188180	231540	306000	356610	237960	302330	133.28	14	6	6	0.006244	18.11	17.64	0.4663	0.1268	3.677	8	0.044385	1.35276	0.47	2.20454	1.38511
Transmembrane emp24 domain-containing protein 7 OS=Sus scrofa OX=9823 GN=TMED7 PE=1 SV=1	A0A286ZPD7	240190	233180	229190	258110	243790	264210	273800	347320	280120	321510	88.67	15	3	3	0.006268	18.17	17.88	0.2972	0.08089	3.675	8	0.044385	1.35276	0.29	2.20287	1.22264
Transmembrane p24 trafficking protein 7 OS=Sus scrofa OX=9823 GN=TMED7 PE=1 SV=2	A0A287BK04	240190	233180	229190	258110	243790	264210	273800	347320	280120	321510	88.67	15	3	3	0.006268	18.17	17.88	0.2972	0.08089	3.675	8	0.044385	1.35276	0.29	2.20287	1.22264
Transmembrane p24 trafficking protein 7 OS=Sus scrofa OX=9823 GN=TMED7 PE=4 SV=1	A0A8W4FNR6	240190	233180	229190	258110	243790	264210	273800	347320	280120	321510	88.67	15	3	3	0.006268	18.17	17.88	0.2972	0.08089	3.675	8	0.044385	1.35276	0.29	2.20287	1.22264
Inter-alpha-trypsin inhibitor heavy chain H1 OS=Sus scrofa OX=9823 GN=ITIH1 PE=1 SV=3	A0A287B3S3	99734	104400	68939	144890	90695	176490	163040	174340	127960	171860	255.21	4	22	2	0.006273	17.3	16.59	0.7096	0.1931	3.674	8	0.044385	1.35276	0.71	2.20252	1.6358
Prolyl 4-hydroxylase subunit beta OS=Sus scrofa OX=9823 GN=P4HB PE=4 SV=1	A0A8W4FA53	2925200	2875400	2634200	2771400	2833200	3227500	3950400	5266200	3470100	3659000	191.34	33	11	11	0.006286	21.88	21.42	0.4586	0.1249	3.673	8	0.044385	1.35276	0.46	2.20163	1.37554
Glutaredoxin 5 OS=Sus scrofa OX=9823 GN=GLRX5 PE=1 SV=1	F1SAR5	1661000	1809000	1669600	1531400	1636100	1536600	1254200	1053400	1268600	1395800	121.64	26	3	3	0.006308	20.3	20.66	-0.3612	0.09841	3.67	8	0.044385	1.35276	-0.36	2.20011	0.779165
Vinculin OS=Sus scrofa OX=9823 GN=VCL PE=1 SV=2	A0A5G2RBX6	23904000	22893000	22365000	21728000	22904000	25154000	34553000	36911000	26917000	28229000	335.24	54	50	50	0.00633	24.84	24.44	0.4002	0.1091	3.668	8	0.044385	1.35276	0.4	2.1986	1.31951
Cullin associated and neddylation dissociated 1 OS=Sus scrofa OX=9823 GN=CAND1 PE=1 SV=2	A0A5G2QFU2	1227200	1353100	1181500	1219900	1183200	1339700	1400200	1417700	1305300	1451700	167.63	17	17	16	0.006332	20.4	20.23	0.1663	0.04534	3.668	8	0.044385	1.35276	0.17	2.19846	1.12506
Cullin associated and neddylation dissociated 1 OS=Sus scrofa OX=9823 GN=CAND1 PE=1 SV=5	F1RYI3	1227200	1353100	1181500	1219900	1183200	1339700	1400200	1417700	1305300	1451700	167.63	17	17	16	0.006332	20.4	20.23	0.1663	0.04534	3.668	8	0.044385	1.35276	0.17	2.19846	1.12506
Vinculin OS=Sus scrofa OX=9823 GN=VCL PE=1 SV=4	P26234	25694000	24475000	24023000	23347000	24501000	27046000	37390000	39733000	28879000	30317000	341.18	57	54	54	0.006339	24.95	24.54	0.4051	0.1105	3.667	8	0.044385	1.35276	0.41	2.19798	1.32869
Ras-related protein Rab-1A OS=Sus scrofa OX=9823 GN=RAB1A PE=4 SV=1	A0A5G2QA22	647980	721590	604920	693570	658180	765790	873930	1063100	758630	834890	124.58	28	5	3	0.006361	19.7	19.34	0.3607	0.09842	3.664	8	0.044385	1.35276	0.36	2.19647	1.28343
Ras-related protein Rab-1A OS=Sus scrofa OX=9823 GN=RAB1A PE=1 SV=3	A0A287BD00	957720	1030200	894680	1021700	970920	1106200	1269600	1558100	1114700	1227000	196.96	30	12	5	0.006372	20.25	19.89	0.3546	0.09681	3.663	8	0.044385	1.35276	0.36	2.19572	1.28343
Ras-related protein Rab-1A OS=Sus scrofa OX=9823 GN=RAB1A PE=1 SV=1	A0A5G2Q820	957720	1030200	894680	1021700	970920	1106200	1269600	1558100	1114700	1227000	196.96	30	12	5	0.006372	20.25	19.89	0.3546	0.09681	3.663	8	0.044385	1.35276	0.36	2.19572	1.28343
Ras-related protein Rab-1A OS=Sus scrofa OX=9823 GN=RAB1A PE=1 SV=1	A0A5G2QCI0	957720	1030200	894680	1021700	970920	1106200	1269600	1558100	1114700	1227000	187.32	38	10	5	0.006372	20.25	19.89	0.3546	0.09681	3.663	8	0.044385	1.35276	0.36	2.19572	1.28343
Ras-related protein Rab-1A OS=Sus scrofa OX=9823 GN=RAB1A PE=1 SV=1	A0A5G2QTM4	957720	1030200	894680	1021700	970920	1106200	1269600	1558100	1114700	1227000	196.96	31	12	5	0.006372	20.25	19.89	0.3546	0.09681	3.663	8	0.044385	1.35276	0.36	2.19572	1.28343
Ras-related protein Rab-1A OS=Sus scrofa OX=9823 GN=RAB1A PE=1 SV=2	F2Z5U4	957720	1030200	894680	1021700	970920	1106200	1269600	1558100	1114700	1227000	196.96	32	12	5	0.006372	20.25	19.89	0.3546	0.09681	3.663	8	0.044385	1.35276	0.36	2.19572	1.28343
Ras-related protein Rab-1A OS=Sus scrofa OX=9823 GN=RAB1A PE=1 SV=3	I3L6D2	957720	1030200	894680	1021700	970920	1106200	1269600	1558100	1114700	1227000	196.96	32	12	5	0.006372	20.25	19.89	0.3546	0.09681	3.663	8	0.044385	1.35276	0.36	2.19572	1.28343
protein disulfide-isomerase OS=Sus scrofa OX=9823 GN=P4HB PE=3 SV=2	A0A287AQH8	5401900	5152600	4801000	4894400	5280100	5821600	7332500	9567300	6250000	6845800	220.84	47	17	17	0.006375	22.75	22.28	0.4678	0.1277	3.663	8	0.044385	1.35276	0.47	2.19552	1.38511
Ubiquinol-cytochrome c reductase core protein 2 OS=Sus scrofa OX=9823 GN=UQCRC2 PE=1 SV=1	A0A5G2REY8	26619000	27072000	26787000	25628000	28051000	25089000	21052000	20331000	25086000	22110000	286.04	58	18	18	0.006399	24.43	24.68	-0.2441	0.06668	3.66	8	0.044385	1.35276	-0.25	2.19389	0.840896
Cytochrome b-c1 complex subunit 2 mitochondrial OS=Sus scrofa OX=9823 GN=UQCRC2 PE=1 SV=3	F1RPD2	26619000	27072000	26787000	25628000	28051000	25089000	21052000	20331000	25086000	22110000	286.04	57	18	18	0.006399	24.43	24.68	-0.2441	0.06668	3.66	8	0.044385	1.35276	-0.25	2.19389	0.840896
Ras-related protein Rab-1A OS=Sus scrofa OX=9823 GN=RAB1A PE=4 SV=1	A0A5G2RA85	903460	985280	845270	967610	915030	1045000	1208500	1468800	1058800	1158100	172.38	31	8	4	0.006413	20.17	19.81	0.3543	0.09684	3.659	8	0.044385	1.35276	0.36	2.19294	1.28343
Ras-related protein Rab-1A OS=Sus scrofa OX=9823 GN=RAB1A PE=2 SV=3	Q52NJ2	903460	985280	845270	967610	915030	1045000	1208500	1468800	1058800	1158100	189.11	21	11	4	0.006413	20.17	19.81	0.3543	0.09684	3.659	8	0.044385	1.35276	0.36	2.19294	1.28343
Transforming growth factor-beta-induced protein ig-h3 OS=Sus scrofa OX=9823 GN=TGFBI PE=1 SV=1	A0A5G2QXN3	1582200	2129700	1239600	2245400	1371400	2554000	2895000	2351400	2655900	3736500	270.96	44	21	21	0.006437	21.42	20.67	0.7491	0.2049	3.656	8	0.044385	1.35276	0.75	2.19132	1.68179
UMP-CMP kinase OS=Sus scrofa OX=9823 GN=CMPK1 PE=4 SV=1	A0A8W4FHI3	298900	334290	276100	313010	280970	342280	327800	376980	344790	365530	86.32	13	3	3	0.00644	18.42	18.19	0.2271	0.06213	3.656	8	0.044385	1.35276	0.23	2.19111	1.17283
nucleoside-diphosphate kinase OS=Sus scrofa OX=9823 GN=CMPK1 PE=1 SV=3	F1S6D8	298900	334290	276100	313010	280970	342280	327800	376980	344790	365530	86.32	14	3	3	0.00644	18.42	18.19	0.2271	0.06213	3.656	8	0.044385	1.35276	0.23	2.19111	1.17283
Thioredoxin reductase 1 cytoplasmic OS=Sus scrofa OX=9823 GN=TXNRD1 PE=2 SV=3	Q9MYY8	270220	271990	270660	293260	274050	283860	345460	327150	303690	322980	115.52	15	6	6	0.006462	18.27	18.07	0.1954	0.05348	3.653	8	0.044385	1.35276	0.2	2.18963	1.1487
Ras suppressor protein 1 OS=Sus scrofa OX=9823 GN=RSU1 PE=1 SV=1	A0A5G2Q990	783390	852810	727450	694910	788480	889440	935740	1040700	836820	920320	155.47	40	7	7	0.006474	19.81	19.55	0.265	0.07255	3.652	8	0.044385	1.35276	0.26	2.18883	1.19748
Ras suppressor protein 1 OS=Sus scrofa OX=9823 GN=RSU1 PE=4 SV=1	A0A8W4F6H9	783390	852810	727450	694910	788480	889440	935740	1040700	836820	920320	155.47	42	7	7	0.006474	19.81	19.55	0.265	0.07255	3.652	8	0.044385	1.35276	0.26	2.18883	1.19748
Ras suppressor protein 1 OS=Sus scrofa OX=9823 GN=RSU1 PE=1 SV=3	F1RW98	783390	852810	727450	694910	788480	889440	935740	1040700	836820	920320	155.47	41	7	7	0.006474	19.81	19.55	0.265	0.07255	3.652	8	0.044385	1.35276	0.26	2.18883	1.19748
polyribonucleotide nucleotidyltransferase OS=Sus scrofa OX=9823 GN=PNPT1 PE=1 SV=1	A0A287AMV5	270310	281090	293220	265560	266600	315990	284840	305780	305390	331810	94.12	6	5	5	0.006492	18.23	18.07	0.1644	0.04505	3.65	8	0.044385	1.35276	0.16	2.18762	1.11729
polyribonucleotide nucleotidyltransferase OS=Sus scrofa OX=9823 GN=PNPT1 PE=1 SV=1	A0A5G2QTX8	270310	281090	293220	265560	266600	315990	284840	305780	305390	331810	94.12	6	5	5	0.006492	18.23	18.07	0.1644	0.04505	3.65	8	0.044385	1.35276	0.16	2.18762	1.11729
polyribonucleotide nucleotidyltransferase OS=Sus scrofa OX=9823 GN=PNPT1 PE=1 SV=2	A0A5G2R6M2	270310	281090	293220	265560	266600	315990	284840	305780	305390	331810	94.12	7	5	5	0.006492	18.23	18.07	0.1644	0.04505	3.65	8	0.044385	1.35276	0.16	2.18762	1.11729
Annexin OS=Sus scrofa OX=9823 GN=ANXA6 PE=1 SV=4	F1S0V3	14557000	14856000	11852000	14067000	13525000	14856000	17258000	16449000	17034000	16267000	295.89	57	35	35	0.006518	23.96	23.71	0.2522	0.06913	3.647	8	0.044503	1.35161	0.25	2.18589	1.18921
Cullin associated and neddylation dissociated 1 OS=Sus scrofa OX=9823 GN=CAND1 PE=1 SV=2	F2Z5R6	1257400	1384300	1210700	1244500	1209800	1369500	1430200	1450400	1335000	1488200	170.78	17	18	17	0.00654	20.43	20.26	0.1662	0.04559	3.645	8	0.044597	1.35069	0.17	2.18442	1.12506
ADRM1 26S proteasome ubiquitin receptor OS=Sus scrofa OX=9823 GN=ADRM1 PE=1 SV=2	A0A287BCD1	188640	198950	200100	200590	183930	213620	232810	226430	200500	216750	119.27	12	4	4	0.006572	17.73	17.57	0.1641	0.04507	3.642	8	0.044641	1.35027	0.16	2.1823	1.11729
ADRM1 26S proteasome ubiquitin receptor OS=Sus scrofa OX=9823 GN=ADRM1 PE=1 SV=1	A0A481CK36	188640	198950	200100	200590	183930	213620	232810	226430	200500	216750	119.27	13	4	4	0.006572	17.73	17.57	0.1641	0.04507	3.642	8	0.044641	1.35027	0.16	2.1823	1.11729
ADRM1 26S proteasome ubiquitin receptor OS=Sus scrofa OX=9823 GN=ADRM1 PE=4 SV=1	A0A8W4F8D7	188640	198950	200100	200590	183930	213620	232810	226430	200500	216750	119.27	13	4	4	0.006572	17.73	17.57	0.1641	0.04507	3.642	8	0.044641	1.35027	0.16	2.1823	1.11729
Adrenodoxin mitochondrial OS=Sus scrofa OX=9823 GN=FDX1 PE=1 SV=2	P00258	88932	84908	88625	88933	87561	83988	76286	85403	78852	76607	64.56	10	2	2	0.006589	16.29	16.42	-0.1314	0.03609	3.64	8	0.044678	1.34991	-0.13	2.18118	0.913831
Kinectin 1 OS=Sus scrofa OX=9823 GN=KTN1 PE=1 SV=2	A0A5G2QWB8	221890	220610	210400	201940	212470	246450	276220	293100	220850	256140	109.04	14	5	5	0.006594	17.97	17.7	0.2706	0.07434	3.639	8	0.044678	1.34991	0.27	2.18085	1.20581
Calnexin OS=Sus scrofa OX=9823 GN=CANX PE=1 SV=1	A0A5G2QQK5	3189900	3550900	3533400	3630100	3212500	3731500	4624500	5674800	4156700	4439800	224.53	30	16	16	0.006612	22.1	21.7	0.3906	0.1074	3.638	8	0.044742	1.34928	0.4	2.17967	1.31951
Heat shock protein beta-8 OS=Sus scrofa OX=9823 GN=HSPB8 PE=1 SV=3	A0A286ZID4	224530	212050	197100	208060	225830	260550	319400	462070	307920	261940	95.69	46	4	4	0.006631	18.27	17.7	0.5629	0.1548	3.636	8	0.044814	1.34859	0.57	2.17842	1.48452
Tetratricopeptide repeat protein 38 OS=Sus scrofa OX=9823 GN=TTC38 PE=1 SV=1	A0A287AH70	82794	79193	87174	84133	80709	89047	100000	133330	102760	111200	88.35	6	2	2	0.006696	16.7	16.34	0.3611	0.09951	3.629	8	0.045076	1.34605	0.36	2.17418	1.28343
Tetratricopeptide repeat protein 38 OS=Sus scrofa OX=9823 GN=TTC38 PE=1 SV=1	A0A287ANX1	82794	79193	87174	84133	80709	89047	100000	133330	102760	111200	88.35	6	2	2	0.006696	16.7	16.34	0.3611	0.09951	3.629	8	0.045076	1.34605	0.36	2.17418	1.28343
Tetratricopeptide repeat protein 38 OS=Sus scrofa OX=9823 GN=TTC38 PE=1 SV=2	F1SM81	82794	79193	87174	84133	80709	89047	100000	133330	102760	111200	88.35	7	2	2	0.006696	16.7	16.34	0.3611	0.09951	3.629	8	0.045076	1.34605	0.36	2.17418	1.28343
60S ribosomal protein L21 OS=Sus scrofa OX=9823 GN=RPL21 PE=1 SV=3	P49666	589220	557110	507360	526660	561120	599880	690280	622760	590230	666190	138.42	41	7	7	0.006711	19.27	19.06	0.2086	0.0575	3.627	8	0.045123	1.3456	0.21	2.17321	1.15669
Protein kinase C and casein kinase substrate in neurons 3 OS=Sus scrofa OX=9823 GN=PACSIN3 PE=1 SV=1	A0A287AQ12	1174300	1386700	1290400	1253900	1271000	1417600	1731400	2263500	1570800	1703600	219.79	39	14	14	0.006749	20.71	20.28	0.4301	0.1187	3.623	8	0.045203	1.34483	0.43	2.17076	1.34723
Protein kinase C and casein kinase substrate in neurons 3 OS=Sus scrofa OX=9823 GN=PACSIN3 PE=1 SV=1	A0A287ATC5	1174300	1386700	1290400	1253900	1271000	1417600	1731400	2263500	1570800	1703600	219.79	35	14	14	0.006749	20.71	20.28	0.4301	0.1187	3.623	8	0.045203	1.34483	0.43	2.17076	1.34723
Protein kinase C and casein kinase substrate in neurons 3 OS=Sus scrofa OX=9823 GN=PACSIN3 PE=1 SV=2	F1SIC0	1174300	1386700	1290400	1253900	1271000	1417600	1731400	2263500	1570800	1703600	219.79	38	14	14	0.006749	20.71	20.28	0.4301	0.1187	3.623	8	0.045203	1.34483	0.43	2.17076	1.34723
Nitrilase family member 2 OS=Sus scrofa OX=9823 GN=NIT2 PE=1 SV=3	F1SKY2	7670000	8901300	8099000	7272900	8160700	7223500	7143000	6741200	6999600	7055000	248.55	65	15	15	0.006775	22.75	22.93	-0.1868	0.0516	3.621	8	0.0453	1.3439	-0.18	2.16909	0.882703
Annexin OS=Sus scrofa OX=9823 GN=ANXA6 PE=1 SV=2	A0A5G2QF50	10815000	11151000	8818800	10448000	9944100	11226000	12602000	11850000	12738000	12102000	262.99	42	29	29	0.006801	23.53	23.28	0.2452	0.06776	3.618	8	0.0453	1.3439	0.25	2.16743	1.18921
maleylacetoacetate isomerase OS=Sus scrofa OX=9823 GN=GSTZ1 PE=1 SV=4	F1S2N0	1026600	1136400	1131600	1185200	1112500	1033400	843410	710190	903680	932540	150.84	56	7	7	0.006801	19.74	20.09	-0.3477	0.0961	3.618	8	0.0453	1.3439	-0.35	2.16743	0.784584
hexokinase OS=Sus scrofa OX=9823 GN=HKDC1 PE=1 SV=3	F1SUF3	125730	145830	152620	179790	149520	172520	188060	198680	187970	188430	120.89	5	3	3	0.006804	17.51	17.19	0.3203	0.08855	3.618	8	0.0453	1.3439	0.32	2.16724	1.24833
Annexin OS=Sus scrofa OX=9823 GN=ANXA6 PE=1 SV=2	A0A5G2RBI3	12845000	13119000	10382000	12404000	11866000	13179000	15056000	14374000	15129000	14322000	291.66	54	34	34	0.006806	23.78	23.53	0.2526	0.06983	3.618	8	0.0453	1.3439	0.25	2.16711	1.18921
Transforming growth factor-beta-induced protein ig-h3 OS=Sus scrofa OX=9823 GN=TGFBI PE=1 SV=4	F1RHA7	1492100	2000400	1153700	2092800	1260700	2387200	2704500	2176700	2494200	3471200	253.67	36	19	19	0.006828	21.32	20.57	0.7487	0.2071	3.615	8	0.045391	1.34303	0.75	2.16571	1.68179
GOLD domain-containing protein OS=Sus scrofa OX=9823 GN=TMED2 PE=1 SV=3	F2Z501	584570	623170	560620	568220	555670	604250	739070	926440	726490	783630	115.1	28	4	4	0.006885	19.51	19.14	0.3738	0.1036	3.61	8	0.045559	1.34143	0.37	2.1621	1.29235
Actin binding LIM protein family member 2 OS=Sus scrofa OX=9823 GN=ABLIM2 PE=4 SV=2	A0A286ZVM7	122870	124130	208470	133910	124410	174170	364020	391070	205900	320650	109.89	6	4	3	0.006921	18.08	17.09	0.9899	0.2745	3.606	8	0.045559	1.34143	0.99	2.15983	1.98618
Actin binding LIM protein family member 2 OS=Sus scrofa OX=9823 GN=ABLIM2 PE=4 SV=2	A0A5G2QAM4	122870	124130	208470	133910	124410	174170	364020	391070	205900	320650	109.89	6	4	3	0.006921	18.08	17.09	0.9899	0.2745	3.606	8	0.045559	1.34143	0.99	2.15983	1.98618
Actin binding LIM protein family member 2 OS=Sus scrofa OX=9823 GN=ABLIM2 PE=4 SV=1	A0A8W4F651	122870	124130	208470	133910	124410	174170	364020	391070	205900	320650	109.89	7	4	3	0.006921	18.08	17.09	0.9899	0.2745	3.606	8	0.045559	1.34143	0.99	2.15983	1.98618
Actin binding LIM protein family member 2 OS=Sus scrofa OX=9823 GN=ABLIM2 PE=4 SV=1	A0A8W4FJR9	122870	124130	208470	133910	124410	174170	364020	391070	205900	320650	109.89	5	4	3	0.006921	18.08	17.09	0.9899	0.2745	3.606	8	0.045559	1.34143	0.99	2.15983	1.98618
Actin binding LIM protein family member 2 OS=Sus scrofa OX=9823 GN=ABLIM2 PE=4 SV=1	A0A8W4FPH9	122870	124130	208470	133910	124410	174170	364020	391070	205900	320650	109.89	5	4	3	0.006921	18.08	17.09	0.9899	0.2745	3.606	8	0.045559	1.34143	0.99	2.15983	1.98618
Actin binding LIM protein family member 2 OS=Sus scrofa OX=9823 GN=ABLIM2 PE=4 SV=4	F1S7Y2	122870	124130	208470	133910	124410	174170	364020	391070	205900	320650	109.89	5	4	3	0.006921	18.08	17.09	0.9899	0.2745	3.606	8	0.045559	1.34143	0.99	2.15983	1.98618
Annexin A6 OS=Sus scrofa OX=9823 GN=ANXA6 PE=4 SV=1	A0A8W4F823	11001000	11303000	8946900	10608000	10101000	11378000	12806000	12053000	12908000	12284000	265.15	42	30	30	0.006931	23.55	23.3	0.2448	0.06791	3.605	8	0.045559	1.34143	0.25	2.1592	1.18921
Annexin A6 OS=Sus scrofa OX=9823 GN=ANXA6 PE=4 SV=1	A0A8W4FEG5	11001000	11303000	8946900	10608000	10101000	11378000	12806000	12053000	12908000	12284000	265.15	43	30	30	0.006931	23.55	23.3	0.2448	0.06791	3.605	8	0.045559	1.34143	0.25	2.1592	1.18921
Toll interacting protein OS=Sus scrofa OX=9823 GN=TOLLIP PE=3 SV=2	A0A287A3T1	83119	83607	72354	73796	75822	90166	109610	128520	85170	116180	88.73	12	3	3	0.006962	16.68	16.24	0.4319	0.1199	3.602	8	0.045705	1.34004	0.44	2.15727	1.3566
Uncharacterized protein OS=Sus scrofa OX=9823 PE=4 SV=1	A0A8W4FE76	4197700	4067100	4315400	3931400	4195600	4279100	5201900	5271500	4532600	5057000	262.4	33	24	23	0.006973	22.21	21.98	0.2292	0.06366	3.601	8	0.045721	1.33988	0.23	2.15658	1.17283
Charged multivesicular body protein 2B OS=Sus scrofa OX=9823 GN=CHMP2B PE=3 SV=1	A0A287A1F6	11301	12313	10542	12176	10133	12884	15784	18579	13598	13867	56.05	9	2	2	0.007009	13.85	13.46	0.3954	0.1099	3.597	8	0.045826	1.33889	0.39	2.15434	1.31039
Charged multivesicular body protein 2B OS=Sus scrofa OX=9823 GN=CHMP2B PE=3 SV=2	F2Z5Q1	11301	12313	10542	12176	10133	12884	15784	18579	13598	13867	56.05	11	2	2	0.007009	13.85	13.46	0.3954	0.1099	3.597	8	0.045826	1.33889	0.39	2.15434	1.31039
Transforming growth factor-beta-induced protein ig-h3 OS=Sus scrofa OX=9823 GN=TGFBI PE=1 SV=1	O11780	1508000	2034200	1188700	2135000	1286500	2414300	2748700	2217100	2509700	3535400	254.03	35	19	19	0.007015	21.34	20.6	0.7408	0.206	3.597	8	0.045826	1.33889	0.74	2.15397	1.67018
Heat shock protein family B (small) member 8 OS=Sus scrofa OX=9823 GN=HSPB8 PE=4 SV=1	A0A8W4F7T7	752060	685330	687650	722670	752530	834330	1191700	1575600	1004400	930490	113.98	34	5	5	0.007057	20.04	19.46	0.585	0.1628	3.593	8	0.046039	1.33687	0.58	2.15138	1.49485
BAG cochaperone 3 OS=Sus scrofa OX=9823 GN=BAG3 PE=1 SV=3	F1S415	1539600	1491900	1453300	1550600	1535900	1669600	2147600	2844300	1964700	1949400	234.28	47	18	18	0.007127	20.99	20.53	0.4593	0.1281	3.586	8	0.046251	1.33488	0.46	2.14709	1.37554
Dystrophin OS=Sus scrofa OX=9823 GN=DMD PE=1 SV=1	Q5GN48	5804900	5736700	6076100	5448100	5963400	6005000	7256400	7294400	6361800	7020700	387.79	14	117	43	0.007148	22.69	22.47	0.2221	0.06199	3.584	8	0.046251	1.33488	0.22	2.14582	1.16473
Nitrilase family member 2 OS=Sus scrofa OX=9823 GN=NIT2 PE=1 SV=1	A0A5G2RGN4	6958200	8021700	7340500	6554900	7368000	6538700	6488500	6075200	6283600	6409000	220.32	47	11	11	0.007151	22.6	22.79	-0.1862	0.05195	3.584	8	0.046251	1.33488	-0.19	2.14563	0.876606
Golgi reassembly stacking protein 2 OS=Sus scrofa OX=9823 GN=GORASP2 PE=1 SV=1	A0A5G2QDE7	108740	126990	121220	116160	141100	131440	168040	220870	165660	191140	80.99	8	3	3	0.007169	17.4	16.9	0.4986	0.1392	3.582	8	0.046251	1.33488	0.5	2.14454	1.41421
Calnexin OS=Sus scrofa OX=9823 GN=CANX PE=1 SV=2	A0A286ZLE4	6088200	6742600	6807500	7044800	6282300	7156400	9043500	10881000	7925700	8513500	257.35	39	25	25	0.00717	23.04	22.65	0.3884	0.1084	3.582	8	0.046251	1.33488	0.39	2.14448	1.31039
Calnexin OS=Sus scrofa OX=9823 GN=CANX PE=1 SV=2	A0A286ZSW6	6088200	6742600	6807500	7044800	6282300	7156400	9043500	10881000	7925700	8513500	259.52	38	26	26	0.00717	23.04	22.65	0.3884	0.1084	3.582	8	0.046251	1.33488	0.39	2.14448	1.31039
Calnexin OS=Sus scrofa OX=9823 GN=CANX PE=1 SV=2	F1S441	6088200	6742600	6807500	7044800	6282300	7156400	9043500	10881000	7925700	8513500	259.52	41	26	26	0.00717	23.04	22.65	0.3884	0.1084	3.582	8	0.046251	1.33488	0.39	2.14448	1.31039
Calnexin OS=Sus scrofa OX=9823 GN=CANX PE=1 SV=2	A0A287ASN5	4871500	5397800	5495200	5680200	5096800	5730400	7335200	8731600	6412000	6865900	242.08	39	20	20	0.007181	22.73	22.34	0.3899	0.1089	3.581	8	0.046251	1.33488	0.39	2.14382	1.31039
Calnexin OS=Sus scrofa OX=9823 GN=CANX PE=1 SV=3	A0A287AXF5	6032900	6678100	6739600	6974100	6224100	7088400	8968000	10797000	7850600	8437700	256.94	36	25	25	0.007181	23.03	22.64	0.3895	0.1088	3.581	8	0.046251	1.33488	0.39	2.14382	1.31039
Dihydrolipoamide acetyltransferase component of pyruvate dehydrogenase complex OS=Sus scrofa OX=9823 GN=PDHX PE=1 SV=1	A0A5G2QX27	2523100	2710800	2638600	2287400	2684000	2357100	1857000	1808100	2310800	1907400	162.27	34	8	8	0.007239	20.96	21.29	-0.3335	0.09327	3.575	8	0.046251	1.33488	-0.33	2.14032	0.795536
Troponin T2 cardiac type OS=Sus scrofa OX=9823 GN=TNNT2 PE=1 SV=2	A0A286ZQY4	2984100	3737100	3352400	3298000	2964800	2596500	2236300	1697700	2744400	2475700	228.47	36	10	9	0.007252	21.14	21.63	-0.4897	0.137	3.574	8	0.046251	1.33488	-0.49	2.13954	0.712025
Troponin T2 cardiac type OS=Sus scrofa OX=9823 GN=TNNT2 PE=1 SV=1	A0A5G2Q8N0	2984100	3737100	3352400	3298000	2964800	2596500	2236300	1697700	2744400	2475700	228.47	35	10	9	0.007252	21.14	21.63	-0.4897	0.137	3.574	8	0.046251	1.33488	-0.49	2.13954	0.712025
Collagen type V alpha 1 chain OS=Sus scrofa OX=9823 GN=COL5A1 PE=1 SV=4	F1S021	504930	534520	387610	755750	547180	680630	1339700	1646400	849490	1013200	111.18	3	4	4	0.007255	20.01	19.03	0.9801	0.2743	3.574	8	0.046251	1.33488	0.98	2.13936	1.97247
Laminin subunit beta 1 OS=Sus scrofa OX=9823 GN=LAMB1 PE=4 SV=1	A0A8W4FRK6	11480000	11945000	11074000	9005200	11954000	10326000	7564800	6461600	7579100	8145100	283.16	29	37	37	0.007264	22.92	23.4	-0.4783	0.1339	3.573	8	0.046251	1.33488	-0.48	2.13882	0.716978
Magnesium dependent phosphatase 1 OS=Sus scrofa OX=9823 GN=MDP1 PE=1 SV=1	A0A287B391	42411	42728	44280	42286	45258	42229	37160	35533	38955	33452	83.61	27	3	3	0.007275	15.19	15.4	-0.2159	0.06045	3.572	8	0.046251	1.33488	-0.21	2.13817	0.864537
maleylacetoacetate isomerase OS=Sus scrofa OX=9823 GN=GSTZ1 PE=1 SV=1	A0A5G2R9S6	1186900	1306600	1291900	1346100	1271500	1193900	961520	823910	1049200	1073500	164.74	50	9	9	0.007295	19.95	20.29	-0.3373	0.09449	3.57	8	0.046251	1.33488	-0.34	2.13697	0.790041
maleylacetoacetate isomerase OS=Sus scrofa OX=9823 GN=GSTZ1 PE=1 SV=1	A0A5G2RHC5	1186900	1306600	1291900	1346100	1271500	1193900	961520	823910	1049200	1073500	164.74	59	9	9	0.007295	19.95	20.29	-0.3373	0.09449	3.57	8	0.046251	1.33488	-0.34	2.13697	0.790041
maleylacetoacetate isomerase OS=Sus scrofa OX=9823 GN=GSTZ1 PE=1 SV=1	A0A5K1UWY1	1186900	1306600	1291900	1346100	1271500	1193900	961520	823910	1049200	1073500	164.74	57	9	9	0.007295	19.95	20.29	-0.3373	0.09449	3.57	8	0.046251	1.33488	-0.34	2.13697	0.790041
Glutathione S-transferase zeta 1 OS=Sus scrofa OX=9823 GN=GSTZ1 PE=4 SV=1	A0A8W4FMV3	1186900	1306600	1291900	1346100	1271500	1193900	961520	823910	1049200	1073500	164.74	59	9	9	0.007295	19.95	20.29	-0.3373	0.09449	3.57	8	0.046251	1.33488	-0.34	2.13697	0.790041
maleylacetoacetate isomerase OS=Sus scrofa OX=9823 GN=GSTZ1 PE=1 SV=1	K7GQV5	1186900	1306600	1291900	1346100	1271500	1193900	961520	823910	1049200	1073500	164.74	57	9	9	0.007295	19.95	20.29	-0.3373	0.09449	3.57	8	0.046251	1.33488	-0.34	2.13697	0.790041
Transmembrane protein 43 OS=Sus scrofa OX=9823 GN=TMEM43 PE=1 SV=5	F1SPI1	1187900	1223100	1107700	1471200	1246400	1362300	1552800	1647700	1550400	1494200	155.75	24	7	7	0.007311	20.53	20.24	0.2904	0.08139	3.568	8	0.046251	1.33488	0.29	2.13602	1.22264
NADH dehydrogenase [ubiquinone] iron-sulfur protein 4 mitochondrial OS=Sus scrofa OX=9823 GN=NDUFS4 PE=1 SV=1	A0A5G2QZZ2	1903900	1899600	2044300	2168600	2180600	1663800	1690500	1500900	1939000	1727000	149.72	38	4	4	0.007331	20.7	20.96	-0.2613	0.07326	3.566	8	0.046251	1.33488	-0.26	2.13484	0.835088
NADH dehydrogenase [ubiquinone] iron-sulfur protein 4 mitochondrial OS=Sus scrofa OX=9823 GN=NDUFS4 PE=1 SV=2	I3LQ38	1903900	1899600	2044300	2168600	2180600	1663800	1690500	1500900	1939000	1727000	149.72	41	4	4	0.007331	20.7	20.96	-0.2613	0.07326	3.566	8	0.046251	1.33488	-0.26	2.13484	0.835088
NPL4 homolog ubiquitin recognition factor OS=Sus scrofa OX=9823 GN=NPLOC4 PE=1 SV=1	A0A5G2RHT1	93821	105590	102690	109590	96870	107530	116750	120580	114710	113810	82.67	21	2	2	0.007344	16.81	16.63	0.1744	0.0489	3.565	8	0.046251	1.33488	0.18	2.13407	1.13288
Septin 7 OS=Sus scrofa OX=9823 GN=SEPTIN7 PE=4 SV=1	A0A8W4FDZ7	334800	339690	317420	369400	313690	369620	410860	439800	364780	385660	143.84	33	4	4	0.007367	18.58	18.35	0.2335	0.06553	3.563	8	0.046251	1.33488	0.23	2.13271	1.17283
Myotilin OS=Sus scrofa OX=9823 GN=MYOT PE=4 SV=3	A0A287AJY7	2449000	2505200	2958700	2467300	2632700	2717300	6012000	7113200	4152200	5019300	260.29	52	25	25	0.007387	22.18	21.31	0.8721	0.2449	3.561	8	0.046251	1.33488	0.87	2.13153	1.82766
RuvB-like helicase OS=Sus scrofa OX=9823 GN=RUVBL1 PE=1 SV=3	F1SPF6	731210	800160	724330	624790	706190	810110	932350	908220	779480	947810	151.11	27	9	9	0.0074	19.74	19.45	0.2877	0.08081	3.56	8	0.046251	1.33488	0.29	2.13077	1.22264
Coatomer subunit beta' OS=Sus scrofa OX=9823 GN=COPB2 PE=3 SV=3	A0A286ZPT0	342700	384170	299780	337470	312960	374280	431750	431660	372250	440430	101.87	7	5	5	0.007408	18.64	18.35	0.2912	0.08182	3.559	8	0.046251	1.33488	0.29	2.1303	1.22264
COPI coat complex subunit beta 2 OS=Sus scrofa OX=9823 GN=COPB2 PE=4 SV=1	A0A8W4FHP7	342700	384170	299780	337470	312960	374280	431750	431660	372250	440430	101.87	7	5	5	0.007408	18.64	18.35	0.2912	0.08182	3.559	8	0.046251	1.33488	0.29	2.1303	1.22264
COPI coat complex subunit beta 2 OS=Sus scrofa OX=9823 GN=COPB2 PE=4 SV=1	A0A8W4FLP2	342700	384170	299780	337470	312960	374280	431750	431660	372250	440430	101.87	7	5	5	0.007408	18.64	18.35	0.2912	0.08182	3.559	8	0.046251	1.33488	0.29	2.1303	1.22264
COPI coat complex subunit beta 2 OS=Sus scrofa OX=9823 GN=COPB2 PE=4 SV=1	A0A8W4FM96	342700	384170	299780	337470	312960	374280	431750	431660	372250	440430	101.87	7	5	5	0.007408	18.64	18.35	0.2912	0.08182	3.559	8	0.046251	1.33488	0.29	2.1303	1.22264
Coatomer subunit beta' OS=Sus scrofa OX=9823 GN=COPB2 PE=1 SV=4	F1SL54	342700	384170	299780	337470	312960	374280	431750	431660	372250	440430	101.87	7	5	5	0.007408	18.64	18.35	0.2912	0.08182	3.559	8	0.046251	1.33488	0.29	2.1303	1.22264
Chaperonin containing TCP1 subunit 6B OS=Sus scrofa OX=9823 GN=CCT6B PE=3 SV=2	A0A5G2R446	474330	469150	445450	418080	470630	483830	570640	534610	509820	502160	88.27	6	3	3	0.007411	18.99	18.8	0.1908	0.05362	3.559	8	0.046251	1.33488	0.19	2.13012	1.14076
Heat shock protein family B (small) member 8 OS=Sus scrofa OX=9823 GN=HSPB8 PE=4 SV=1	A0A8W4FJ36	874720	805100	796990	845520	870090	976570	1315000	1754700	1123300	1059600	122.69	36	6	6	0.007434	20.22	19.68	0.5399	0.1518	3.557	8	0.046251	1.33488	0.54	2.12878	1.45397
Heat shock protein beta-8 OS=Sus scrofa OX=9823 GN=HSPB8 PE=1 SV=2	F1RKH4	874720	805100	796990	845520	870090	976570	1315000	1754700	1123300	1059600	122.69	37	6	6	0.007434	20.22	19.68	0.5399	0.1518	3.557	8	0.046251	1.33488	0.54	2.12878	1.45397
Calnexin OS=Sus scrofa OX=9823 GN=CANX PE=1 SV=1	A0A287AME1	4568400	5060000	5156300	5334700	4720900	5372700	6788100	8266900	6052400	6431700	242.44	37	22	22	0.007437	22.64	22.24	0.3934	0.1106	3.557	8	0.046251	1.33488	0.4	2.1286	1.31951
Laminin subunit beta 1 OS=Sus scrofa OX=9823 GN=LAMB1 PE=1 SV=2	A0A5G2QKZ6	11647000	12117000	11241000	9134200	12132000	10480000	7718800	6573600	7712200	8291100	286.79	30	39	39	0.007448	22.94	23.42	-0.474	0.1333	3.556	8	0.046251	1.33488	-0.48	2.12796	0.716978
Laminin subunit beta 1 OS=Sus scrofa OX=9823 GN=LAMB1 PE=1 SV=4	F1SAE9	11647000	12117000	11241000	9134200	12132000	10480000	7718800	6573600	7712200	8291100	286.79	30	39	39	0.007448	22.94	23.42	-0.474	0.1333	3.556	8	0.046251	1.33488	-0.48	2.12796	0.716978
Acetyltransferase component of pyruvate dehydrogenase complex OS=Sus scrofa OX=9823 GN=DLAT PE=1 SV=1	A0A5G2QFC4	16680000	17217000	17222000	15757000	17394000	16118000	13917000	13265000	15627000	13989000	252.13	43	16	16	0.007494	23.79	24.01	-0.2119	0.05966	3.551	8	0.046251	1.33488	-0.22	2.12529	0.858565
Dihydrolipoamide S-acetyltransferase OS=Sus scrofa OX=9823 GN=DLAT PE=4 SV=1	A0A8W4FJJ4	16680000	17217000	17222000	15757000	17394000	16118000	13917000	13265000	15627000	13989000	252.13	40	16	16	0.007494	23.79	24.01	-0.2119	0.05966	3.551	8	0.046251	1.33488	-0.22	2.12529	0.858565
nucleoside-diphosphate kinase OS=Sus scrofa OX=9823 GN=CMPK1 PE=1 SV=1	A0A5G2QCQ6	947110	1004700	929720	1050200	913300	1014600	1163600	1226000	1123800	1084200	120.39	21	5	5	0.007516	20.1	19.88	0.2111	0.05947	3.549	8	0.046251	1.33488	0.22	2.12401	1.16473
UMP-CMP kinase OS=Sus scrofa OX=9823 GN=CMPK1 PE=1 SV=1	Q29561	947110	1004700	929720	1050200	913300	1014600	1163600	1226000	1123800	1084200	120.39	22	5	5	0.007516	20.1	19.88	0.2111	0.05947	3.549	8	0.046251	1.33488	0.22	2.12401	1.16473
Acetyltransferase component of pyruvate dehydrogenase complex OS=Sus scrofa OX=9823 GN=DLAT PE=1 SV=2	A0A5G2QIE6	18377000	19065000	19007000	17562000	19260000	17833000	15380000	14930000	17468000	15538000	261.52	41	18	18	0.007533	23.95	24.15	-0.2038	0.05745	3.548	8	0.046251	1.33488	-0.2	2.12303	0.870551
Acetyltransferase component of pyruvate dehydrogenase complex OS=Sus scrofa OX=9823 GN=DLAT PE=1 SV=2	A0A5G2QK83	18377000	19065000	19007000	17562000	19260000	17833000	15380000	14930000	17468000	15538000	261.52	40	18	18	0.007533	23.95	24.15	-0.2038	0.05745	3.548	8	0.046251	1.33488	-0.2	2.12303	0.870551
Acetyltransferase component of pyruvate dehydrogenase complex OS=Sus scrofa OX=9823 GN=DLAT PE=1 SV=1	A0A5G2QLQ1	18377000	19065000	19007000	17562000	19260000	17833000	15380000	14930000	17468000	15538000	261.52	39	18	18	0.007533	23.95	24.15	-0.2038	0.05745	3.548	8	0.046251	1.33488	-0.2	2.12303	0.870551
Acetyltransferase component of pyruvate dehydrogenase complex OS=Sus scrofa OX=9823 GN=DLAT PE=1 SV=1	A0A5G2R3I6	18377000	19065000	19007000	17562000	19260000	17833000	15380000	14930000	17468000	15538000	261.52	38	18	18	0.007533	23.95	24.15	-0.2038	0.05745	3.548	8	0.046251	1.33488	-0.2	2.12303	0.870551
SEC31 homolog A COPII coat complex component OS=Sus scrofa OX=9823 GN=SEC31A PE=1 SV=3	A0A287AJF0	289740	282290	247430	246780	229940	314830	312590	305860	283050	328110	113.11	6	7	7	0.007573	18.24	17.98	0.2567	0.07243	3.544	8	0.046251	1.33488	0.26	2.12073	1.19748
SEC31 homolog A COPII coat complex component OS=Sus scrofa OX=9823 GN=SEC31A PE=1 SV=1	A0A287AKV0	289740	282290	247430	246780	229940	314830	312590	305860	283050	328110	113.11	6	7	7	0.007573	18.24	17.98	0.2567	0.07243	3.544	8	0.046251	1.33488	0.26	2.12073	1.19748
SEC31 homolog A COPII coat complex component OS=Sus scrofa OX=9823 GN=SEC31A PE=1 SV=2	A0A287B0H0	289740	282290	247430	246780	229940	314830	312590	305860	283050	328110	113.11	7	7	7	0.007573	18.24	17.98	0.2567	0.07243	3.544	8	0.046251	1.33488	0.26	2.12073	1.19748
SEC31 homolog A COPII coat complex component OS=Sus scrofa OX=9823 GN=SEC31A PE=1 SV=3	A0A287BSM0	289740	282290	247430	246780	229940	314830	312590	305860	283050	328110	113.11	6	7	7	0.007573	18.24	17.98	0.2567	0.07243	3.544	8	0.046251	1.33488	0.26	2.12073	1.19748
SEC31 homolog A COPII coat complex component OS=Sus scrofa OX=9823 GN=SEC31A PE=1 SV=1	A0A5G2QUA2	289740	282290	247430	246780	229940	314830	312590	305860	283050	328110	113.11	6	7	7	0.007573	18.24	17.98	0.2567	0.07243	3.544	8	0.046251	1.33488	0.26	2.12073	1.19748
SEC31 homolog A COPII coat complex component OS=Sus scrofa OX=9823 GN=SEC31A PE=1 SV=1	A0A5G2QUP2	289740	282290	247430	246780	229940	314830	312590	305860	283050	328110	113.11	6	7	7	0.007573	18.24	17.98	0.2567	0.07243	3.544	8	0.046251	1.33488	0.26	2.12073	1.19748
SEC31 homolog A COPII coat complex component OS=Sus scrofa OX=9823 GN=SEC31A PE=4 SV=1	A0A8W4FHZ2	289740	282290	247430	246780	229940	314830	312590	305860	283050	328110	113.11	6	7	7	0.007573	18.24	17.98	0.2567	0.07243	3.544	8	0.046251	1.33488	0.26	2.12073	1.19748
SEC31 homolog A COPII coat complex component OS=Sus scrofa OX=9823 GN=SEC31A PE=1 SV=4	F1RVD4	289740	282290	247430	246780	229940	314830	312590	305860	283050	328110	113.11	6	7	7	0.007573	18.24	17.98	0.2567	0.07243	3.544	8	0.046251	1.33488	0.26	2.12073	1.19748
peptidylprolyl isomerase OS=Sus scrofa OX=9823 GN=FKBP4 PE=1 SV=1	A0A5G2QVN7	1052200	1211600	1191200	1093900	1240400	1217900	1387500	1447400	1327200	1351500	202.25	36	15	15	0.007575	20.36	20.14	0.2181	0.06153	3.544	8	0.046251	1.33488	0.22	2.12062	1.16473
Myotilin OS=Sus scrofa OX=9823 GN=MYOT PE=4 SV=3	F1RH92	1913900	1942900	2314100	1936900	2059800	2124600	4785600	5648500	3236900	3974700	238.84	30	21	21	0.007579	21.84	20.95	0.8856	0.2499	3.544	8	0.046251	1.33488	0.89	2.12039	1.85318
Argininosuccinate synthase OS=Sus scrofa OX=9823 GN=ASS1 PE=1 SV=2	A0A287BL37	66760	74485	57341	70629	48172	52461	36592	25408	29369	44408	75.94	5	2	2	0.007612	15.15	15.94	-0.7862	0.222	3.541	8	0.046395	1.33353	-0.79	2.1185	0.578344
IlvB acetolactate synthase like OS=Sus scrofa OX=9823 GN=ILVBL PE=1 SV=2	A0A5G2R8Z5	268510	282910	298740	295290	303540	319400	337070	428400	329070	388730	167.95	16	6	6	0.007669	18.45	18.14	0.3073	0.0869	3.536	8	0.046588	1.33173	0.31	2.11526	1.23971
Thioredoxin OS=Sus scrofa OX=9823 GN=TXN PE=3 SV=2	A0A2C9F3A7	3197400	3225600	2993900	2994500	2794200	3414500	3968300	4559100	3338400	3750300	143.12	47	5	5	0.00767	21.85	21.53	0.3164	0.08948	3.536	8	0.046588	1.33173	0.32	2.1152	1.24833
Thioredoxin OS=Sus scrofa OX=9823 GN=TXN PE=4 SV=1	A0A5G2Q9S8	3197400	3225600	2993900	2994500	2794200	3414500	3968300	4559100	3338400	3750300	143.12	30	5	5	0.00767	21.85	21.53	0.3164	0.08948	3.536	8	0.046588	1.33173	0.32	2.1152	1.24833
calcium/calmodulin-dependent protein kinase OS=Sus scrofa OX=9823 GN=CAMK2B PE=1 SV=2	A0A287AGQ9	332270	354930	401600	285480	369100	391910	497880	426120	476020	442040	186.74	14	11	5	0.007696	18.76	18.4	0.3619	0.1024	3.533	8	0.046588	1.33173	0.36	2.11373	1.28343
NADH dehydrogenase [ubiquinone] iron-sulfur protein 4 mitochondrial OS=Sus scrofa OX=9823 GN=NDUFS4 PE=1 SV=1	A0A287AMN2	2048200	2059000	2189400	2311000	2342600	1802400	1815800	1598900	2080700	1876700	166.72	46	6	6	0.007715	20.8	21.06	-0.2581	0.07309	3.531	8	0.046588	1.33173	-0.26	2.11266	0.835088
Toll interacting protein OS=Sus scrofa OX=9823 GN=TOLLIP PE=3 SV=1	A0A5G2QDG4	79004	78364	68750	70473	71153	84343	104890	123560	80762	111100	75.82	8	2	2	0.007728	16.6	16.16	0.44	0.1246	3.53	8	0.046588	1.33173	0.44	2.11193	1.3566
peptidylprolyl isomerase OS=Sus scrofa OX=9823 GN=FKBP4 PE=1 SV=3	F1SK86	1020800	1178400	1153500	1058900	1201200	1180700	1343900	1391100	1282000	1309000	191.58	33	13	13	0.007737	20.31	20.1	0.2139	0.06061	3.53	8	0.046588	1.33173	0.21	2.11143	1.15669
ATP synthase subunit beta OS=Sus scrofa OX=9823 GN=ATP5F1B PE=1 SV=3	F1SLA0	26252000	26591000	26680000	28538000	26973000	24910000	23236000	23333000	26620000	23609000	318.34	82	22	22	0.007743	24.53	24.69	-0.1512	0.04286	3.529	8	0.046588	1.33173	-0.16	2.11109	0.895025
ATP synthase subunit beta OS=Sus scrofa OX=9823 GN=ATP5F1B PE=1 SV=2	K7GLT8	26252000	26591000	26680000	28538000	26973000	24910000	23236000	23333000	26620000	23609000	318.34	65	22	22	0.007743	24.53	24.69	-0.1512	0.04286	3.529	8	0.046588	1.33173	-0.16	2.11109	0.895025
Calnexin OS=Sus scrofa OX=9823 GN=CANX PE=4 SV=1	A0A8W4FIB6	5643700	6234700	6278400	6487700	5812000	6582400	8337800	10059000	7293100	7848300	246.18	35	22	22	0.007766	22.92	22.54	0.3847	0.1091	3.527	8	0.046588	1.33173	0.38	2.1098	1.30134
Importin subunit alpha OS=Sus scrofa OX=9823 GN=KPNA4 PE=1 SV=1	A0A287ATD3	162300	164670	163220	159950	160650	171530	223830	288200	205710	215500	153.42	11	5	4	0.007769	17.73	17.31	0.4259	0.1208	3.527	8	0.046588	1.33173	0.42	2.10963	1.33793
Importin subunit alpha OS=Sus scrofa OX=9823 GN=KPNA4 PE=1 SV=1	A0A5G2R9L2	162300	164670	163220	159950	160650	171530	223830	288200	205710	215500	153.42	11	5	4	0.007769	17.73	17.31	0.4259	0.1208	3.527	8	0.046588	1.33173	0.42	2.10963	1.33793
Karyopherin subunit alpha 4 OS=Sus scrofa OX=9823 GN=KPNA4 PE=4 SV=1	A0A8W4F8L1	162300	164670	163220	159950	160650	171530	223830	288200	205710	215500	153.42	12	5	4	0.007769	17.73	17.31	0.4259	0.1208	3.527	8	0.046588	1.33173	0.42	2.10963	1.33793
Karyopherin subunit alpha 4 OS=Sus scrofa OX=9823 GN=KPNA4 PE=4 SV=1	A0A8W4FHG3	162300	164670	163220	159950	160650	171530	223830	288200	205710	215500	144.33	11	4	4	0.007769	17.73	17.31	0.4259	0.1208	3.527	8	0.046588	1.33173	0.42	2.10963	1.33793
Aminopeptidase OS=Sus scrofa OX=9823 GN=ENPEP PE=3 SV=1	A0A5G2R0G8	66797	63554	68397	71086	55941	53528	48662	46462	53888	60219	68.89	3	2	2	0.007793	15.68	15.99	-0.3112	0.08828	3.525	8	0.046588	1.33173	-0.31	2.1083	0.806642
Aminopeptidase OS=Sus scrofa OX=9823 GN=ENPEP PE=3 SV=4	F1S138	66797	63554	68397	71086	55941	53528	48662	46462	53888	60219	68.89	3	2	2	0.007793	15.68	15.99	-0.3112	0.08828	3.525	8	0.046588	1.33173	-0.31	2.1083	0.806642
Glutamyl aminopeptidase OS=Sus scrofa OX=9823 GN=ENPEP PE=1 SV=1	Q95334	66797	63554	68397	71086	55941	53528	48662	46462	53888	60219	68.89	3	2	2	0.007793	15.68	15.99	-0.3112	0.08828	3.525	8	0.046588	1.33173	-0.31	2.1083	0.806642
NADH dehydrogenase [ubiquinone] 1 alpha subcomplex subunit 8 OS=Sus scrofa OX=9823 GN=NDUFA8 PE=1 SV=3	F1SLR1	2505100	2420000	2619700	2557600	2736200	2191000	2206100	2061800	2460200	2360400	162.35	30	6	6	0.007898	21.1	21.29	-0.1883	0.05356	3.515	8	0.047165	1.32638	-0.19	2.10248	0.876606
Mitochondrial import inner membrane translocase subunit TIM50 OS=Sus scrofa OX=9823 GN=TIMM50 PE=1 SV=1	A0A480LC98	503210	523780	501830	528040	488250	487590	369610	336700	417280	428640	149.59	17	5	5	0.007997	18.63	18.96	-0.3303	0.09419	3.507	8	0.047698	1.3215	-0.33	2.09707	0.795536
Actin-related protein 2/3 complex subunit OS=Sus scrofa OX=9823 GN=ARPC1A PE=1 SV=1	A0A287BN59	539640	503750	494680	470500	459430	563680	636450	855420	571290	685650	128.94	21	8	8	0.00802	19.32	18.91	0.4096	0.1169	3.505	8	0.04778	1.32075	0.41	2.09583	1.32869
Regulator of microtubule dynamics 1 OS=Sus scrofa OX=9823 GN=RMDN1 PE=1 SV=1	A0A287AMF3	2524800	2641400	2642200	2558800	2544100	2387200	2285700	2038600	2433100	2373100	187.22	35	9	9	0.008084	21.13	21.3	-0.1673	0.04782	3.5	8	0.048109	1.31777	-0.17	2.09237	0.888843
Propionyl-CoA carboxylase beta chain mitochondrial OS=Sus scrofa OX=9823 GN=PCCB PE=4 SV=1	A0A5S6HKB0	3764000	4303200	3683900	3443200	3989900	3462300	2616800	2242100	3098600	3005300	276.75	49	17	17	0.008151	21.44	21.87	-0.4231	0.1211	3.494	8	0.048451	1.3147	-0.43	2.08879	0.742262
RRAS2 protein OS=Sus scrofa OX=9823 GN=RRAS2 PE=4 SV=3	A0A287A328	67451	72080	72398	70560	56767	77364	105280	128100	83207	93411	138.53	13	4	2	0.00816	16.55	16.04	0.5048	0.1445	3.493	8	0.048451	1.3147	0.51	2.08831	1.42405
EH domain containing 2 OS=Sus scrofa OX=9823 GN=EHD2 PE=1 SV=1	I3LD72	5039500	4850800	5066800	4999700	4602700	4730500	3220300	3826500	4133600	3804600	296.53	61	26	24	0.008211	21.9	22.23	-0.3273	0.09381	3.489	8	0.048703	1.31244	-0.33	2.0856	0.795536
GTPase IMAP family member 4 OS=Sus scrofa OX=9823 GN=GIMAP4 PE=1 SV=1	A0A286ZV97	268540	334170	231970	199560	183000	314830	515560	312780	431800	448970	126.72	20	6	6	0.008241	18.6	17.86	0.7389	0.2119	3.486	8	0.04877	1.31185	0.74	2.08402	1.67018
GTPase IMAP family member 4 OS=Sus scrofa OX=9823 GN=GIMAP4 PE=1 SV=1	K9IVM5	268540	334170	231970	199560	183000	314830	515560	312780	431800	448970	126.72	21	6	6	0.008241	18.6	17.86	0.7389	0.2119	3.486	8	0.04877	1.31185	0.74	2.08402	1.67018
Ras homolog family member C OS=Sus scrofa OX=9823 GN=RHOC PE=1 SV=1	A0A5G2QN15	1348700	1431400	1133600	1118700	1231400	1445000	1525900	1564900	1432100	1478400	138.38	18	4	3	0.008316	20.51	20.25	0.2554	0.07338	3.48	8	0.048888	1.3108	0.26	2.08009	1.19748
Ras homolog family member C OS=Sus scrofa OX=9823 GN=RHOC PE=4 SV=1	A0A8W4FKM4	1348700	1431400	1133600	1118700	1231400	1445000	1525900	1564900	1432100	1478400	138.38	17	4	3	0.008316	20.51	20.25	0.2554	0.07338	3.48	8	0.048888	1.3108	0.26	2.08009	1.19748
Ras homolog family member C OS=Sus scrofa OX=9823 GN=RHOC PE=1 SV=2	F2Z5K4	1348700	1431400	1133600	1118700	1231400	1445000	1525900	1564900	1432100	1478400	138.38	17	4	3	0.008316	20.51	20.25	0.2554	0.07338	3.48	8	0.048888	1.3108	0.26	2.08009	1.19748
creatine kinase OS=Sus scrofa OX=9823 GN=CKM PE=1 SV=1	A0A287AMP3	39737000	33160000	42515000	47622000	35299000	31512000	30756000	29757000	33470000	26918000	293.8	13	19	3	0.008317	24.86	25.23	-0.3715	0.1068	3.48	8	0.048888	1.3108	-0.37	2.08003	0.773782
creatine kinase OS=Sus scrofa OX=9823 GN=CKM PE=1 SV=1	A0A5G2QZN6	39737000	33160000	42515000	47622000	35299000	31512000	30756000	29757000	33470000	26918000	313.59	12	22	3	0.008317	24.86	25.23	-0.3715	0.1068	3.48	8	0.048888	1.3108	-0.37	2.08003	0.773782
Creatine kinase M-type OS=Sus scrofa OX=9823 GN=CKM PE=2 SV=1	Q5XLD3	39737000	33160000	42515000	47622000	35299000	31512000	30756000	29757000	33470000	26918000	313.59	12	22	3	0.008317	24.86	25.23	-0.3715	0.1068	3.48	8	0.048888	1.3108	-0.37	2.08003	0.773782
NADH dehydrogenase [ubiquinone] 1 beta subcomplex subunit 11 mitochondrial OS=Sus scrofa OX=9823 GN=NDUFB11 PE=1 SV=1	A0A5G2R381	3453300	3364300	3708400	3556200	3756800	3088400	3088000	2875400	3465700	3196800	105.21	20	3	3	0.008372	21.58	21.77	-0.1844	0.05305	3.476	8	0.049162	1.30837	-0.19	2.07717	0.876606
Propionyl-CoA carboxylase beta chain mitochondrial OS=Sus scrofa OX=9823 GN=PCCB PE=4 SV=2	A0A2C9F392	5153900	5796700	5071600	4684800	5309200	4659500	3598900	2933000	4166100	4120200	284.67	51	19	19	0.008575	21.88	22.31	-0.4317	0.1248	3.459	8	0.050294	1.29848	-0.43	2.06677	0.742262
Propionyl-CoA carboxylase beta chain mitochondrial OS=Sus scrofa OX=9823 GN=PCCB PE=4 SV=1	A0A8W4FLN0	5378600	6017400	5246300	4850300	5511000	4858000	3773400	3131600	4389100	4279700	275.75	52	19	19	0.008594	21.95	22.36	-0.4147	0.1199	3.458	8	0.050294	1.29848	-0.41	2.0658	0.752623
Propionyl-CoA carboxylase beta chain mitochondrial OS=Sus scrofa OX=9823 GN=PCCB PE=4 SV=1	A0A8W4FN11	5378600	6017400	5246300	4850300	5511000	4858000	3773400	3131600	4389100	4279700	275.75	50	19	19	0.008594	21.95	22.36	-0.4147	0.1199	3.458	8	0.050294	1.29848	-0.41	2.0658	0.752623
Prohibitin OS=Sus scrofa OX=9823 GN=PHB1 PE=1 SV=1	A0A287ADF7	8297200	9532400	8641000	8326000	9038100	8187400	6693500	6903700	7712100	7845300	204.11	58	13	13	0.00861	22.83	23.06	-0.2336	0.06757	3.457	8	0.050333	1.29815	-0.23	2.065	0.852635
NADH dehydrogenase [ubiquinone] 1 alpha subcomplex subunit 8 OS=Sus scrofa OX=9823 GN=NDUFA8 PE=1 SV=1	A0A5G2QVE8	1901500	1830600	1987300	1960700	2108300	1643000	1682900	1565000	1875500	1783600	148.46	26	5	5	0.00863	20.7	20.9	-0.1964	0.05686	3.455	8	0.050397	1.2976	-0.2	2.06399	0.870551
Vacuolar protein sorting-associated protein 35 OS=Sus scrofa OX=9823 GN=VPS35 PE=1 SV=2	A0A5G2R4Q7	30662	32904	28467	28334	30747	31849	36308	36692	33040	38215	180.42	3	14	3	0.008664	15.1	14.88	0.2197	0.06363	3.452	8	0.050466	1.297	0.22	2.06228	1.16473
Prohibitin OS=Sus scrofa OX=9823 GN=PHB1 PE=1 SV=3	F2Z543	8849900	10228000	9301900	8924900	9661900	8782600	7206500	7423200	8250600	8413700	219.04	66	15	15	0.008674	22.93	23.16	-0.2309	0.0669	3.452	8	0.050466	1.297	-0.23	2.06178	0.852635
Eukaryotic translation initiation factor 3 subunit M OS=Sus scrofa OX=9823 GN=EIF3M PE=1 SV=1	A0A5G2QQK9	131570	138340	150300	126190	142200	174310	185350	138560	170820	182720	76.45	12	3	3	0.008681	17.37	17.07	0.3018	0.08746	3.451	8	0.050466	1.297	0.3	2.06143	1.23114
Eukaryotic translation initiation factor 3 subunit M OS=Sus scrofa OX=9823 GN=EIF3M PE=1 SV=1	F1SGR0	131570	138340	150300	126190	142200	174310	185350	138560	170820	182720	76.45	12	3	3	0.008681	17.37	17.07	0.3018	0.08746	3.451	8	0.050466	1.297	0.3	2.06143	1.23114
Collagen type I alpha 1 chain OS=Sus scrofa OX=9823 GN=COL1A1 PE=1 SV=2	A0A287BLD2	539710	698940	341010	721880	557520	801540	1099500	1083100	769180	1006800	191.73	7	7	7	0.008699	19.84	19.08	0.7671	0.2224	3.45	8	0.050485	1.29684	0.76	2.06053	1.69349
Prohibitin OS=Sus scrofa OX=9823 GN=PHB1 PE=1 SV=2	A0A287A518	5886800	6852200	6205600	5999100	6510400	5837300	4799300	5100100	5553100	5639200	193.86	54	11	11	0.008703	22.36	22.58	-0.2255	0.06538	3.449	8	0.050485	1.29684	-0.22	2.06033	0.858565
Dynactin subunit 2 OS=Sus scrofa OX=9823 GN=DCTN2 PE=1 SV=4	F1SL58	1834400	1837900	1700200	1568100	1788700	1831900	2148400	2062200	1976300	1992700	215.61	45	13	13	0.008752	20.93	20.73	0.1983	0.05754	3.446	8	0.050715	1.29486	0.2	2.05789	1.1487
Transmembrane protein 43 OS=Sus scrofa OX=9823 GN=TMEM43 PE=3 SV=1	A0A481D3P3	1271400	1326900	1198900	1600200	1360300	1470400	1677000	1802300	1675600	1621500	168.96	31	9	9	0.008796	20.65	20.36	0.2911	0.08457	3.442	8	0.05089	1.29337	0.29	2.05571	1.22264
Antioxidant 1 copper chaperone OS=Sus scrofa OX=9823 GN=ATOX1 PE=2 SV=1	D0G0C7	754180	794140	562460	710730	595380	871860	855350	1130100	907830	831070	104.05	57	3	3	0.008817	19.8	19.37	0.4314	0.1254	3.441	8	0.05089	1.29337	0.43	2.05468	1.34723
Antioxidant 1 copper chaperone OS=Sus scrofa OX=9823 GN=ATOX1 PE=4 SV=2	I3L7P7	754180	794140	562460	710730	595380	871860	855350	1130100	907830	831070	104.05	36	3	3	0.008817	19.8	19.37	0.4314	0.1254	3.441	8	0.05089	1.29337	0.43	2.05468	1.34723
Isochorismatase domain containing 2 OS=Sus scrofa OX=9823 GN=ISOC2 PE=1 SV=2	A0A5G2QW66	1097200	1216500	1271900	1029200	1224000	1026400	599510	468960	788850	824210	187.51	55	7	7	0.00883	19.45	20.15	-0.7022	0.2041	3.439	8	0.05089	1.29337	-0.7	2.05404	0.615572
Isochorismatase domain containing 2 OS=Sus scrofa OX=9823 GN=ISOC2 PE=1 SV=3	F1RMR5	1097200	1216500	1271900	1029200	1224000	1026400	599510	468960	788850	824210	187.51	60	7	7	0.00883	19.45	20.15	-0.7022	0.2041	3.439	8	0.05089	1.29337	-0.7	2.05404	0.615572
Surfeit locus protein 4 OS=Sus scrofa OX=9823 GN=SURF4 PE=1 SV=1	A0A5G2R873	40804	43052	43441	44171	34752	47093	49669	56013	45599	54774	125.55	31	3	3	0.00888	15.62	15.33	0.2964	0.08627	3.436	8	0.050935	1.29298	0.29	2.05159	1.22264
Propionyl-CoA carboxylase beta chain mitochondrial OS=Sus scrofa OX=9823 GN=PCCB PE=4 SV=1	A0A5G2R576	5606600	6265900	5474100	5055800	5776600	5075100	3948100	3260000	4573000	4477900	290.45	56	21	21	0.008884	22.01	22.42	-0.414	0.1205	3.435	8	0.050935	1.29298	-0.41	2.05139	0.752623
Propionyl-CoA carboxylase beta chain mitochondrial OS=Sus scrofa OX=9823 GN=PCCB PE=1 SV=1	P79384	5606600	6265900	5474100	5055800	5776600	5075100	3948100	3260000	4573000	4477900	290.45	54	21	21	0.008884	22.01	22.42	-0.414	0.1205	3.435	8	0.050935	1.29298	-0.41	2.05139	0.752623
Dihydrolipoamide acetyltransferase component of pyruvate dehydrogenase complex OS=Sus scrofa OX=9823 GN=PDHX PE=1 SV=2	F1SGT3	4120200	4479400	4343100	3721100	4384900	3953100	3252900	3159800	3769600	3269600	204.46	44	15	15	0.008887	21.73	22	-0.277	0.08063	3.435	8	0.050935	1.29298	-0.27	2.05124	0.82932
Propionyl-CoA carboxylase beta chain mitochondrial OS=Sus scrofa OX=9823 GN=PCCB PE=4 SV=1	A0A8W4FNW8	5407100	6033600	5273500	4864100	5536900	4873500	3812100	3134000	4398600	4321300	275.76	56	18	18	0.008894	21.95	22.37	-0.4132	0.1203	3.435	8	0.050935	1.29298	-0.42	2.0509	0.747425
Propionyl-CoA carboxylase beta chain mitochondrial OS=Sus scrofa OX=9823 GN=PCCB PE=4 SV=1	A0A8W4FA47	5553400	6203400	5424400	5002800	5723600	5028600	3912100	3233600	4525800	4440500	288.01	54	20	20	0.008896	22	22.41	-0.4131	0.1203	3.434	8	0.050935	1.29298	-0.41	2.05081	0.752623
Propionyl-CoA carboxylase beta chain mitochondrial OS=Sus scrofa OX=9823 GN=PCCB PE=4 SV=2	A0A5G2Q8R4	5552300	6196600	5412600	5001600	5695400	5011600	3907900	3217100	4528400	4428200	285.45	52	20	20	0.008955	21.99	22.41	-0.414	0.1207	3.43	8	0.051217	1.29059	-0.42	2.04793	0.747425
Acetyltransferase component of pyruvate dehydrogenase complex OS=Sus scrofa OX=9823 GN=DLAT PE=1 SV=4	F1SMB2	13574000	13483000	13641000	12945000	14084000	13018000	11197000	10618000	12742000	11219000	248.82	40	16	16	0.008975	23.48	23.69	-0.2081	0.06071	3.428	8	0.051255	1.29026	-0.21	2.04697	0.864537
Regulator of microtubule dynamics 1 OS=Sus scrofa OX=9823 GN=RMDN1 PE=1 SV=2	F1RXD4	2523400	2608500	2639700	2552300	2530800	2384800	2276400	2007200	2393800	2377800	183.15	36	8	8	0.008981	21.12	21.29	-0.1711	0.04992	3.428	8	0.051255	1.29026	-0.17	2.04668	0.888843
Coatomer subunit beta' OS=Sus scrofa OX=9823 GN=COPB2 PE=1 SV=3	A0A287B4D8	306440	342700	268270	301020	284090	333850	389870	388520	327310	395220	92.59	6	4	4	0.009011	18.48	18.19	0.2882	0.08413	3.426	8	0.051368	1.28931	0.29	2.04523	1.22264
Ras homolog family member A OS=Sus scrofa OX=9823 GN=RHOA PE=1 SV=1	I3LVS7	1301900	1375900	1092800	1082000	1186800	1395100	1465000	1498500	1367000	1417900	124.4	11	3	2	0.00904	20.45	20.2	0.248	0.07242	3.424	8	0.051368	1.28931	0.25	2.04383	1.18921
Dynactin subunit 2 OS=Sus scrofa OX=9823 GN=DCTN2 PE=1 SV=1	A0A5G2QD80	1876900	1881200	1740400	1605700	1827900	1870000	2204000	2116000	2023900	2038500	219.28	44	14	14	0.009049	20.97	20.77	0.1993	0.05822	3.423	8	0.051368	1.28931	0.2	2.0434	1.1487
Dynactin subunit 2 OS=Sus scrofa OX=9823 GN=DCTN2 PE=1 SV=2	A0A5G2R9H3	1876900	1881200	1740400	1605700	1827900	1870000	2204000	2116000	2023900	2038500	219.28	44	14	14	0.009049	20.97	20.77	0.1993	0.05822	3.423	8	0.051368	1.28931	0.2	2.0434	1.1487
Dynactin subunit 2 OS=Sus scrofa OX=9823 GN=DCTN2 PE=1 SV=4	F1SKF9	1876900	1881200	1740400	1605700	1827900	1870000	2204000	2116000	2023900	2038500	219.28	44	14	14	0.009049	20.97	20.77	0.1993	0.05822	3.423	8	0.051368	1.28931	0.2	2.0434	1.1487
Ubiquitin carboxyl-terminal hydrolase isozyme L3 OS=Sus scrofa OX=9823 GN=UCHL3 PE=2 SV=1	Q06AB3	310770	307950	313980	314560	299420	325480	383870	444110	339720	387430	113.37	26	4	4	0.009137	18.51	18.24	0.2735	0.08007	3.416	8	0.051647	1.28695	0.27	2.0392	1.20581
Basic leucine zipper and W2 domains 2 OS=Sus scrofa OX=9823 GN=BZW2 PE=1 SV=1	A0A287BNK1	439230	445760	445500	415850	453270	459320	675030	654400	521150	546110	123.7	34	4	4	0.009141	19.11	18.75	0.3625	0.1061	3.416	8	0.051647	1.28695	0.36	2.03901	1.28343
Microtubule-associated protein OS=Sus scrofa OX=9823 GN=MAPT PE=1 SV=4	F1RRS8	23472	23011	29579	18205	18192	25038	68110	93681	40219	52374	88.7	7	2	2	0.009142	15.63	14.43	1.198	0.3508	3.416	8	0.051647	1.28695	1.2	2.03896	2.2974
Microtubule-associated protein OS=Sus scrofa OX=9823 GN=MAPT PE=2 SV=1	M9TFN3	23472	23011	29579	18205	18192	25038	68110	93681	40219	52374	88.7	7	2	2	0.009142	15.63	14.43	1.198	0.3508	3.416	8	0.051647	1.28695	1.2	2.03896	2.2974
Propionyl-CoA carboxylase beta chain mitochondrial OS=Sus scrofa OX=9823 GN=PCCB PE=4 SV=1	A0A5G2R0T9	5330200	5933900	5182200	4816200	5475000	4821700	3755800	3086100	4344500	4259900	287.58	50	20	20	0.009148	21.93	22.35	-0.4126	0.1208	3.416	8	0.051647	1.28695	-0.42	2.03867	0.747425
Transmembrane protein 43 OS=Sus scrofa OX=9823 GN=TMEM43 PE=1 SV=2	A0A5G2QRI0	1252700	1307400	1183300	1582500	1342400	1449700	1656200	1778800	1657900	1597300	165.1	30	8	8	0.009164	20.63	20.34	0.2916	0.0854	3.414	8	0.051687	1.28662	0.29	2.03791	1.22264
Protein disulfide isomerase family A member 4 OS=Sus scrofa OX=9823 GN=PDIA4 PE=4 SV=1	A0A8W4F7L2	1394000	1473100	1267600	1451900	1353500	1597900	1558900	1991600	1561600	1639900	202.35	29	18	18	0.009201	20.67	20.4	0.2625	0.07694	3.412	8	0.051783	1.28581	0.27	2.03616	1.20581
Protein disulfide-isomerase OS=Sus scrofa OX=9823 GN=PDIA4 PE=1 SV=1	F1SAD9	1394000	1473100	1267600	1451900	1353500	1597900	1558900	1991600	1561600	1639900	202.35	29	18	18	0.009201	20.67	20.4	0.2625	0.07694	3.412	8	0.051783	1.28581	0.27	2.03616	1.20581
Aldehyde dehydrogenase mitochondrial OS=Sus scrofa OX=9823 GN=ALDH2 PE=1 SV=1	A0A2C9F3B1	65440	82829	77571	125180	60388	99214	467570	649440	192470	233590	104.45	16	7	6	0.009304	18.03	16.28	1.747	0.5132	3.404	8	0.051959	1.28434	1.75	2.03133	3.36359
Glutathione S-transferase zeta 1 OS=Sus scrofa OX=9823 GN=GSTZ1 PE=1 SV=2	A0A5G2QKN3	987710	1108700	1085700	1141000	1068900	1017800	812000	695470	882130	904070	132.35	54	7	7	0.009305	19.71	20.04	-0.3323	0.09762	3.404	8	0.051959	1.28434	-0.33	2.03128	0.795536
Glutathione S-transferase zeta 1 OS=Sus scrofa OX=9823 GN=GSTZ1 PE=4 SV=1	A0A8W4FEL3	987710	1108700	1085700	1141000	1068900	1017800	812000	695470	882130	904070	132.35	53	7	7	0.009305	19.71	20.04	-0.3323	0.09762	3.404	8	0.051959	1.28434	-0.33	2.03128	0.795536
Argininosuccinate synthase OS=Sus scrofa OX=9823 GN=ASS1 PE=1 SV=2	A0A287A9G4	104150	110420	82279	102530	65532	77678	53775	36865	42733	60571	88.03	6	3	3	0.009307	15.68	16.48	-0.7991	0.2348	3.404	8	0.051959	1.28434	-0.8	2.03119	0.574349
Argininosuccinate synthase OS=Sus scrofa OX=9823 GN=ASS1 PE=1 SV=2	A0A287AK65	104150	110420	82279	102530	65532	77678	53775	36865	42733	60571	88.03	6	3	3	0.009307	15.68	16.48	-0.7991	0.2348	3.404	8	0.051959	1.28434	-0.8	2.03119	0.574349
Argininosuccinate synthase 1 OS=Sus scrofa OX=9823 GN=ASS1 PE=4 SV=1	A0A8W4F698	104150	110420	82279	102530	65532	77678	53775	36865	42733	60571	88.03	7	3	3	0.009307	15.68	16.48	-0.7991	0.2348	3.404	8	0.051959	1.28434	-0.8	2.03119	0.574349
Argininosuccinate synthase OS=Sus scrofa OX=9823 GN=ASS1 PE=1 SV=2	F1S0X9	104150	110420	82279	102530	65532	77678	53775	36865	42733	60571	88.03	7	3	3	0.009307	15.68	16.48	-0.7991	0.2348	3.404	8	0.051959	1.28434	-0.8	2.03119	0.574349
Dehydrogenase/reductase SDR family member 4 OS=Sus scrofa OX=9823 GN=DHRS4 PE=1 SV=1	A0A5G2Q7T0	7939100	8595700	15598000	8555000	8446000	14070000	18304000	13366000	13969000	18182000	215.26	50	9	9	0.009311	23.88	23.18	0.7014	0.2061	3.404	8	0.051959	1.28434	0.7	2.031	1.6245
Coatomer subunit alpha OS=Sus scrofa OX=9823 GN=COPA PE=1 SV=1	A0A5G2QHU0	898990	935950	751940	848720	808470	933450	1102400	1193700	931600	1154700	199.31	18	17	17	0.009332	20.01	19.69	0.3212	0.0944	3.402	8	0.051966	1.28428	0.32	2.03003	1.24833
Coatomer subunit alpha OS=Sus scrofa OX=9823 GN=COPA PE=1 SV=1	F1RJX8	898990	935950	751940	848720	808470	933450	1102400	1193700	931600	1154700	199.31	18	17	17	0.009332	20.01	19.69	0.3212	0.0944	3.402	8	0.051966	1.28428	0.32	2.03003	1.24833
G protein subunit beta 2 OS=Sus scrofa OX=9823 GN=GNB2 PE=1 SV=3	F2Z4Z8	528070	537110	546320	469990	518360	503750	428370	442240	395890	448750	150.02	14	6	3	0.009386	18.76	18.99	-0.231	0.06797	3.398	8	0.052091	1.28324	-0.23	2.02752	0.852635
Mitochondrial import inner membrane translocase subunit TIM50 OS=Sus scrofa OX=9823 GN=TIMM50 PE=1 SV=1	A0A287AM87	386110	398650	377850	375760	363530	355270	270610	244920	324340	321130	132.14	13	4	4	0.009394	18.2	18.54	-0.3391	0.09982	3.398	8	0.052091	1.28324	-0.34	2.02715	0.790041
Mitochondrial import inner membrane translocase subunit TIM50 OS=Sus scrofa OX=9823 GN=TIMM50 PE=1 SV=1	A0A5G2RJB6	386110	398650	377850	375760	363530	355270	270610	244920	324340	321130	132.14	29	4	4	0.009394	18.2	18.54	-0.3391	0.09982	3.398	8	0.052091	1.28324	-0.34	2.02715	0.790041
Mitochondrial import inner membrane translocase subunit TIM50 OS=Sus scrofa OX=9823 GN=TIMM50 PE=1 SV=2	I3LC09	386110	398650	377850	375760	363530	355270	270610	244920	324340	321130	132.14	13	4	4	0.009394	18.2	18.54	-0.3391	0.09982	3.398	8	0.052091	1.28324	-0.34	2.02715	0.790041
Dehydrogenase/reductase 7 OS=Sus scrofa OX=9823 GN=DHRS7 PE=1 SV=1	F1SSI2	357420	409920	384490	356380	367280	323400	343590	310640	343650	347780	156.57	31	8	8	0.009431	18.35	18.51	-0.1676	0.04936	3.395	8	0.052244	1.28196	-0.16	2.02544	0.895025
Dehydrogenase/reductase SDR family member 4 OS=Sus scrofa OX=9823 GN=DHRS4 PE=4 SV=1	A0A8W4FMN5	8026400	8692700	15776000	8619400	8539300	14197000	18467000	13494000	14098000	18377000	220.13	45	10	10	0.009483	23.89	23.19	0.7	0.2064	3.391	8	0.052358	1.28102	0.7	2.02305	1.6245
Dehydrogenase/reductase SDR family member 4 OS=Sus scrofa OX=9823 GN=DHRS4 PE=1 SV=1	A0A2C9F352	8031600	8705500	15800000	8629600	8548600	14217000	18494000	13511000	14118000	18406000	230.4	68	11	11	0.009494	23.89	23.19	0.7003	0.2066	3.39	8	0.052358	1.28102	0.7	2.02255	1.6245
Dehydrogenase/reductase SDR family member 4 OS=Sus scrofa OX=9823 GN=DHRS4 PE=1 SV=2	Q8WNV7	8031600	8705500	15800000	8629600	8548600	14217000	18494000	13511000	14118000	18406000	233.96	62	12	12	0.009494	23.89	23.19	0.7003	0.2066	3.39	8	0.052358	1.28102	0.7	2.02255	1.6245
60S ribosomal protein L27 OS=Sus scrofa OX=9823 GN=RPL27 PE=1 SV=1	A1XQU5	659210	709440	657320	624290	708050	710620	772480	728120	735650	797950	112.64	36	4	4	0.009517	19.51	19.36	0.1576	0.04651	3.389	8	0.052358	1.28102	0.15	2.0215	1.10957
Protein S100-A1 OS=Sus scrofa OX=9823 GN=S100A1 PE=1 SV=3	K7GQ50	3878300	3953600	5022400	6323700	3671400	5211100	12968000	17742000	8498700	8815000	100.84	12	2	2	0.009525	23.22	22.09	1.13	0.3336	3.388	8	0.052358	1.28102	1.13	2.02114	2.18859
Dual specificity mitogen-activated protein kinase kinase 1 OS=Sus scrofa OX=9823 GN=MAP2K1 PE=1 SV=1	A0A287BK75	495760	497040	414010	459780	463510	481310	618400	632300	572350	548360	142.05	11	7	4	0.009529	19.12	18.83	0.2884	0.08512	3.388	8	0.052358	1.28102	0.29	2.02095	1.22264
Mitogen-activated protein kinase kinase 1 OS=Sus scrofa OX=9823 GN=MAP2K1 PE=1 SV=1	A0A5G2R297	495760	497040	414010	459780	463510	481310	618400	632300	572350	548360	142.05	12	7	4	0.009529	19.12	18.83	0.2884	0.08512	3.388	8	0.052358	1.28102	0.29	2.02095	1.22264
Malonyl-CoA decarboxylase OS=Sus scrofa OX=9823 GN=MLYCD PE=4 SV=1	D2D0E6	85291	84734	117060	115130	80649	124320	143640	156140	115790	126640	121.08	11	5	5	0.009541	17.02	16.54	0.476	0.1405	3.387	8	0.052358	1.28102	0.48	2.02041	1.39474
Actin-related protein 2/3 complex subunit OS=Sus scrofa OX=9823 GN=ARPC1A PE=1 SV=1	A0A5G2QTS1	463170	410260	426370	401710	384710	468720	546290	742870	491300	579620	121.11	18	7	7	0.009614	19.09	18.67	0.4226	0.125	3.382	8	0.052358	1.28102	0.42	2.0171	1.33793
Actin-related protein 2/3 complex subunit OS=Sus scrofa OX=9823 GN=ARPC1A PE=1 SV=2	F1REX9	463170	410260	426370	401710	384710	468720	546290	742870	491300	579620	121.11	18	7	7	0.009614	19.09	18.67	0.4226	0.125	3.382	8	0.052358	1.28102	0.42	2.0171	1.33793
Transmembrane p24 trafficking protein 9 OS=Sus scrofa OX=9823 GN=TMED9 PE=1 SV=2	A0A287BIX0	243220	291960	256530	253970	256120	312750	300320	383370	278760	351470	96.97	28	5	5	0.009648	18.3	17.99	0.3148	0.09315	3.38	8	0.052358	1.28102	0.31	2.01556	1.23971
Transmembrane emp24 domain-containing protein 9 OS=Sus scrofa OX=9823 GN=TMED9 PE=1 SV=3	F1S3E0	243220	291960	256530	253970	256120	312750	300320	383370	278760	351470	96.97	26	5	5	0.009648	18.3	17.99	0.3148	0.09315	3.38	8	0.052358	1.28102	0.31	2.01556	1.23971
ATP synthase subunit gamma OS=Sus scrofa OX=9823 GN=ATP5F1C PE=3 SV=2	A0A287AHM1	20520000	20673000	22991000	22789000	21501000	20018000	18737000	18443000	20791000	19247000	226.1	51	11	11	0.009655	24.21	24.37	-0.1575	0.04662	3.379	8	0.052358	1.28102	-0.16	2.01525	0.895025
ATP synthase F1 subunit gamma OS=Sus scrofa OX=9823 GN=ATP5F1C PE=4 SV=1	A0A8X9AEI6	20520000	20673000	22991000	22789000	21501000	20018000	18737000	18443000	20791000	19247000	226.1	47	11	11	0.009655	24.21	24.37	-0.1575	0.04662	3.379	8	0.052358	1.28102	-0.16	2.01525	0.895025
Glycerol-3-phosphate dehydrogenase [NAD(+)] OS=Sus scrofa OX=9823 GN=GPD1L PE=1 SV=1	A0A5G2QYS6	9044500	10276000	9104400	9150200	8622700	9438900	10959000	11579000	10710000	11298000	257.61	60	22	20	0.009662	23.36	23.14	0.2236	0.06619	3.379	8	0.052358	1.28102	0.22	2.01493	1.16473
Dicarbonyl and L-xylulose reductase OS=Sus scrofa OX=9823 GN=DCXR PE=4 SV=1	A0A286ZQ44	774330	843690	650760	706660	913410	703250	433990	338300	543760	496290	203.93	57	10	10	0.009663	18.9	19.56	-0.66	0.1953	3.379	8	0.052358	1.28102	-0.66	2.01489	0.632878
S-formylglutathione hydrolase OS=Sus scrofa OX=9823 GN=ESD PE=1 SV=1	A0A5G2QPR4	1603200	1653400	1768400	1698400	1870700	1541100	1568300	1590600	1363400	1479900	168.35	33	6	6	0.009663	20.52	20.71	-0.1882	0.05571	3.378	8	0.052358	1.28102	-0.19	2.01489	0.876606
Syntaxin 7 OS=Sus scrofa OX=9823 GN=STX7 PE=1 SV=1	A0A5G2QD51	51142	65770	54228	43428	58825	59636	86797	84221	71830	75731	70.9	15	2	2	0.009707	16.19	15.72	0.4695	0.1391	3.375	8	0.052358	1.28102	0.47	2.01291	1.38511
Syntaxin 7 OS=Sus scrofa OX=9823 GN=STX7 PE=1 SV=1	A0A5G2R847	51142	65770	54228	43428	58825	59636	86797	84221	71830	75731	70.9	15	2	2	0.009707	16.19	15.72	0.4695	0.1391	3.375	8	0.052358	1.28102	0.47	2.01291	1.38511
Syntaxin 7 OS=Sus scrofa OX=9823 GN=STX7 PE=1 SV=2	A0A5G2R8A0	51142	65770	54228	43428	58825	59636	86797	84221	71830	75731	70.9	16	2	2	0.009707	16.19	15.72	0.4695	0.1391	3.375	8	0.052358	1.28102	0.47	2.01291	1.38511
Syntaxin 7 OS=Sus scrofa OX=9823 GN=STX7 PE=1 SV=2	F1S3P8	51142	65770	54228	43428	58825	59636	86797	84221	71830	75731	70.9	17	2	2	0.009707	16.19	15.72	0.4695	0.1391	3.375	8	0.052358	1.28102	0.47	2.01291	1.38511
Laminin subunit beta 1 OS=Sus scrofa OX=9823 GN=LAMB1 PE=1 SV=1	A0A5G2R1S7	4055100	4263500	3877100	3213100	4233100	3719500	2626800	2277500	2758300	2952000	205.95	24	14	14	0.009744	21.43	21.9	-0.4662	0.1382	3.373	8	0.052358	1.28102	-0.47	2.01126	0.721965
Desmin OS=Sus scrofa OX=9823 GN=DES PE=1 SV=4	P02540	26616000	25940000	21353000	29157000	30545000	33687000	42709000	61953000	41040000	32481000	341.46	65	32	28	0.009745	25.3	24.66	0.6356	0.1884	3.373	8	0.052358	1.28102	0.64	2.01122	1.55833
Coiled-coil-helix-coiled-coil-helix domain containing 3 OS=Sus scrofa OX=9823 GN=CHCHD3 PE=1 SV=2	A0A286ZRH7	6461100	6337000	6852600	7086600	6847000	6450900	5844800	5561000	6145500	6108800	212.51	51	11	11	0.009748	22.52	22.68	-0.1581	0.04687	3.373	8	0.052358	1.28102	-0.16	2.01108	0.895025
Coiled-coil-helix-coiled-coil-helix domain containing 3 OS=Sus scrofa OX=9823 GN=CHCHD3 PE=1 SV=1	A0A286ZUS4	6461100	6337000	6852600	7086600	6847000	6450900	5844800	5561000	6145500	6108800	212.51	50	11	11	0.009748	22.52	22.68	-0.1581	0.04687	3.373	8	0.052358	1.28102	-0.16	2.01108	0.895025
Coiled-coil-helix-coiled-coil-helix domain containing 3 OS=Sus scrofa OX=9823 GN=CHCHD3 PE=4 SV=2	A0A287AC97	6461100	6337000	6852600	7086600	6847000	6450900	5844800	5561000	6145500	6108800	212.51	53	11	11	0.009748	22.52	22.68	-0.1581	0.04687	3.373	8	0.052358	1.28102	-0.16	2.01108	0.895025
Coiled-coil-helix-coiled-coil-helix domain containing 3 OS=Sus scrofa OX=9823 GN=CHCHD3 PE=1 SV=2	F1SNF6	6461100	6337000	6852600	7086600	6847000	6450900	5844800	5561000	6145500	6108800	212.51	52	11	11	0.009748	22.52	22.68	-0.1581	0.04687	3.373	8	0.052358	1.28102	-0.16	2.01108	0.895025
Endoplasmic reticulum junction formation protein lunapark OS=Sus scrofa OX=9823 GN=LNPK PE=1 SV=2	A0A287A8V7	418380	441980	404730	358570	411910	374390	332220	303880	354520	356190	141.29	21	6	6	0.009756	18.39	18.63	-0.2423	0.07186	3.372	8	0.052358	1.28102	-0.24	2.01073	0.846745
Endoplasmic reticulum junction formation protein lunapark OS=Sus scrofa OX=9823 GN=LNPK PE=1 SV=1	A0A287B9F9	418380	441980	404730	358570	411910	374390	332220	303880	354520	356190	141.29	24	6	6	0.009756	18.39	18.63	-0.2423	0.07186	3.372	8	0.052358	1.28102	-0.24	2.01073	0.846745
NPL4 homolog ubiquitin recognition factor OS=Sus scrofa OX=9823 GN=NPLOC4 PE=1 SV=3	A0A286ZWG1	168380	185330	168400	181290	159810	183060	194720	204950	186690	196560	108.28	6	4	4	0.009776	17.56	17.4	0.1632	0.04843	3.371	8	0.052358	1.28102	0.16	2.00984	1.11729
NPL4 homolog ubiquitin recognition factor OS=Sus scrofa OX=9823 GN=NPLOC4 PE=1 SV=3	A0A287B880	168380	185330	168400	181290	159810	183060	194720	204950	186690	196560	108.28	6	4	4	0.009776	17.56	17.4	0.1632	0.04843	3.371	8	0.052358	1.28102	0.16	2.00984	1.11729
NPL4 homolog ubiquitin recognition factor OS=Sus scrofa OX=9823 GN=NPLOC4 PE=1 SV=3	I3L829	168380	185330	168400	181290	159810	183060	194720	204950	186690	196560	108.28	6	4	4	0.009776	17.56	17.4	0.1632	0.04843	3.371	8	0.052358	1.28102	0.16	2.00984	1.11729
Dihydropyrimidinase like 3 OS=Sus scrofa OX=9823 GN=DPYSL3 PE=1 SV=1	A0A480J9D5	6839500	6161200	6147700	5045600	6226700	7527300	9927200	13688000	7471900	8475000	283.96	46	22	19	0.009805	23.13	22.53	0.5985	0.1777	3.369	8	0.052358	1.28102	0.6	2.00855	1.51572
Dihydropyrimidinase like 3 OS=Sus scrofa OX=9823 GN=DPYSL3 PE=4 SV=1	A0A8W4FB59	6839500	6161200	6147700	5045600	6226700	7527300	9927200	13688000	7471900	8475000	283.96	46	22	19	0.009805	23.13	22.53	0.5985	0.1777	3.369	8	0.052358	1.28102	0.6	2.00855	1.51572
Dehydrogenase/reductase SDR family member 4 OS=Sus scrofa OX=9823 GN=DHRS4 PE=1 SV=1	A0A5G2QX13	7842700	8445000	15327000	8295300	8263500	13810000	18004000	12945000	13705000	17777000	180.23	43	5	5	0.00981	23.85	23.15	0.6989	0.2075	3.368	8	0.052358	1.28102	0.7	2.00833	1.6245
Desmin OS=Sus scrofa OX=9823 GN=DES PE=1 SV=1	A0A287BSR0	26224000	25557000	21018000	28643000	30091000	33130000	42037000	60976000	40412000	31955000	309.23	52	29	25	0.009812	25.27	24.64	0.635	0.1885	3.368	8	0.052358	1.28102	0.63	2.00824	1.54756
Dihydropyrimidinase like 3 OS=Sus scrofa OX=9823 GN=DPYSL3 PE=1 SV=4	F1RLZ7	7320100	6645300	6587500	5393700	6646200	8023600	10463000	14301000	7943300	9052300	295.25	46	26	23	0.00984	23.21	22.63	0.582	0.1729	3.366	8	0.052358	1.28102	0.58	2.007	1.49485
2-hydroxyacyl-CoA lyase 2 OS=Sus scrofa OX=9823 GN=ILVBL PE=1 SV=2	A0A5G2RCA6	292550	310430	322130	318210	326910	344440	359460	462310	351700	418290	190.04	20	8	8	0.009877	18.55	18.26	0.2937	0.0873	3.364	8	0.052358	1.28102	0.29	2.00537	1.22264
Vesicle-associated membrane protein-associated protein B OS=Sus scrofa OX=9823 GN=VAPB PE=4 SV=1	A0A287B186	4592400	4661800	4434600	3848500	4755200	4100100	3492300	3234700	3778600	3868100	201.89	45	9	8	0.009909	21.81	22.08	-0.272	0.0809	3.362	8	0.052358	1.28102	-0.27	2.00397	0.82932
peptidylprolyl isomerase OS=Sus scrofa OX=9823 GN=FKBP5 PE=1 SV=3	A0A287AQB9	30614	26609	25907	23671	29304	30730	37671	38060	29681	35963	74.25	7	2	2	0.009919	15.06	14.73	0.3368	0.1002	3.361	8	0.052358	1.28102	0.33	2.00353	1.25701
peptidylprolyl isomerase OS=Sus scrofa OX=9823 GN=FKBP5 PE=1 SV=2	A0A287B450	30614	26609	25907	23671	29304	30730	37671	38060	29681	35963	74.25	7	2	2	0.009919	15.06	14.73	0.3368	0.1002	3.361	8	0.052358	1.28102	0.33	2.00353	1.25701
FKBP prolyl isomerase 5 OS=Sus scrofa OX=9823 GN=FKBP5 PE=4 SV=1	A0A8W4FCG7	30614	26609	25907	23671	29304	30730	37671	38060	29681	35963	74.25	6	2	2	0.009919	15.06	14.73	0.3368	0.1002	3.361	8	0.052358	1.28102	0.33	2.00353	1.25701
peptidylprolyl isomerase OS=Sus scrofa OX=9823 GN=FKBP5 PE=1 SV=5	F1RYY0	30614	26609	25907	23671	29304	30730	37671	38060	29681	35963	74.25	7	2	2	0.009919	15.06	14.73	0.3368	0.1002	3.361	8	0.052358	1.28102	0.33	2.00353	1.25701
Ubiquitin carboxyl-terminal hydrolase OS=Sus scrofa OX=9823 GN=USP5 PE=1 SV=1	A0A5G2Q6L8	1058900	1104500	1020800	916710	1003800	1132400	1166300	1283000	1092300	1184900	183.45	20	12	12	0.00992	20.16	19.96	0.1995	0.05935	3.361	8	0.052358	1.28102	0.2	2.00349	1.1487
ubiquitinyl hydrolase 1 OS=Sus scrofa OX=9823 GN=USP5 PE=1 SV=1	A0A5G2QPU0	1058900	1104500	1020800	916710	1003800	1132400	1166300	1283000	1092300	1184900	183.45	19	12	12	0.00992	20.16	19.96	0.1995	0.05935	3.361	8	0.052358	1.28102	0.2	2.00349	1.1487
Coiled-coil domain containing 6 OS=Sus scrofa OX=9823 GN=CCDC6 PE=1 SV=1	A0A287A1K3	19975	23702	19321	25605	22342	26775	25267	34172	27294	28468	90.8	8	2	2	0.009922	14.79	14.43	0.3559	0.1059	3.361	8	0.052358	1.28102	0.36	2.0034	1.28343
Coiled-coil domain containing 6 OS=Sus scrofa OX=9823 GN=CCDC6 PE=1 SV=2	F1RG04	19975	23702	19321	25605	22342	26775	25267	34172	27294	28468	90.8	7	2	2	0.009922	14.79	14.43	0.3559	0.1059	3.361	8	0.052358	1.28102	0.36	2.0034	1.28343
26S proteasome non-ATPase regulatory subunit 13 OS=Sus scrofa OX=9823 GN=PSMD13 PE=1 SV=1	A0A5G2R0W9	173790	187940	168920	199150	180280	195980	213370	217520	195400	205070	160.65	23	6	6	0.009927	17.65	17.47	0.1759	0.05236	3.36	8	0.052358	1.28102	0.18	2.00318	1.13288
ADRM1 26S proteasome ubiquitin receptor OS=Sus scrofa OX=9823 GN=ADRM1 PE=4 SV=1	A0A8W4FAK7	172880	183820	184990	181010	170410	194460	215210	206020	182810	197260	108.72	11	3	3	0.009992	17.6	17.45	0.1556	0.04636	3.356	8	0.052645	1.27864	0.15	2.00035	1.10957
Phosphofructokinase liver type OS=Sus scrofa OX=9823 GN=PFKL PE=1 SV=1	A0A5G2QVT8	260170	257300	268790	311100	290710	325390	358330	457800	329750	324350	224.36	18	11	8	0.010014	18.44	18.08	0.3622	0.108	3.354	8	0.052685	1.27831	0.36	1.99939	1.28343
Parvin beta OS=Sus scrofa OX=9823 GN=PARVB PE=3 SV=4	F1SJU4	276060	299470	331810	264270	355260	321290	470830	535910	395740	450930	111.43	16	6	5	0.010019	18.71	18.21	0.498	0.1485	3.354	8	0.052685	1.27831	0.5	1.99918	1.41421
S-formylglutathione hydrolase OS=Sus scrofa OX=9823 GN=ESD PE=2 SV=1	Q9GJT2	2192900	2283300	2397700	2253900	2543000	2117400	2134800	2132700	1855800	2059100	185.18	48	8	8	0.010035	20.97	21.15	-0.1803	0.05377	3.353	8	0.052714	1.27807	-0.18	1.99848	0.882703
Dehydrogenase/reductase SDR family member 4 OS=Sus scrofa OX=9823 GN=DHRS4 PE=1 SV=2	A0A5G2QSV2	4451700	4688900	8698800	4363000	4549500	8226500	10670000	7014200	7680300	10241000	93.53	19	2	2	0.010065	23.04	22.29	0.7496	0.2237	3.351	8	0.052818	1.27722	0.75	1.99719	1.68179
DnaJ heat shock protein family (Hsp40) member A4 OS=Sus scrofa OX=9823 GN=DNAJA4 PE=1 SV=1	F6PUU1	979800	990750	917270	1001500	1026200	1090000	1019600	1062400	1177900	1194100	151.34	24	11	11	0.010106	20.08	19.91	0.172	0.05135	3.348	8	0.052983	1.27586	0.17	1.99542	1.12506
Adenylate kinase 8 OS=Sus scrofa OX=9823 GN=AK3 PE=1 SV=1	A0A5G2QI32	3365400	3787300	3493200	4038400	3425000	3761600	4235200	4456500	4225200	4514300	193.25	55	9	9	0.010141	22.01	21.78	0.2274	0.06795	3.346	8	0.053114	1.27479	0.23	1.99392	1.17283
26S proteasome regulatory subunit 6B OS=Sus scrofa OX=9823 GN=PSMC4 PE=3 SV=1	A0A287B4P8	418240	384740	426790	416580	376990	466430	426080	465570	432960	451690	117.2	14	5	5	0.010203	18.77	18.62	0.1493	0.04468	3.342	8	0.053388	1.27256	0.15	1.99127	1.10957
Collagen type XVIII alpha 1 chain OS=Sus scrofa OX=9823 GN=COL18A1 PE=1 SV=2	A0A286ZIL9	1153300	981290	1000500	1077100	1026100	1360300	1529900	2804400	1337300	1626800	216.6	12	17	17	0.010244	20.66	20	0.6686	0.2002	3.339	8	0.053495	1.27169	0.66	1.98953	1.58008
Collagen type XVIII alpha 1 chain OS=Sus scrofa OX=9823 GN=COL18A1 PE=1 SV=2	A0A5G2R4W0	1153300	981290	1000500	1077100	1026100	1360300	1529900	2804400	1337300	1626800	216.6	18	17	17	0.010244	20.66	20	0.6686	0.2002	3.339	8	0.053495	1.27169	0.66	1.98953	1.58008
Desmoplakin OS=Sus scrofa OX=9823 GN=DSP PE=1 SV=3	F1RW75	21126000	21924000	20994000	18426000	19831000	21550000	28507000	25904000	22774000	27313000	391.73	45	114	114	0.01028	24.58	24.28	0.2956	0.0886	3.337	8	0.05363	1.27059	0.3	1.98801	1.23114
6-phosphofructokinase OS=Sus scrofa OX=9823 GN=PFKL PE=1 SV=1	A0A287AGA4	353490	342150	353560	416170	388930	428150	490800	583370	437180	421810	237.94	21	13	10	0.010306	18.84	18.5	0.3415	0.1024	3.335	8	0.053714	1.26991	0.34	1.98691	1.26576
S-formylglutathione hydrolase OS=Sus scrofa OX=9823 GN=ESD PE=1 SV=2	A0A5S6IDI6	2182600	2271600	2383400	2241200	2527000	2106500	2123400	2121600	1840000	2050100	180.8	40	7	7	0.010347	20.96	21.14	-0.1805	0.05418	3.332	8	0.053774	1.26943	-0.18	1.98519	0.882703
Inositol-3-phosphate synthase 1 OS=Sus scrofa OX=9823 GN=ISYNA1 PE=3 SV=1	A0A287AXJ7	519020	517180	465480	435300	534550	465870	354760	407670	340460	407370	113.57	11	5	5	0.010377	18.58	18.91	-0.3275	0.09833	3.33	8	0.053774	1.26943	-0.33	1.98393	0.795536
Inositol-3-phosphate synthase 1 OS=Sus scrofa OX=9823 GN=ISYNA1 PE=3 SV=2	A0A287BDF8	519020	517180	465480	435300	534550	465870	354760	407670	340460	407370	113.57	12	5	5	0.010377	18.58	18.91	-0.3275	0.09833	3.33	8	0.053774	1.26943	-0.33	1.98393	0.795536
Propionyl-CoA carboxylase beta chain mitochondrial OS=Sus scrofa OX=9823 GN=PCCB PE=4 SV=1	A0A5G2R785	5057800	5664800	4916500	4564000	5241200	4607900	3613200	2956200	4146100	4088400	286.64	51	20	20	0.010382	21.87	22.28	-0.4028	0.121	3.33	8	0.053774	1.26943	-0.41	1.98372	0.752623
Cytochrome c oxidase subunit 4 OS=Sus scrofa OX=9823 GN=COX4I1 PE=1 SV=1	A0A5G2QPD2	13846000	15540000	15327000	16599000	15160000	13579000	12451000	10773000	14322000	12433000	172.43	39	7	7	0.010393	23.59	23.86	-0.2711	0.08142	3.329	8	0.053774	1.26943	-0.27	1.98326	0.82932
Cytochrome c oxidase subunit 4 OS=Sus scrofa OX=9823 GN=COX4I1 PE=1 SV=2	I3LER5	13846000	15540000	15327000	16599000	15160000	13579000	12451000	10773000	14322000	12433000	172.43	47	7	7	0.010393	23.59	23.86	-0.2711	0.08142	3.329	8	0.053774	1.26943	-0.27	1.98326	0.82932
hexokinase OS=Sus scrofa OX=9823 GN=HK1 PE=1 SV=3	A0A287A1G6	11927000	12056000	11646000	13612000	11446000	12686000	13815000	15367000	14008000	14201000	300.25	47	38	38	0.01042	23.74	23.53	0.2076	0.06239	3.328	8	0.053774	1.26943	0.21	1.98213	1.15669
hexokinase OS=Sus scrofa OX=9823 GN=HK1 PE=1 SV=2	A0A5G2R0B1	11927000	12056000	11646000	13612000	11446000	12686000	13815000	15367000	14008000	14201000	300.25	47	38	38	0.01042	23.74	23.53	0.2076	0.06239	3.328	8	0.053774	1.26943	0.21	1.98213	1.15669
hexokinase OS=Sus scrofa OX=9823 GN=HK1 PE=1 SV=2	A0A5G2R9N0	11927000	12056000	11646000	13612000	11446000	12686000	13815000	15367000	14008000	14201000	300.25	47	38	38	0.01042	23.74	23.53	0.2076	0.06239	3.328	8	0.053774	1.26943	0.21	1.98213	1.15669
hexokinase OS=Sus scrofa OX=9823 GN=HK1 PE=1 SV=4	F1SUF2	11927000	12056000	11646000	13612000	11446000	12686000	13815000	15367000	14008000	14201000	300.25	47	38	38	0.01042	23.74	23.53	0.2076	0.06239	3.328	8	0.053774	1.26943	0.21	1.98213	1.15669
Dihydropyrimidinase like 3 OS=Sus scrofa OX=9823 GN=DPYSL3 PE=1 SV=2	A0A287AYJ0	6317200	5729000	5670700	4676600	5797700	6924600	9126300	12654000	6902400	7839000	272.11	47	20	18	0.01043	23.01	22.42	0.5918	0.1779	3.327	8	0.053774	1.26943	0.59	1.98172	1.50525
Coiled-coil-helix-coiled-coil-helix domain containing 3 OS=Sus scrofa OX=9823 GN=CHCHD3 PE=1 SV=1	A0A5G2RD05	4905400	4975700	5345500	5488400	5353100	4979700	4490500	4257800	4753500	4741700	158.43	33	8	8	0.010468	22.15	22.31	-0.1674	0.05035	3.325	8	0.053916	1.26828	-0.16	1.98014	0.895025
COPI coat complex subunit alpha OS=Sus scrofa OX=9823 GN=COPA PE=4 SV=1	A0A8W4F6G8	854390	887230	708860	800870	764550	882080	1046300	1132800	877650	1097900	194.13	18	15	15	0.010517	19.93	19.61	0.3229	0.09721	3.321	8	0.054119	1.26665	0.32	1.97811	1.24833
Hydroxysteroid dehydrogenase like 2 OS=Sus scrofa OX=9823 GN=HSDL2 PE=1 SV=1	A0A5G2R0Z8	7227900	8031700	8397700	8143200	7937800	7589500	6819500	7043700	7182700	7228000	254.15	63	20	20	0.010548	22.77	22.92	-0.1471	0.04431	3.319	8	0.054121	1.26663	-0.15	1.97683	0.90125
Hydroxysteroid dehydrogenase like 2 OS=Sus scrofa OX=9823 GN=HSDL2 PE=1 SV=2	F1SNA8	7227900	8031700	8397700	8143200	7937800	7589500	6819500	7043700	7182700	7228000	254.15	70	20	20	0.010548	22.77	22.92	-0.1471	0.04431	3.319	8	0.054121	1.26663	-0.15	1.97683	0.90125
Hydroxysteroid dehydrogenase like 2 OS=Sus scrofa OX=9823 GN=HSDL2 PE=1 SV=3	K7GNL4	7227900	8031700	8397700	8143200	7937800	7589500	6819500	7043700	7182700	7228000	254.15	70	20	20	0.010548	22.77	22.92	-0.1471	0.04431	3.319	8	0.054121	1.26663	-0.15	1.97683	0.90125
Reticulon OS=Sus scrofa OX=9823 GN=RTN4 PE=1 SV=3	A0A286ZT48	3390000	3659600	3090300	3583800	2966800	3470800	5600600	7411800	4564400	5538500	279.13	44	32	32	0.010585	22.3	21.67	0.6319	0.1905	3.317	8	0.054152	1.26639	0.63	1.97531	1.54756
Reticulon OS=Sus scrofa OX=9823 GN=RTN4 PE=1 SV=2	A0A5G2QA41	3390000	3659600	3090300	3583800	2966800	3470800	5600600	7411800	4564400	5538500	279.13	45	32	32	0.010585	22.3	21.67	0.6319	0.1905	3.317	8	0.054152	1.26639	0.63	1.97531	1.54756
Reticulon OS=Sus scrofa OX=9823 GN=RTN4 PE=1 SV=5	F1SQK1	3390000	3659600	3090300	3583800	2966800	3470800	5600600	7411800	4564400	5538500	279.13	46	32	32	0.010585	22.3	21.67	0.6319	0.1905	3.317	8	0.054152	1.26639	0.63	1.97531	1.54756
Cystatin-B OS=Sus scrofa OX=9823 GN=CSTB PE=1 SV=1	Q29290	1296300	1235600	1283900	1172700	1236600	1428100	1704200	1661000	1303100	1400400	152.8	41	5	5	0.010615	20.51	20.25	0.2613	0.07883	3.315	8	0.05416	1.26632	0.26	1.97408	1.19748
Integrin-linked protein kinase OS=Sus scrofa OX=9823 GN=ILK PE=1 SV=1	A0A287A8C3	1930300	1943000	2057300	2064200	1959900	2105200	2243700	2908000	2455000	2355600	142.63	25	11	11	0.010664	21.19	20.92	0.2695	0.08136	3.312	8	0.05416	1.26632	0.27	1.97208	1.20581
Integrin-linked protein kinase OS=Sus scrofa OX=9823 GN=ILK PE=1 SV=1	A0A480Q0Y5	1930300	1943000	2057300	2064200	1959900	2105200	2243700	2908000	2455000	2355600	142.63	25	11	11	0.010664	21.19	20.92	0.2695	0.08136	3.312	8	0.05416	1.26632	0.27	1.97208	1.20581
26S proteasome non-ATPase regulatory subunit 3 OS=Sus scrofa OX=9823 GN=PSMD3 PE=1 SV=3	F1RXA7	703920	757190	698930	718990	724430	744430	776380	786410	743620	780100	157.84	18	9	9	0.010705	19.55	19.46	0.08847	0.02673	3.31	8	0.05416	1.26632	0.09	1.97041	1.06437
Proteasome 26S subunit non-ATPase 3 OS=Sus scrofa OX=9823 GN=PSMD3 PE=1 SV=2	I3LL55	703920	757190	698930	718990	724430	744430	776380	786410	743620	780100	157.84	19	9	9	0.010705	19.55	19.46	0.08847	0.02673	3.31	8	0.05416	1.26632	0.09	1.97041	1.06437
Reticulon OS=Sus scrofa OX=9823 GN=RTN4 PE=1 SV=2	A0A287B5Q4	3871900	4106300	3457600	4182100	3403700	3998700	6348700	8393300	5119800	6173600	281.45	44	33	33	0.010746	22.48	21.85	0.6211	0.1878	3.307	8	0.05416	1.26632	0.63	1.96875	1.54756
NADH dehydrogenase [ubiquinone] 1 beta subcomplex subunit 9 OS=Sus scrofa OX=9823 GN=NDUFB9 PE=1 SV=2	K7GSE5	549220	540100	572780	567130	617460	475410	463750	399980	513270	532300	135	12	5	3	0.010755	18.86	19.12	-0.2608	0.07889	3.306	8	0.05416	1.26632	-0.26	1.96839	0.835088
Bifunctional epoxide hydrolase 2 OS=Sus scrofa OX=9823 GN=EPHX2 PE=4 SV=1	A0A8W4FK21	1783800	2051400	1674500	2127900	2151100	1859700	1105600	936460	1328800	1373500	220.97	36	14	14	0.01077	20.29	20.89	-0.5993	0.1813	3.306	8	0.05416	1.26632	-0.6	1.96778	0.659754
Microtubule-associated protein OS=Sus scrofa OX=9823 GN=MAPT PE=1 SV=2	A0A287AAQ4	58809	59634	80114	49819	48715	64527	183930	247280	104530	133620	116.78	10	4	4	0.010788	17.02	15.83	1.182	0.3577	3.304	8	0.05416	1.26632	1.19	1.96706	2.28153
Microtubule-associated protein OS=Sus scrofa OX=9823 GN=MAPT PE=1 SV=1	A0A5G2RNE3	58809	59634	80114	49819	48715	64527	183930	247280	104530	133620	116.78	10	4	4	0.010788	17.02	15.83	1.182	0.3577	3.304	8	0.05416	1.26632	1.19	1.96706	2.28153
Mitochondrial proton/calcium exchanger protein OS=Sus scrofa OX=9823 GN=LETM1 PE=1 SV=1	A0A5G2QG29	2759700	3159200	3131200	3167700	2904300	3194600	3980300	5510600	3985200	4062700	240.86	32	20	20	0.010797	21.96	21.53	0.4351	0.1317	3.304	8	0.05416	1.26632	0.43	1.9667	1.34723
Leucine zipper and EF-hand containing transmembrane protein 1 OS=Sus scrofa OX=9823 GN=LETM1 PE=4 SV=1	A0A8W4FB79	2759700	3159200	3131200	3167700	2904300	3194600	3980300	5510600	3985200	4062700	240.86	29	20	20	0.010797	21.96	21.53	0.4351	0.1317	3.304	8	0.05416	1.26632	0.43	1.9667	1.34723
Mitochondrial proton/calcium exchanger protein OS=Sus scrofa OX=9823 GN=LETM1 PE=1 SV=4	F1S9F3	2759700	3159200	3131200	3167700	2904300	3194600	3980300	5510600	3985200	4062700	240.86	31	20	20	0.010797	21.96	21.53	0.4351	0.1317	3.304	8	0.05416	1.26632	0.43	1.9667	1.34723
Mitochondrial proton/calcium exchanger protein OS=Sus scrofa OX=9823 GN=LETM1 PE=1 SV=3	K7GSE0	2759700	3159200	3131200	3167700	2904300	3194600	3980300	5510600	3985200	4062700	240.86	34	20	20	0.010797	21.96	21.53	0.4351	0.1317	3.304	8	0.05416	1.26632	0.43	1.9667	1.34723
Succinate--CoA ligase [ADP/GDP-forming] subunit alpha mitochondrial OS=Sus scrofa OX=9823 GN=SUCLG1 PE=3 SV=2	A0A287B574	2196600	2394300	2065000	2248900	2328400	2021300	1688500	1564800	2117100	1828600	210.71	38	9	9	0.010798	20.81	21.1	-0.2919	0.08837	3.304	8	0.05416	1.26632	-0.29	1.96666	0.817902
Succinate--CoA ligase [ADP/GDP-forming] subunit alpha mitochondrial OS=Sus scrofa OX=9823 GN=SUCLG1 PE=3 SV=1	A0A480U8Y2	2196600	2394300	2065000	2248900	2328400	2021300	1688500	1564800	2117100	1828600	210.71	36	9	9	0.010798	20.81	21.1	-0.2919	0.08837	3.304	8	0.05416	1.26632	-0.29	1.96666	0.817902
Succinate--CoA ligase [ADP/GDP-forming] subunit alpha mitochondrial OS=Sus scrofa OX=9823 GN=SUCLG1 PE=4 SV=1	A0A5G2QM57	2196600	2394300	2065000	2248900	2328400	2021300	1688500	1564800	2117100	1828600	194.47	27	7	7	0.010798	20.81	21.1	-0.2919	0.08837	3.304	8	0.05416	1.26632	-0.29	1.96666	0.817902
Succinate--CoA ligase [ADP/GDP-forming] subunit alpha mitochondrial OS=Sus scrofa OX=9823 GN=SUCLG1 PE=1 SV=2	O19069	2196600	2394300	2065000	2248900	2328400	2021300	1688500	1564800	2117100	1828600	210.71	36	9	9	0.010798	20.81	21.1	-0.2919	0.08837	3.304	8	0.05416	1.26632	-0.29	1.96666	0.817902
Reticulon OS=Sus scrofa OX=9823 GN=RTN4 PE=1 SV=1	A0A5G2R927	3139700	3390600	2852100	3310800	2769500	3194000	5167400	6813100	4220900	5188600	272.23	48	30	30	0.010805	22.18	21.56	0.629	0.1904	3.303	8	0.05416	1.26632	0.62	1.96638	1.53688
Prohibitin 1 OS=Sus scrofa OX=9823 GN=PHB1 PE=4 SV=1	A0A8W4F695	5633000	6629300	5969700	5740500	6226700	5649600	4625200	4917400	5352100	5392300	190.37	50	10	10	0.010819	22.3	22.52	-0.2207	0.06683	3.302	8	0.05416	1.26632	-0.22	1.96581	0.858565
Ubiquitin carboxyl-terminal hydrolase OS=Sus scrofa OX=9823 GN=UCHL3 PE=1 SV=4	F1RHF0	313990	309090	314170	318910	296870	326810	380520	452190	344290	381460	123.48	34	5	5	0.010836	18.52	18.24	0.271	0.0821	3.301	8	0.05416	1.26632	0.28	1.96513	1.21419
60S ribosomal protein L3 OS=Sus scrofa OX=9823 GN=RPL3 PE=1 SV=1	A0A287B5V1	612190	630490	518300	573850	579250	645020	633510	663570	650830	690710	172.07	27	11	9	0.010853	19.32	19.15	0.1748	0.05298	3.3	8	0.05416	1.26632	0.17	1.96445	1.12506
60S ribosomal protein L3 OS=Sus scrofa OX=9823 GN=RPL3 PE=1 SV=1	A0A5G2Q8T9	612190	630490	518300	573850	579250	645020	633510	663570	650830	690710	172.07	28	11	9	0.010853	19.32	19.15	0.1748	0.05298	3.3	8	0.05416	1.26632	0.17	1.96445	1.12506
60S ribosomal protein L3 OS=Sus scrofa OX=9823 GN=RPL3 PE=2 SV=2	Q29293	612190	630490	518300	573850	579250	645020	633510	663570	650830	690710	172.07	27	11	9	0.010853	19.32	19.15	0.1748	0.05298	3.3	8	0.05416	1.26632	0.17	1.96445	1.12506
Myosin heavy chain 10 OS=Sus scrofa OX=9823 PE=1 SV=2	A0A287AMU3	62136	67726	59324	67167	50852	73004	93269	82006	66212	88607	140.32	17	5	3	0.010879	16.29	15.9	0.3884	0.1177	3.299	8	0.05416	1.26632	0.39	1.96341	1.31039
Myosin heavy chain 10 OS=Sus scrofa OX=9823 PE=1 SV=2	A0A287BIK2	62136	67726	59324	67167	50852	73004	93269	82006	66212	88607	102.63	17	3	3	0.010879	16.29	15.9	0.3884	0.1177	3.299	8	0.05416	1.26632	0.39	1.96341	1.31039
Myosin heavy chain 10 OS=Sus scrofa OX=9823 PE=1 SV=1	A0A5G2R6H9	62136	67726	59324	67167	50852	73004	93269	82006	66212	88607	113.51	19	4	3	0.010879	16.29	15.9	0.3884	0.1177	3.299	8	0.05416	1.26632	0.39	1.96341	1.31039
Synapse associated protein 1 OS=Sus scrofa OX=9823 GN=SYAP1 PE=1 SV=1	I3LIN2	59519	59549	52458	39977	50713	75391	76701	73902	55485	79458	82.13	14	2	2	0.010929	16.13	15.66	0.4643	0.1409	3.296	8	0.05416	1.26632	0.47	1.96142	1.38511
Regulator of microtubule dynamics 1 OS=Sus scrofa OX=9823 GN=RMDN1 PE=1 SV=2	A0A286ZK35	2726000	2848900	2877600	2775600	2745200	2601300	2482200	2191200	2617600	2585900	196.65	38	10	10	0.010932	21.25	21.41	-0.1661	0.05039	3.295	8	0.05416	1.26632	-0.16	1.9613	0.895025
Dihydrolipoamide acetyltransferase component of pyruvate dehydrogenase complex OS=Sus scrofa OX=9823 GN=PDHX PE=1 SV=1	A0A5G2QSG9	4607000	5046200	4910300	4096800	4949100	4437200	3641700	3461300	4182000	3664100	210.7	46	16	16	0.010935	21.88	22.17	-0.2867	0.08699	3.295	8	0.05416	1.26632	-0.29	1.96118	0.817902
Bifunctional epoxide hydrolase 2 OS=Sus scrofa OX=9823 GN=EPHX2 PE=1 SV=1	A0A287A929	1816500	2078000	1687200	2154600	2164900	1883500	1116400	938350	1343700	1384500	216.2	32	15	15	0.010953	20.31	20.91	-0.6033	0.1831	3.294	8	0.05416	1.26632	-0.6	1.96047	0.659754
Desmoplakin OS=Sus scrofa OX=9823 GN=DSP PE=1 SV=2	A0A287AA14	14839000	15398000	14781000	12875000	13865000	15148000	19957000	18211000	15893000	19297000	361.18	47	78	78	0.010976	24.07	23.77	0.2971	0.09024	3.293	8	0.05416	1.26632	0.3	1.95956	1.23114
Bifunctional epoxide hydrolase 2 OS=Sus scrofa OX=9823 GN=EPHX2 PE=1 SV=1	A0A5G2QTS6	1735200	1993700	1626200	2085300	2093900	1810700	1074900	907020	1300700	1329100	222.41	37	15	15	0.010997	20.25	20.86	-0.6018	0.1828	3.292	8	0.05416	1.26632	-0.61	1.95873	0.655197
Bifunctional epoxide hydrolase 2 OS=Sus scrofa OX=9823 GN=EPHX2 PE=1 SV=2	A0A287BC11	1887700	2167200	1763300	2248400	2263800	1968100	1163600	984300	1404400	1445800	227.39	39	16	16	0.011077	20.37	20.97	-0.6008	0.1828	3.287	8	0.05416	1.26632	-0.6	1.95558	0.659754
Bifunctional epoxide hydrolase 2 OS=Sus scrofa OX=9823 GN=EPHX2 PE=1 SV=3	F1RJS3	1887700	2167200	1763300	2248400	2263800	1968100	1163600	984300	1404400	1445800	227.39	37	16	16	0.011077	20.37	20.97	-0.6008	0.1828	3.287	8	0.05416	1.26632	-0.6	1.95558	0.659754
Bifunctional epoxide hydrolase 2 OS=Sus scrofa OX=9823 GN=EPHX2 PE=2 SV=1	Q6Q2C2	1887700	2167200	1763300	2248400	2263800	1968100	1163600	984300	1404400	1445800	227.39	37	16	16	0.011077	20.37	20.97	-0.6008	0.1828	3.287	8	0.05416	1.26632	-0.6	1.95558	0.659754
Exportin 5 OS=Sus scrofa OX=9823 GN=XPO5 PE=4 SV=1	A0A8W4F9D6	311540	341960	312710	295450	302330	371180	337070	338840	333190	363360	128.16	9	8	8	0.011079	18.41	18.25	0.1573	0.04786	3.287	8	0.05416	1.26632	0.16	1.9555	1.11729
Exportin 5 OS=Sus scrofa OX=9823 GN=XPO5 PE=4 SV=1	A0A8W4FH88	311540	341960	312710	295450	302330	371180	337070	338840	333190	363360	128.16	9	8	8	0.011079	18.41	18.25	0.1573	0.04786	3.287	8	0.05416	1.26632	0.16	1.9555	1.11729
Exportin 5 OS=Sus scrofa OX=9823 GN=XPO5 PE=1 SV=4	F1RRJ4	311540	341960	312710	295450	302330	371180	337070	338840	333190	363360	128.16	9	8	8	0.011079	18.41	18.25	0.1573	0.04786	3.287	8	0.05416	1.26632	0.16	1.9555	1.11729
Ubiquitin conjugating enzyme E2 L3 OS=Sus scrofa OX=9823 GN=UBE2L3 PE=1 SV=1	A0A5G2QUT6	1592600	1658000	1651500	1662500	1551100	1720400	2048600	2116500	1750300	1797800	166.19	33	6	6	0.011103	20.84	20.63	0.2123	0.06463	3.285	8	0.05416	1.26632	0.21	1.95456	1.15669
Chaperonin containing TCP1 subunit 6B OS=Sus scrofa OX=9823 GN=CCT6B PE=3 SV=4	F1RIU3	543330	551360	514820	472530	542660	550410	653610	631860	587490	586120	114.04	10	4	4	0.011105	19.2	19	0.197	0.05997	3.285	8	0.05416	1.26632	0.2	1.95448	1.1487
Chaperonin containing TCP1 subunit 6B OS=Sus scrofa OX=9823 GN=CCT6B PE=3 SV=4	I3LT97	543330	551360	514820	472530	542660	550410	653610	631860	587490	586120	114.04	11	4	4	0.011105	19.2	19	0.197	0.05997	3.285	8	0.05416	1.26632	0.2	1.95448	1.1487
ATP synthase subunit alpha OS=Sus scrofa OX=9823 GN=ATP5F1A PE=1 SV=1	A0A287AGU2	61067000	63064000	63476000	64079000	63668000	60070000	56348000	51843000	61164000	56517000	342.89	67	34	34	0.011111	25.77	25.91	-0.1435	0.04368	3.285	8	0.05416	1.26632	-0.14	1.95425	0.907519
ATP synthase subunit alpha OS=Sus scrofa OX=9823 GN=ATP5F1A PE=1 SV=2	A0A287BBS4	61067000	63064000	63476000	64079000	63668000	60070000	56348000	51843000	61164000	56517000	342.89	66	34	34	0.011111	25.77	25.91	-0.1435	0.04368	3.285	8	0.05416	1.26632	-0.14	1.95425	0.907519
ATP synthase subunit alpha OS=Sus scrofa OX=9823 GN=ATP5F1A PE=1 SV=3	F1RPS8	61067000	63064000	63476000	64079000	63668000	60070000	56348000	51843000	61164000	56517000	342.89	68	34	34	0.011111	25.77	25.91	-0.1435	0.04368	3.285	8	0.05416	1.26632	-0.14	1.95425	0.907519
ATP synthase subunit alpha mitochondrial OS=Sus scrofa OX=9823 GN=ATP5F1A PE=1 SV=2	P80021	61067000	63064000	63476000	64079000	63668000	60070000	56348000	51843000	61164000	56517000	342.89	67	34	34	0.011111	25.77	25.91	-0.1435	0.04368	3.285	8	0.05416	1.26632	-0.14	1.95425	0.907519
ADP ribosylation factor 1 OS=Sus scrofa OX=9823 GN=ARF1 PE=1 SV=1	A0A286ZTI3	1637600	1646000	1641800	1633900	1590900	1784000	1948500	2017300	1642900	1814600	189.43	18	6	3	0.011131	20.81	20.64	0.1724	0.0525	3.283	8	0.05416	1.26632	0.17	1.95347	1.12506
ADP ribosylation factor 1 OS=Sus scrofa OX=9823 GN=ARF1 PE=1 SV=1	A0A286ZZ57	1637600	1646000	1641800	1633900	1590900	1784000	1948500	2017300	1642900	1814600	203.97	18	7	3	0.011131	20.81	20.64	0.1724	0.0525	3.283	8	0.05416	1.26632	0.17	1.95347	1.12506
peptidylprolyl isomerase OS=Sus scrofa OX=9823 GN=ARF3 PE=1 SV=3	A0A287B5T6	1637600	1646000	1641800	1633900	1590900	1784000	1948500	2017300	1642900	1814600	203.97	20	7	3	0.011131	20.81	20.64	0.1724	0.0525	3.283	8	0.05416	1.26632	0.17	1.95347	1.12506
ADP-ribosylation factor OS=Sus scrofa OX=9823 GN=ARF2 PE=1 SV=1	A0A287BM57	1637600	1646000	1641800	1633900	1590900	1784000	1948500	2017300	1642900	1814600	196.81	20	6	3	0.011131	20.81	20.64	0.1724	0.0525	3.283	8	0.05416	1.26632	0.17	1.95347	1.12506
ADP ribosylation factor 3 OS=Sus scrofa OX=9823 GN=FKBP11 PE=3 SV=1	A0A5G2RFW2	1637600	1646000	1641800	1633900	1590900	1784000	1948500	2017300	1642900	1814600	189.43	18	6	3	0.011131	20.81	20.64	0.1724	0.0525	3.283	8	0.05416	1.26632	0.17	1.95347	1.12506
ADP ribosylation factor 1 OS=Sus scrofa OX=9823 GN=ARF1 PE=4 SV=1	A0A8W4F8A7	1637600	1646000	1641800	1633900	1590900	1784000	1948500	2017300	1642900	1814600	203.97	16	7	3	0.011131	20.81	20.64	0.1724	0.0525	3.283	8	0.05416	1.26632	0.17	1.95347	1.12506
ADP-ribosylation factor OS=Sus scrofa OX=9823 GN=ARF1 PE=1 SV=2	F6Q3P3	1637600	1646000	1641800	1633900	1590900	1784000	1948500	2017300	1642900	1814600	203.97	17	7	3	0.011131	20.81	20.64	0.1724	0.0525	3.283	8	0.05416	1.26632	0.17	1.95347	1.12506
Bifunctional epoxide hydrolase 2 OS=Sus scrofa OX=9823 GN=EPHX2 PE=1 SV=2	A0A287AJ46	1838000	2107400	1713900	2189200	2201900	1915500	1127500	957170	1367300	1405600	221.54	37	15	15	0.01114	20.33	20.93	-0.602	0.1834	3.283	8	0.05416	1.26632	-0.6	1.95311	0.659754
Dynein cytoplasmic 1 intermediate chain 2 OS=Sus scrofa OX=9823 GN=DYNC1I2 PE=1 SV=2	A0A286ZTA9	461200	467280	438430	381320	440210	494330	545260	555780	466570	502280	115.14	14	6	6	0.011194	18.97	18.74	0.2293	0.0699	3.28	8	0.054224	1.26581	0.23	1.95101	1.17283
Dynein cytoplasmic 1 intermediate chain 2 OS=Sus scrofa OX=9823 GN=DYNC1I2 PE=1 SV=2	A0A287B6Q8	461200	467280	438430	381320	440210	494330	545260	555780	466570	502280	115.14	15	6	6	0.011194	18.97	18.74	0.2293	0.0699	3.28	8	0.054224	1.26581	0.23	1.95101	1.17283
Bifunctional epoxide hydrolase 2 OS=Sus scrofa OX=9823 GN=EPHX2 PE=4 SV=2	A0A287BED6	1367300	1582400	1280100	1635800	1625100	1440500	863110	743060	1010700	1066600	221.29	36	15	15	0.011194	19.93	20.51	-0.5772	0.176	3.28	8	0.054224	1.26581	-0.58	1.95101	0.668964
Importin 5 OS=Sus scrofa OX=9823 GN=IPO5 PE=1 SV=1	A0A5G2RIC0	402220	386460	386900	271470	404410	431060	613390	645820	454620	515010	226.61	3	27	3	0.011194	19	18.48	0.5196	0.1584	3.28	8	0.054224	1.26581	0.52	1.95101	1.43396
ATP-dependent Clp protease proteolytic subunit OS=Sus scrofa OX=9823 GN=CLPP PE=1 SV=1	A0A5G2QV11	121880	112410	129680	116980	107970	113510	85645	72146	89140	95935	79.81	9	2	2	0.011205	16.46	16.84	-0.3807	0.1161	3.279	8	0.054227	1.26578	-0.38	1.95059	0.768438
Acyl-CoA thioesterase 9 OS=Sus scrofa OX=9823 GN=ACOT9 PE=1 SV=1	A0A5G2R1W1	591890	598240	568560	547650	581540	556460	480520	413870	510010	494230	174.85	43	5	5	0.011275	18.9	19.14	-0.2401	0.07333	3.275	8	0.054514	1.26349	-0.24	1.94788	0.846745
Myopalladin OS=Sus scrofa OX=9823 GN=MYPN PE=4 SV=3	I3LIB5	831740	908700	864840	614560	760550	940140	1101800	970290	987310	1039600	166.11	10	10	10	0.011293	19.94	19.59	0.3511	0.1073	3.274	8	0.054544	1.26325	0.35	1.94719	1.27456
Four and a half LIM domains 1 OS=Sus scrofa OX=9823 GN=FHL1 PE=1 SV=1	A0A5K1U1D1	5928400	5751200	5005400	5669900	6129100	6440700	13608000	22953000	9615000	10134000	210.61	35	9	9	0.011302	23.45	22.44	1.009	0.3084	3.273	8	0.054544	1.26325	1.01	1.94684	2.01391
Dehydrogenase/reductase SDR family member 4 OS=Sus scrofa OX=9823 GN=DHRS4 PE=1 SV=1	A0A5G2Q806	3396300	3769000	6652200	3942500	3723400	5604000	7360200	5948000	6044000	7565700	166.72	45	4	4	0.011324	22.62	21.99	0.6332	0.1935	3.272	8	0.054554	1.26317	0.63	1.946	1.54756
Dehydrogenase/reductase SDR family member 4 OS=Sus scrofa OX=9823 GN=DHRS4 PE=1 SV=1	A0A5G2QWG0	3396300	3769000	6652200	3942500	3723400	5604000	7360200	5948000	6044000	7565700	166.72	55	4	4	0.011324	22.62	21.99	0.6332	0.1935	3.272	8	0.054554	1.26317	0.63	1.946	1.54756
Mitogen-activated protein kinase kinase 1 OS=Sus scrofa OX=9823 GN=MAP2K1 PE=4 SV=1	A0A8W4FG50	286930	321500	261790	332920	296490	309370	465970	492700	422930	369570	133.8	8	6	3	0.011356	18.63	18.19	0.4439	0.1357	3.27	8	0.054655	1.26237	0.44	1.94477	1.3566
Retinol-binding protein OS=Sus scrofa OX=9823 GN=RBP4 PE=3 SV=1	F1SC80	125330	118650	117900	133130	110250	193890	172940	161600	120160	158740	141.14	34	5	5	0.011453	17.28	16.88	0.4012	0.1229	3.264	8	0.054745	1.26166	0.4	1.94108	1.31951
Retinol-binding protein 4 OS=Sus scrofa OX=9823 GN=RBP4 PE=1 SV=2	P27485	125330	118650	117900	133130	110250	193890	172940	161600	120160	158740	141.14	34	5	5	0.011453	17.28	16.88	0.4012	0.1229	3.264	8	0.054745	1.26166	0.4	1.94108	1.31951
Dynein cytoplasmic 1 intermediate chain 2 OS=Sus scrofa OX=9823 GN=DYNC1I2 PE=1 SV=3	A0A287AY28	459720	465480	437070	380140	438850	492280	543570	553550	464580	499910	110.18	10	5	5	0.011518	18.96	18.73	0.2281	0.06997	3.261	8	0.054745	1.26166	0.23	1.93862	1.17283
Dynein cytoplasmic 1 intermediate chain 2 OS=Sus scrofa OX=9823 GN=DYNC1I2 PE=1 SV=4	F1S087	459720	465480	437070	380140	438850	492280	543570	553550	464580	499910	110.18	9	5	5	0.011518	18.96	18.73	0.2281	0.06997	3.261	8	0.054745	1.26166	0.23	1.93862	1.17283
Isocitrate dehydrogenase [NAD] subunit mitochondrial OS=Sus scrofa OX=9823 GN=IDH3A PE=1 SV=3	A0A286ZQY6	8870500	9571700	9293200	9026100	9417500	8821400	7805600	6985700	8419700	8284300	260.61	53	16	16	0.011521	22.94	23.14	-0.1999	0.0613	3.26	8	0.054745	1.26166	-0.2	1.93851	0.870551
Isocitrate dehydrogenase [NAD] subunit mitochondrial OS=Sus scrofa OX=9823 GN=IDH3A PE=3 SV=1	A0A480S312	8870500	9571700	9293200	9026100	9417500	8821400	7805600	6985700	8419700	8284300	260.61	49	16	16	0.011521	22.94	23.14	-0.1999	0.0613	3.26	8	0.054745	1.26166	-0.2	1.93851	0.870551
Isocitrate dehydrogenase [NAD] subunit alpha mitochondrial OS=Sus scrofa OX=9823 GN=IDH3A PE=4 SV=1	A0A8W4F896	8870500	9571700	9293200	9026100	9417500	8821400	7805600	6985700	8419700	8284300	260.61	52	16	16	0.011521	22.94	23.14	-0.1999	0.0613	3.26	8	0.054745	1.26166	-0.2	1.93851	0.870551
EF-hand domain family member D2 OS=Sus scrofa OX=9823 GN=EFHD2 PE=1 SV=1	F1SUW3	645940	694740	536860	548800	543240	671500	705180	856030	701380	768060	157.03	36	9	8	0.011522	19.49	19.17	0.3208	0.09841	3.26	8	0.054745	1.26166	0.32	1.93847	1.24833
Dynactin subunit 2 OS=Sus scrofa OX=9823 GN=DCTN2 PE=1 SV=1	A0A5G2RID4	1778200	1791900	1654000	1521600	1737900	1762500	2100600	2004500	1922000	1931600	214.82	45	13	13	0.011524	20.89	20.69	0.1967	0.06032	3.26	8	0.054745	1.26166	0.2	1.9384	1.1487
Dynactin subunit 2 OS=Sus scrofa OX=9823 GN=DCTN2 PE=4 SV=1	A0A8W4FK74	1778200	1791900	1654000	1521600	1737900	1762500	2100600	2004500	1922000	1931600	214.82	45	13	13	0.011524	20.89	20.69	0.1967	0.06032	3.26	8	0.054745	1.26166	0.2	1.9384	1.1487
Ras-related protein Rab-5A OS=Sus scrofa OX=9823 GN=RAB5A PE=2 SV=1	Q06AU6	138610	136280	120600	143810	145660	148510	158970	165500	148380	156750	117.71	15	4	2	0.011545	17.25	17.06	0.1859	0.05703	3.259	8	0.054745	1.26166	0.19	1.93761	1.14076
Kinectin 1 OS=Sus scrofa OX=9823 GN=KTN1 PE=1 SV=3	A0A286ZTV9	461190	508460	475960	547060	489120	591500	597700	640950	506170	574990	152.74	13	11	11	0.011551	19.15	18.92	0.2286	0.07015	3.259	8	0.054745	1.26166	0.23	1.93738	1.17283
Kinectin 1 OS=Sus scrofa OX=9823 GN=KTN1 PE=1 SV=3	A0A287AMQ1	461190	508460	475960	547060	489120	591500	597700	640950	506170	574990	152.74	13	11	11	0.011551	19.15	18.92	0.2286	0.07015	3.259	8	0.054745	1.26166	0.23	1.93738	1.17283
Kinectin 1 OS=Sus scrofa OX=9823 GN=KTN1 PE=1 SV=1	A0A287AVK6	461190	508460	475960	547060	489120	591500	597700	640950	506170	574990	152.74	13	11	11	0.011551	19.15	18.92	0.2286	0.07015	3.259	8	0.054745	1.26166	0.23	1.93738	1.17283
Kinectin 1 OS=Sus scrofa OX=9823 GN=KTN1 PE=1 SV=2	A0A287BSL5	461190	508460	475960	547060	489120	591500	597700	640950	506170	574990	152.74	13	11	11	0.011551	19.15	18.92	0.2286	0.07015	3.259	8	0.054745	1.26166	0.23	1.93738	1.17283
Kinectin OS=Sus scrofa OX=9823 GN=KTN1 PE=1 SV=1	A0A480MFV9	461190	508460	475960	547060	489120	591500	597700	640950	506170	574990	152.74	13	11	11	0.011551	19.15	18.92	0.2286	0.07015	3.259	8	0.054745	1.26166	0.23	1.93738	1.17283
Kinectin 1 OS=Sus scrofa OX=9823 GN=KTN1 PE=1 SV=2	F1SSN5	461190	508460	475960	547060	489120	591500	597700	640950	506170	574990	152.74	12	11	11	0.011551	19.15	18.92	0.2286	0.07015	3.259	8	0.054745	1.26166	0.23	1.93738	1.17283
Parvin beta OS=Sus scrofa OX=9823 GN=PARVB PE=3 SV=2	A0A5G2QZ66	249100	265390	301160	238610	322850	286960	420440	480900	357440	400440	106.88	14	5	4	0.011644	18.55	18.06	0.4874	0.1498	3.253	8	0.055101	1.25884	0.49	1.9339	1.40444
Collagen type XVIII alpha 1 chain OS=Sus scrofa OX=9823 GN=COL18A1 PE=1 SV=3	A0A287BQN5	493570	426650	482220	466280	428700	559970	682860	1230800	597550	731320	182.42	11	12	12	0.011667	19.48	18.81	0.6682	0.2055	3.252	8	0.055101	1.25884	0.67	1.93304	1.59107
Collagen type XVIII alpha 1 chain OS=Sus scrofa OX=9823 GN=COL18A1 PE=1 SV=1	A0A5G2R229	493570	426650	482220	466280	428700	559970	682860	1230800	597550	731320	182.42	10	12	12	0.011667	19.48	18.81	0.6682	0.2055	3.252	8	0.055101	1.25884	0.67	1.93304	1.59107
Collagen type XVIII alpha 1 chain OS=Sus scrofa OX=9823 GN=COL18A1 PE=1 SV=3	I3LH70	493570	426650	482220	466280	428700	559970	682860	1230800	597550	731320	182.42	10	12	12	0.011667	19.48	18.81	0.6682	0.2055	3.252	8	0.055101	1.25884	0.67	1.93304	1.59107
Endoplasmic reticulum metallopeptidase 1 OS=Sus scrofa OX=9823 GN=ERMP1 PE=1 SV=1	A0A287A5Y2	110250	150670	138460	147600	117610	110820	80842	72791	103680	107300	100.21	5	3	3	0.011706	16.52	17.01	-0.4921	0.1514	3.25	8	0.055187	1.25816	-0.49	1.93159	0.712025
Endoplasmic reticulum metallopeptidase 1 OS=Sus scrofa OX=9823 GN=ERMP1 PE=1 SV=2	F1SMM0	110250	150670	138460	147600	117610	110820	80842	72791	103680	107300	100.21	4	3	3	0.011706	16.52	17.01	-0.4921	0.1514	3.25	8	0.055187	1.25816	-0.49	1.93159	0.712025
3-ketoacyl-CoA thiolase mitochondrial OS=Sus scrofa OX=9823 GN=ACAA2 PE=1 SV=1	D0G0B3	11296000	12323000	10963000	9842700	11390000	9834200	8204400	5531200	8794600	8108900	271.58	70	16	16	0.011785	22.92	23.41	-0.4853	0.1495	3.245	8	0.055507	1.25565	-0.49	1.92867	0.712025
Trans-2 3-enoyl-CoA reductase OS=Sus scrofa OX=9823 GN=TECR PE=1 SV=3	A0A287BLP6	165380	195010	163780	171190	158570	152280	110020	85953	126610	139880	74.52	3	2	2	0.011946	16.88	17.38	-0.4982	0.154	3.236	8	0.055769	1.25361	-0.5	1.92278	0.707107
very-long-chain enoyl-CoA reductase OS=Sus scrofa OX=9823 GN=TECR PE=1 SV=1	A0A5G2QTJ4	165380	195010	163780	171190	158570	152280	110020	85953	126610	139880	74.52	5	2	2	0.011946	16.88	17.38	-0.4982	0.154	3.236	8	0.055769	1.25361	-0.5	1.92278	0.707107
Trans-2 3-enoyl-CoA reductase OS=Sus scrofa OX=9823 GN=TECR PE=1 SV=2	A0A5G2RBK5	165380	195010	163780	171190	158570	152280	110020	85953	126610	139880	74.52	4	2	2	0.011946	16.88	17.38	-0.4982	0.154	3.236	8	0.055769	1.25361	-0.5	1.92278	0.707107
very-long-chain enoyl-CoA reductase OS=Sus scrofa OX=9823 GN=TECR PE=1 SV=2	A0A5G2RGJ8	165380	195010	163780	171190	158570	152280	110020	85953	126610	139880	74.52	3	2	2	0.011946	16.88	17.38	-0.4982	0.154	3.236	8	0.055769	1.25361	-0.5	1.92278	0.707107
Trans-2 3-enoyl-CoA reductase OS=Sus scrofa OX=9823 GN=TECR PE=4 SV=1	A0A8W4FQ16	165380	195010	163780	171190	158570	152280	110020	85953	126610	139880	74.52	3	2	2	0.011946	16.88	17.38	-0.4982	0.154	3.236	8	0.055769	1.25361	-0.5	1.92278	0.707107
Actinin alpha 2 OS=Sus scrofa OX=9823 GN=ACTN2 PE=1 SV=3	A0A287AU97	89341000	83347000	90871000	79348000	86989000	87812000	113250000	98111000	101100000	102400000	395.94	46	49	34	0.01196	26.58	26.36	0.2226	0.06879	3.235	8	0.055769	1.25361	0.22	1.92227	1.16473
Actinin alpha 2 OS=Sus scrofa OX=9823 GN=ACTN2 PE=1 SV=2	A0A287BIH3	89341000	83347000	90871000	79348000	86989000	87812000	113250000	98111000	101100000	102400000	399.67	50	51	36	0.01196	26.58	26.36	0.2226	0.06879	3.235	8	0.055769	1.25361	0.22	1.92227	1.16473
Actinin alpha 2 OS=Sus scrofa OX=9823 GN=ACTN2 PE=1 SV=1	A0A5G2QP94	89341000	83347000	90871000	79348000	86989000	87812000	113250000	98111000	101100000	102400000	399.67	49	51	36	0.01196	26.58	26.36	0.2226	0.06879	3.235	8	0.055769	1.25361	0.22	1.92227	1.16473
Actinin alpha 2 OS=Sus scrofa OX=9823 GN=ACTN2 PE=1 SV=2	A0A5G2QLU2	88075000	81913000	89528000	78122000	85644000	86476000	111440000	96653000	99681000	100700000	383.84	36	44	29	0.011963	26.56	26.33	0.2227	0.06883	3.235	8	0.055769	1.25361	0.23	1.92216	1.17283
Basic leucine zipper and W2 domains 2 OS=Sus scrofa OX=9823 GN=BZW2 PE=1 SV=1	A0A286ZT34	1028300	1027400	1022600	945620	997560	1017100	1430900	1415200	1179400	1208000	207.38	32	17	14	0.011967	20.24	19.94	0.3052	0.09433	3.235	8	0.055769	1.25361	0.3	1.92201	1.23114
Basic leucine zipper and W2 domains 2 OS=Sus scrofa OX=9823 GN=BZW2 PE=1 SV=1	A0A287BQI6	1028300	1027400	1022600	945620	997560	1017100	1430900	1415200	1179400	1208000	207.38	38	17	14	0.011967	20.24	19.94	0.3052	0.09433	3.235	8	0.055769	1.25361	0.3	1.92201	1.23114
Basic leucine zipper and W2 domain-containing protein 2 OS=Sus scrofa OX=9823 GN=BZW2 PE=1 SV=2	I3LNP9	1028300	1027400	1022600	945620	997560	1017100	1430900	1415200	1179400	1208000	204.65	38	16	13	0.011967	20.24	19.94	0.3052	0.09433	3.235	8	0.055769	1.25361	0.3	1.92201	1.23114
Actinin alpha 2 OS=Sus scrofa OX=9823 GN=ACTN2 PE=1 SV=4	I3LCP0	91494000	85529000	93015000	81237000	88938000	89982000	115570000	100070000	103380000	104660000	406.82	54	51	38	0.011999	26.61	26.39	0.2197	0.06794	3.233	8	0.055818	1.25323	0.22	1.92085	1.16473
Actinin alpha 2 OS=Sus scrofa OX=9823 GN=ACTN2 PE=1 SV=1	A0A5G2QN32	91811000	85793000	93330000	81508000	89232000	90280000	115960000	100420000	103720000	105000000	406.9	52	52	39	0.012009	26.61	26.39	0.2197	0.06796	3.233	8	0.055818	1.25323	0.22	1.92049	1.16473
Actinin alpha 2 OS=Sus scrofa OX=9823 GN=ACTN2 PE=1 SV=1	F1RHL9	91811000	85793000	93330000	81508000	89232000	90280000	115960000	100420000	103720000	105000000	412.85	54	55	40	0.012009	26.61	26.39	0.2197	0.06796	3.233	8	0.055818	1.25323	0.22	1.92049	1.16473
Ubiquitin conjugating enzyme E2 L3 OS=Sus scrofa OX=9823 GN=UBE2L3 PE=1 SV=1	A0A5G2RDX3	1636200	1708500	1693800	1711100	1590700	1757700	2092200	2159000	1794700	1846700	172.47	62	7	7	0.012063	20.88	20.67	0.206	0.06377	3.23	8	0.055967	1.25207	0.21	1.91854	1.15669
Ubiquitin conjugating enzyme E2 L3 OS=Sus scrofa OX=9823 GN=UBE2L3 PE=1 SV=1	B8Y648	1636200	1708500	1693800	1711100	1590700	1757700	2092200	2159000	1794700	1846700	172.47	66	7	7	0.012063	20.88	20.67	0.206	0.06377	3.23	8	0.055967	1.25207	0.21	1.91854	1.15669
Adipocyte plasma membrane-associated protein OS=Sus scrofa OX=9823 GN=APMAP PE=1 SV=1	A0A287BI42	228060	248200	232410	233770	243090	208210	206860	217420	205650	236820	171.03	28	7	7	0.012135	17.71	17.85	-0.1426	0.04421	3.226	8	0.056154	1.25062	-0.14	1.91596	0.907519
Microtubule-associated protein OS=Sus scrofa OX=9823 GN=MAPT PE=1 SV=3	A0A286ZJ75	93369	95533	110340	76791	74758	95053	260100	349450	147990	201030	145.1	12	6	6	0.012138	17.55	16.44	1.102	0.3415	3.226	8	0.056154	1.25062	1.11	1.91585	2.15846
Microtubule-associated protein OS=Sus scrofa OX=9823 GN=MAPT PE=1 SV=2	A0A287B830	93369	95533	110340	76791	74758	95053	260100	349450	147990	201030	145.1	13	6	6	0.012138	17.55	16.44	1.102	0.3415	3.226	8	0.056154	1.25062	1.11	1.91585	2.15846
Hydroxysteroid dehydrogenase like 2 OS=Sus scrofa OX=9823 GN=HSDL2 PE=1 SV=1	A0A5G2R8L9	5274300	5968500	6217700	5892400	5835400	5550900	5039300	5203700	5183500	5346400	224.75	57	14	14	0.012182	22.33	22.47	-0.1477	0.04582	3.223	8	0.056154	1.25062	-0.14	1.91428	0.907519
Eukaryotic translation initiation factor 4 gamma 3 OS=Sus scrofa OX=9823 GN=EIF4G3 PE=1 SV=1	A0A287AF76	191320	228670	196630	249800	222820	281650	239790	249320	261130	283790	52.77	1	3	3	0.01222	18	17.73	0.2764	0.0858	3.221	8	0.056154	1.25062	0.27	1.91293	1.20581
Eukaryotic translation initiation factor 4 gamma 3 OS=Sus scrofa OX=9823 GN=EIF4G3 PE=1 SV=3	A0A287AFR1	191320	228670	196630	249800	222820	281650	239790	249320	261130	283790	52.77	1	3	3	0.01222	18	17.73	0.2764	0.0858	3.221	8	0.056154	1.25062	0.27	1.91293	1.20581
Eukaryotic translation initiation factor 4 gamma 3 OS=Sus scrofa OX=9823 GN=EIF4G3 PE=1 SV=2	A0A287AP62	191320	228670	196630	249800	222820	281650	239790	249320	261130	283790	52.77	1	3	3	0.01222	18	17.73	0.2764	0.0858	3.221	8	0.056154	1.25062	0.27	1.91293	1.20581
Eukaryotic translation initiation factor 4 gamma 3 OS=Sus scrofa OX=9823 GN=EIF4G3 PE=1 SV=3	A0A287AXS8	191320	228670	196630	249800	222820	281650	239790	249320	261130	283790	52.77	1	3	3	0.01222	18	17.73	0.2764	0.0858	3.221	8	0.056154	1.25062	0.27	1.91293	1.20581
Eukaryotic translation initiation factor 4 gamma 3 OS=Sus scrofa OX=9823 GN=EIF4G3 PE=1 SV=2	A0A287B7X5	191320	228670	196630	249800	222820	281650	239790	249320	261130	283790	52.77	1	3	3	0.01222	18	17.73	0.2764	0.0858	3.221	8	0.056154	1.25062	0.27	1.91293	1.20581
Eukaryotic translation initiation factor 4 gamma 3 OS=Sus scrofa OX=9823 GN=EIF4G3 PE=4 SV=1	A0A8W4FB87	191320	228670	196630	249800	222820	281650	239790	249320	261130	283790	52.77	1	3	3	0.01222	18	17.73	0.2764	0.0858	3.221	8	0.056154	1.25062	0.27	1.91293	1.20581
Eukaryotic translation initiation factor 4 gamma 3 OS=Sus scrofa OX=9823 GN=EIF4G3 PE=4 SV=1	A0A8W4FNJ0	191320	228670	196630	249800	222820	281650	239790	249320	261130	283790	52.77	2	3	3	0.01222	18	17.73	0.2764	0.0858	3.221	8	0.056154	1.25062	0.27	1.91293	1.20581
Cytochrome c oxidase subunit 5A mitochondrial OS=Sus scrofa OX=9823 GN=COX5A PE=1 SV=1	F1SJ34	9558200	9917100	10139000	10365000	10548000	9515700	8209500	7129400	9283400	8502700	191.22	51	12	12	0.012233	23.02	23.27	-0.2514	0.07807	3.22	8	0.056164	1.25054	-0.25	1.91247	0.840896
SRA stem-loop interacting RNA binding protein OS=Sus scrofa OX=9823 GN=SLIRP PE=1 SV=1	A0A5G2QQ58	247910	248580	247170	199200	232280	205370	158400	139790	160940	215820	76.28	16	3	3	0.012249	17.41	17.84	-0.4315	0.134	3.219	8	0.05619	1.25034	-0.43	1.9119	0.742262
Bifunctional epoxide hydrolase 2 OS=Sus scrofa OX=9823 GN=EPHX2 PE=1 SV=1	A0A5G2QXG3	1486300	1722800	1405500	1790200	1816600	1582500	911710	782320	1107000	1156700	193.88	41	11	11	0.01227	20.04	20.64	-0.6035	0.1875	3.218	8	0.05624	1.24995	-0.6	1.91116	0.659754
RNA 3'-terminal-phosphate cyclase (ATP) OS=Sus scrofa OX=9823 GN=RTCA PE=1 SV=1	A0A5G2RLE0	408980	429730	438300	428520	534630	499190	566290	647940	582990	496560	154.12	32	8	8	0.01245	19.08	18.77	0.3174	0.09893	3.209	8	0.056946	1.24454	0.31	1.90483	1.23971
RNA 3'-terminal-phosphate cyclase (ATP) OS=Sus scrofa OX=9823 GN=RTCA PE=1 SV=3	F1S564	408980	429730	438300	428520	534630	499190	566290	647940	582990	496560	154.12	33	8	8	0.01245	19.08	18.77	0.3174	0.09893	3.209	8	0.056946	1.24454	0.31	1.90483	1.23971
Cytochrome c oxidase subunit 2 OS=Sus scrofa OX=9823 GN=MT-CO2 PE=3 SV=1	P50667	7928600	8114700	8280800	8763900	8264000	7871400	7044700	6717700	7982400	6759400	196.1	40	6	6	0.012467	22.79	22.98	-0.1882	0.05867	3.208	8	0.056946	1.24454	-0.19	1.90424	0.876606
Cytochrome c oxidase subunit 2 OS=Sus scrofa OX=9823 GN=MT-CO2 PE=1 SV=1	Q69GF7	7928600	8114700	8280800	8763900	8264000	7871400	7044700	6717700	7982400	6759400	204.36	44	7	7	0.012467	22.79	22.98	-0.1882	0.05867	3.208	8	0.056946	1.24454	-0.19	1.90424	0.876606
RB binding protein 7 chromatin remodeling factor OS=Sus scrofa OX=9823 GN=RBBP7 PE=1 SV=1	A0A5G2QYY5	35872	36585	30583	31571	36140	31514	30926	27526	29007	28028	94.43	10	5	2	0.012511	14.84	15.06	-0.214	0.06677	3.205	8	0.057007	1.24407	-0.22	1.90271	0.858565
Peptidase D OS=Sus scrofa OX=9823 GN=PEPD PE=1 SV=2	A0A5G2QM19	550570	554910	533200	550080	520540	564020	591210	670700	581640	597790	150.16	17	9	9	0.012524	19.19	19.05	0.1475	0.04602	3.205	8	0.057007	1.24407	0.14	1.90226	1.10191
Peptidase D OS=Sus scrofa OX=9823 GN=PEPD PE=1 SV=1	A0A5G2QMV2	550570	554910	533200	550080	520540	564020	591210	670700	581640	597790	150.16	20	9	9	0.012524	19.19	19.05	0.1475	0.04602	3.205	8	0.057007	1.24407	0.14	1.90226	1.10191
Peptidase D OS=Sus scrofa OX=9823 GN=PEPD PE=1 SV=2	I3LR43	550570	554910	533200	550080	520540	564020	591210	670700	581640	597790	150.16	20	9	9	0.012524	19.19	19.05	0.1475	0.04602	3.205	8	0.057007	1.24407	0.14	1.90226	1.10191
26S proteasome regulatory subunit 7 OS=Sus scrofa OX=9823 GN=PSMC2 PE=1 SV=2	F1SB53	903480	997780	926940	931760	911920	1080800	1055600	1017000	955050	999110	181.89	39	14	14	0.012567	19.96	19.83	0.1282	0.04003	3.202	8	0.057153	1.24296	0.13	1.90077	1.09429
Basic leucine zipper and W2 domains 2 OS=Sus scrofa OX=9823 GN=BZW2 PE=1 SV=2	A0A287AEC0	905000	904510	900050	829310	879910	895690	1275300	1272500	1037100	1073500	199.19	36	15	12	0.012611	20.07	19.75	0.318	0.09936	3.2	8	0.057303	1.24182	0.32	1.89925	1.24833
Protein phosphatase methylesterase 1 OS=Sus scrofa OX=9823 GN=PPME1 PE=1 SV=1	A0A5G2R744	348070	356840	371230	340990	364520	371170	413960	386650	369380	398480	130.91	18	6	6	0.012684	18.56	18.44	0.1219	0.03814	3.196	8	0.057535	1.24007	0.12	1.89674	1.08673
Protein phosphatase methylesterase 1 OS=Sus scrofa OX=9823 GN=PPME1 PE=1 SV=4	I3LJT9	348070	356840	371230	340990	364520	371170	413960	386650	369380	398480	130.91	20	6	6	0.012684	18.56	18.44	0.1219	0.03814	3.196	8	0.057535	1.24007	0.12	1.89674	1.08673
Four and a half LIM domains 1 OS=Sus scrofa OX=9823 GN=FHL1 PE=1 SV=1	A0A5K1U1D3	6263500	6090100	5243300	5853400	6495200	6690000	14485000	24603000	10106000	10545000	215.04	32	10	10	0.012724	23.52	22.51	1.012	0.317	3.194	8	0.05762	1.23943	1.01	1.89538	2.01391
Four and a half LIM domains 1 OS=Sus scrofa OX=9823 GN=FHL1 PE=1 SV=3	K7GS06	6263500	6090100	5243300	5853400	6495200	6690000	14485000	24603000	10106000	10545000	215.04	26	10	10	0.012724	23.52	22.51	1.012	0.317	3.194	8	0.05762	1.23943	1.01	1.89538	2.01391
Protein phosphatase Mg2+/Mn2+ dependent 1B OS=Sus scrofa OX=9823 GN=PPM1B PE=4 SV=1	A0A8W4FB34	82703	94913	75333	81747	75720	83940	118420	100880	106820	104410	70.01	7	2	2	0.012778	16.64	16.32	0.3223	0.101	3.191	8	0.057816	1.23795	0.32	1.89354	1.24833
Aminoacyl tRNA synthetase complex interacting multifunctional protein 1 OS=Sus scrofa OX=9823 GN=AIMP1 PE=4 SV=1	A0A8W4FCS5	182560	186000	181530	175520	171200	199150	197580	221900	184560	195650	61.25	14	3	3	0.012846	17.61	17.45	0.1535	0.04814	3.188	8	0.058071	1.23604	0.16	1.89123	1.11729
26S proteasome non-ATPase regulatory subunit 1 OS=Sus scrofa OX=9823 GN=PSMD1 PE=3 SV=4	F1SMW9	251170	277220	252950	266590	243560	280660	307460	294390	269220	280530	223.09	5	16	3	0.012908	18.13	17.98	0.1493	0.04688	3.185	8	0.058303	1.23431	0.15	1.88914	1.10957
U6 snRNA-associated Sm-like protein LSm2 OS=Sus scrofa OX=9823 GN=LSM2 PE=1 SV=1	A5A8V8	115410	136930	113640	103730	142940	107250	97138	86423	78741	101380	81.02	27	2	2	0.01292	16.51	16.89	-0.3779	0.1187	3.184	8	0.058309	1.23426	-0.38	1.88874	0.768438
Myopalladin OS=Sus scrofa OX=9823 GN=MYPN PE=4 SV=1	A0A287ATM4	1396600	1579300	1482400	1045900	1315800	1547500	1857400	1677700	1751500	1876200	188.19	12	14	14	0.012992	20.73	20.37	0.3633	0.1142	3.18	8	0.058498	1.23286	0.36	1.88632	1.28343
Matrilin 2 OS=Sus scrofa OX=9823 GN=MATN2 PE=1 SV=2	A0A287AXD3	69455	74368	51503	77585	42050	74529	143870	176020	85144	132300	66.6	3	2	2	0.013011	16.83	15.9	0.9229	0.2903	3.179	8	0.058498	1.23286	0.93	1.88569	1.90528
Isocitrate dehydrogenase [NAD] subunit mitochondrial OS=Sus scrofa OX=9823 GN=IDH3B PE=1 SV=1	A0A287A487	14906000	16223000	16191000	14304000	15971000	14273000	11767000	9682700	13035000	13374000	229.69	40	13	12	0.013032	23.55	23.89	-0.3315	0.1043	3.178	8	0.058498	1.23286	-0.34	1.88499	0.790041
Isocitrate dehydrogenase [NAD] subunit mitochondrial OS=Sus scrofa OX=9823 GN=IDH3B PE=1 SV=1	A0A5G2Q9X2	14906000	16223000	16191000	14304000	15971000	14273000	11767000	9682700	13035000	13374000	229.69	25	13	12	0.013032	23.55	23.89	-0.3315	0.1043	3.178	8	0.058498	1.23286	-0.34	1.88499	0.790041
Isocitrate dehydrogenase [NAD] subunit mitochondrial OS=Sus scrofa OX=9823 GN=IDH3B PE=1 SV=1	Q1G1K7	14906000	16223000	16191000	14304000	15971000	14273000	11767000	9682700	13035000	13374000	229.69	39	13	12	0.013032	23.55	23.89	-0.3315	0.1043	3.178	8	0.058498	1.23286	-0.34	1.88499	0.790041
Microtubule-associated protein OS=Sus scrofa OX=9823 GN=MAPT PE=1 SV=3	A0A286ZXV0	86293	89383	98300	70221	69678	86885	228940	300820	129290	177710	122.32	13	5	5	0.013075	17.37	16.32	1.042	0.3282	3.176	8	0.058498	1.23286	1.05	1.88356	2.07053
Cullin associated and neddylation dissociated 2 (putative) OS=Sus scrofa OX=9823 GN=CAND2 PE=1 SV=1	A0A5G2QRG1	86730	85304	84346	92662	78806	90365	116310	118490	91916	108500	71.36	19	2	2	0.013083	16.67	16.38	0.2893	0.0911	3.176	8	0.058498	1.23286	0.29	1.88329	1.22264
Ubiquitin carboxyl-terminal hydrolase OS=Sus scrofa OX=9823 GN=USP5 PE=1 SV=2	A0A5G2R3H5	905330	946790	867370	784420	856050	951960	983300	1087000	932210	1015700	178.06	18	11	11	0.01309	19.92	19.73	0.1897	0.05974	3.175	8	0.058498	1.23286	0.19	1.88306	1.14076
Ubiquitin carboxyl-terminal hydrolase OS=Sus scrofa OX=9823 GN=USP5 PE=1 SV=5	F1SLU6	905330	946790	867370	784420	856050	951960	983300	1087000	932210	1015700	178.06	17	11	11	0.01309	19.92	19.73	0.1897	0.05974	3.175	8	0.058498	1.23286	0.19	1.88306	1.14076
Aldo-keto reductase family 1 member A1 OS=Sus scrofa OX=9823 GN=AKR1A1 PE=3 SV=1	A0A287A3Y9	957800	1058900	889790	914360	744240	1089300	1175600	1203900	1003700	1130000	197.42	40	13	12	0.013106	20.09	19.79	0.3019	0.09511	3.174	8	0.058498	1.23286	0.3	1.88253	1.23114
Aldo-keto reductase family 1 member A1 OS=Sus scrofa OX=9823 GN=AKR1A1 PE=3 SV=1	A0A287BMP7	957800	1058900	889790	914360	744240	1089300	1175600	1203900	1003700	1130000	188.51	38	12	12	0.013106	20.09	19.79	0.3019	0.09511	3.174	8	0.058498	1.23286	0.3	1.88253	1.23114
Aldo-keto reductase family 1 member A1 OS=Sus scrofa OX=9823 GN=AKR1A1 PE=3 SV=1	A0A5S6GLX4	957800	1058900	889790	914360	744240	1089300	1175600	1203900	1003700	1130000	197.42	40	13	12	0.013106	20.09	19.79	0.3019	0.09511	3.174	8	0.058498	1.23286	0.3	1.88253	1.23114
Aldo-keto reductase family 1 member A1 OS=Sus scrofa OX=9823 GN=AKR1A1 PE=1 SV=3	P50578	957800	1058900	889790	914360	744240	1089300	1175600	1203900	1003700	1130000	197.42	43	13	12	0.013106	20.09	19.79	0.3019	0.09511	3.174	8	0.058498	1.23286	0.3	1.88253	1.23114
RuvB-like helicase OS=Sus scrofa OX=9823 GN=RUVBL1 PE=1 SV=3	I3L742	695370	768070	683350	573200	666240	769590	883250	837920	729000	905340	147.85	25	8	8	0.013137	19.65	19.36	0.2863	0.09023	3.173	8	0.058571	1.23232	0.29	1.8815	1.22264
Peptidase D OS=Sus scrofa OX=9823 GN=PEPD PE=1 SV=1	A0A5G2QCI8	477870	479300	476250	476090	453760	485180	527800	579610	502290	521980	124.21	17	8	8	0.013145	18.99	18.85	0.1447	0.04562	3.173	8	0.058571	1.23232	0.14	1.88124	1.10191
Neutral cholesterol ester hydrolase 1 OS=Sus scrofa OX=9823 GN=NCEH1 PE=1 SV=2	A0A286ZLI9	1835000	2185000	1755000	1871800	2158900	1582200	1262500	985420	1629500	1612300	198.02	42	8	8	0.01321	20.41	20.9	-0.4918	0.1552	3.169	8	0.058813	1.23053	-0.49	1.8791	0.712025
NADH dehydrogenase [ubiquinone] iron-sulfur protein 6 mitochondrial OS=Sus scrofa OX=9823 GN=NDUFS6 PE=1 SV=1	F1S031	2089600	1898100	2081900	2126700	2146800	1820100	1898200	1606000	1957300	1835000	161.99	57	5	5	0.013293	20.79	20.98	-0.1839	0.05812	3.165	8	0.059132	1.22818	-0.19	1.87638	0.876606
Dysferlin OS=Sus scrofa OX=9823 GN=DYSF PE=1 SV=2	A0A5G2QZY1	1347500	1575700	1487400	1234300	1330200	1399500	2221900	2091000	1723600	2153100	252.97	21	34	33	0.013404	20.85	20.41	0.4437	0.1404	3.16	8	0.059474	1.22567	0.44	1.87277	1.3566
Dysferlin OS=Sus scrofa OX=9823 GN=DYSF PE=1 SV=2	A0A5G2R7H9	1347500	1575700	1487400	1234300	1330200	1399500	2221900	2091000	1723600	2153100	252.97	21	34	33	0.013404	20.85	20.41	0.4437	0.1404	3.16	8	0.059474	1.22567	0.44	1.87277	1.3566
Dysferlin OS=Sus scrofa OX=9823 GN=DYSF PE=1 SV=5	F1SLE7	1347500	1575700	1487400	1234300	1330200	1399500	2221900	2091000	1723600	2153100	252.97	21	34	33	0.013404	20.85	20.41	0.4437	0.1404	3.16	8	0.059474	1.22567	0.44	1.87277	1.3566
Rho GDP dissociation inhibitor alpha OS=Sus scrofa OX=9823 GN=ARHGDIA PE=2 SV=1	E7EI20	1047300	1112200	936010	1005400	935680	1090000	1174400	1295500	1078700	1220900	170.73	44	6	6	0.013529	20.16	19.94	0.2181	0.06916	3.153	8	0.059788	1.22339	0.22	1.86873	1.16473
Sorbin and SH3 domain-containing protein 2 OS=Sus scrofa OX=9823 GN=SORBS2 PE=1 SV=3	A0A286ZN88	556190	542830	521930	339950	528680	579760	933560	706210	652870	788490	229.09	6	17	5	0.013554	19.46	18.9	0.5593	0.1774	3.152	8	0.059788	1.22339	0.56	1.86793	1.47427
Sorbin and SH3 domain-containing protein 2 OS=Sus scrofa OX=9823 GN=SORBS2 PE=1 SV=2	A0A287A372	556190	542830	521930	339950	528680	579760	933560	706210	652870	788490	254.58	5	19	5	0.013554	19.46	18.9	0.5593	0.1774	3.152	8	0.059788	1.22339	0.56	1.86793	1.47427
Sorbin and SH3 domain-containing protein 2 OS=Sus scrofa OX=9823 GN=SORBS2 PE=1 SV=3	A0A287A9Z6	556190	542830	521930	339950	528680	579760	933560	706210	652870	788490	254.58	5	19	5	0.013554	19.46	18.9	0.5593	0.1774	3.152	8	0.059788	1.22339	0.56	1.86793	1.47427
Sorbin and SH3 domain-containing protein 2 OS=Sus scrofa OX=9823 GN=SORBS2 PE=1 SV=3	A0A287AMA6	556190	542830	521930	339950	528680	579760	933560	706210	652870	788490	306.8	6	28	5	0.013554	19.46	18.9	0.5593	0.1774	3.152	8	0.059788	1.22339	0.56	1.86793	1.47427
Sorbin and SH3 domain-containing protein 2 OS=Sus scrofa OX=9823 GN=SORBS2 PE=1 SV=3	A0A287AZH8	556190	542830	521930	339950	528680	579760	933560	706210	652870	788490	254.58	5	19	5	0.013554	19.46	18.9	0.5593	0.1774	3.152	8	0.059788	1.22339	0.56	1.86793	1.47427
Sorbin and SH3 domain-containing protein 2 OS=Sus scrofa OX=9823 GN=SORBS2 PE=1 SV=2	A0A287AZQ2	556190	542830	521930	339950	528680	579760	933560	706210	652870	788490	254.58	5	19	5	0.013554	19.46	18.9	0.5593	0.1774	3.152	8	0.059788	1.22339	0.56	1.86793	1.47427
Peptidase D OS=Sus scrofa OX=9823 GN=PEPD PE=1 SV=2	A0A5G2QW46	536700	542630	524740	539660	512800	551780	577570	657020	567950	585740	140.29	20	8	8	0.013611	19.16	19.02	0.144	0.04572	3.149	8	0.059942	1.22227	0.14	1.86611	1.10191
Peptidase D OS=Sus scrofa OX=9823 GN=PEPD PE=1 SV=1	A0A5G2RE96	536700	542630	524740	539660	512800	551780	577570	657020	567950	585740	140.29	19	8	8	0.013611	19.16	19.02	0.144	0.04572	3.149	8	0.059942	1.22227	0.14	1.86611	1.10191
Ubiquitin carboxyl-terminal hydrolase OS=Sus scrofa OX=9823 GN=UCHL3 PE=1 SV=1	A0A5G2QNC6	402410	398300	393430	411070	377880	411620	487030	574280	440340	480390	130.17	28	6	6	0.013626	18.86	18.6	0.2628	0.08346	3.149	8	0.059955	1.22217	0.26	1.86563	1.19748
Erythrocyte membrane protein band 4.1 like 1 OS=Sus scrofa OX=9823 GN=EPB41L1 PE=1 SV=3	A0A287BJ38	46294	44961	54500	54615	47158	63730	58666	67053	52259	57419	83.31	2	3	2	0.013655	15.86	15.59	0.2729	0.08671	3.147	8	0.060031	1.22162	0.27	1.86471	1.20581
NADH dehydrogenase [ubiquinone] 1 subunit C2 OS=Sus scrofa OX=9823 GN=NDUFC2 PE=1 SV=2	A0A287AZV7	484410	485600	490570	481830	510190	452760	480760	413650	464100	441660	97.02	43	4	4	0.013665	18.78	18.9	-0.124	0.03942	3.147	8	0.060031	1.22162	-0.12	1.86439	0.920188
Transmembrane protein 70 OS=Sus scrofa OX=9823 GN=TMEM70 PE=3 SV=2	I3LPM1	676060	624150	574740	617330	620920	582910	474480	460560	580240	525810	95.83	21	5	5	0.013678	18.99	19.25	-0.2516	0.07998	3.146	8	0.060036	1.22159	-0.26	1.86398	0.835088
60S ribosomal protein L30 OS=Sus scrofa OX=9823 GN=RPL30 PE=1 SV=1	A0A287B6Y1	452620	485890	413710	428920	441650	503760	542230	496010	455250	529480	86.08	34	3	3	0.013752	18.94	18.76	0.1844	0.05868	3.143	8	0.06008	1.22127	0.18	1.86163	1.13288
Ubiquinone biosynthesis monooxygenase COQ6 mitochondrial OS=Sus scrofa OX=9823 GN=COQ6 PE=1 SV=1	A0A287ASX8	1189800	1410600	1242300	1158000	1355300	1187400	859820	728960	1028900	1010600	185.11	26	8	8	0.013776	19.86	20.27	-0.416	0.1324	3.141	8	0.06008	1.22127	-0.41	1.86088	0.752623
Ubiquinone biosynthesis monooxygenase COQ6 mitochondrial OS=Sus scrofa OX=9823 GN=COQ6 PE=1 SV=2	F1S3H4	1189800	1410600	1242300	1158000	1355300	1187400	859820	728960	1028900	1010600	185.11	25	8	8	0.013776	19.86	20.27	-0.416	0.1324	3.141	8	0.06008	1.22127	-0.41	1.86088	0.752623
Four and a half LIM domains 1 OS=Sus scrofa OX=9823 GN=FHL1 PE=1 SV=1	A0A287AAL6	8770600	8587300	7326500	8281700	9010000	9331500	20450000	33968000	13966000	14335000	237.77	42	14	14	0.013779	23.99	23	0.9956	0.3169	3.141	8	0.06008	1.22127	0.99	1.86078	1.98618
T-complex protein 1 subunit epsilon OS=Sus scrofa OX=9823 GN=CCT5 PE=1 SV=1	A0A5G2QVV0	4480900	4661200	4380600	4017500	4597200	4779600	5310600	4962300	4743500	4791300	278.1	49	23	23	0.013779	22.23	22.08	0.1521	0.04842	3.141	8	0.06008	1.22127	0.15	1.86078	1.10957
T-complex protein 1 subunit epsilon OS=Sus scrofa OX=9823 GN=CCT5 PE=1 SV=2	I3LR32	4480900	4661200	4380600	4017500	4597200	4779600	5310600	4962300	4743500	4791300	278.1	51	23	23	0.013779	22.23	22.08	0.1521	0.04842	3.141	8	0.06008	1.22127	0.15	1.86078	1.10957
Four and a half LIM domains 1 OS=Sus scrofa OX=9823 GN=FHL1 PE=1 SV=4	K7GLQ8	8770600	8587300	7326500	8281700	9010000	9331500	20450000	33968000	13966000	14335000	237.77	55	14	14	0.013779	23.99	23	0.9956	0.3169	3.141	8	0.06008	1.22127	0.99	1.86078	1.98618
Four and a half LIM domains 1 OS=Sus scrofa OX=9823 GN=FHL1 PE=1 SV=2	K7GSI9	8770600	8587300	7326500	8281700	9010000	9331500	20450000	33968000	13966000	14335000	237.77	50	14	14	0.013779	23.99	23	0.9956	0.3169	3.141	8	0.06008	1.22127	0.99	1.86078	1.98618
Titin-cap OS=Sus scrofa OX=9823 GN=TCAP PE=4 SV=1	A0A5G2RH32	434520	411170	368710	421800	419990	406970	595580	604930	520760	509190	109.11	36	5	5	0.013867	18.99	18.65	0.3473	0.1107	3.137	8	0.060213	1.22031	0.34	1.85802	1.26576
T-complex protein 1 subunit beta OS=Sus scrofa OX=9823 GN=CCT2 PE=2 SV=1	D0G0C8	3593500	3776800	3442100	3041700	3600000	3907400	4283900	4021200	3833000	3842200	262.16	60	22	22	0.013908	21.92	21.73	0.1909	0.06089	3.135	8	0.060213	1.22031	0.19	1.85674	1.14076
T-complex protein 1 subunit beta OS=Sus scrofa OX=9823 GN=CCT2 PE=1 SV=1	F6Q936	3593500	3776800	3442100	3041700	3600000	3907400	4283900	4021200	3833000	3842200	262.16	60	22	22	0.013908	21.92	21.73	0.1909	0.06089	3.135	8	0.060213	1.22031	0.19	1.85674	1.14076
G protein subunit alpha i1 OS=Sus scrofa OX=9823 GN=GNAI1 PE=4 SV=1	A0A480UI36	132200	161860	141260	163980	129310	132500	88276	108190	110050	122150	183.37	11	9	3	0.013919	16.76	17.15	-0.3827	0.1221	3.135	8	0.060213	1.22031	-0.39	1.85639	0.76313
G protein subunit alpha i1 OS=Sus scrofa OX=9823 GN=GNAI1 PE=1 SV=1	A0A5G2QM73	132200	161860	141260	163980	129310	132500	88276	108190	110050	122150	172.43	12	8	3	0.013919	16.76	17.15	-0.3827	0.1221	3.135	8	0.060213	1.22031	-0.39	1.85639	0.76313
G protein subunit alpha i1 OS=Sus scrofa OX=9823 GN=GNAI1 PE=4 SV=1	A0A8W4FC82	132200	161860	141260	163980	129310	132500	88276	108190	110050	122150	172.31	11	7	3	0.013919	16.76	17.15	-0.3827	0.1221	3.135	8	0.060213	1.22031	-0.39	1.85639	0.76313
G protein subunit alpha i1 OS=Sus scrofa OX=9823 GN=GNAI1 PE=4 SV=1	A0A8W4FRC4	132200	161860	141260	163980	129310	132500	88276	108190	110050	122150	172.43	12	8	3	0.013919	16.76	17.15	-0.3827	0.1221	3.135	8	0.060213	1.22031	-0.39	1.85639	0.76313
G protein subunit alpha i1 OS=Sus scrofa OX=9823 GN=GNAI1 PE=4 SV=4	F1SB90	132200	161860	141260	163980	129310	132500	88276	108190	110050	122150	172.43	13	8	3	0.013919	16.76	17.15	-0.3827	0.1221	3.135	8	0.060213	1.22031	-0.39	1.85639	0.76313
Dysferlin OS=Sus scrofa OX=9823 GN=DYSF PE=1 SV=2	A0A5G2QPQ0	1305300	1520700	1433500	1189400	1279900	1347000	2117000	2005100	1656200	2053800	249.7	20	33	32	0.013933	20.79	20.35	0.4333	0.1383	3.134	8	0.060213	1.22031	0.44	1.85596	1.3566
Dysferlin OS=Sus scrofa OX=9823 GN=DYSF PE=1 SV=2	A0A5G2QU72	1305300	1520700	1433500	1189400	1279900	1347000	2117000	2005100	1656200	2053800	249.7	20	33	32	0.013933	20.79	20.35	0.4333	0.1383	3.134	8	0.060213	1.22031	0.44	1.85596	1.3566
Phosphorylase b kinase regulatory subunit OS=Sus scrofa OX=9823 GN=PHKA1 PE=1 SV=3	A0A287BNP7	159160	163680	161200	190270	174230	187940	191110	190050	188100	183820	84.47	6	5	5	0.01394	17.52	17.37	0.1523	0.04861	3.134	8	0.060213	1.22031	0.15	1.85574	1.10957
Coenzyme Q3 methyltransferase OS=Sus scrofa OX=9823 GN=COQ3 PE=1 SV=4	F1RXY4	466790	496080	446150	442200	496180	423430	341080	276610	417570	375870	138.16	24	5	5	0.013946	18.47	18.84	-0.3708	0.1183	3.133	8	0.060213	1.22031	-0.37	1.85555	0.773782
Proteasome 26S subunit non-ATPase 11 OS=Sus scrofa OX=9823 GN=PSMD11 PE=1 SV=1	A0A287AV98	763980	848050	770970	797720	772730	887710	845280	876180	804070	887570	126.73	24	9	9	0.014026	19.71	19.59	0.1215	0.03884	3.129	8	0.060429	1.21875	0.12	1.85307	1.08673
Proteasome 26S subunit non-ATPase 11 OS=Sus scrofa OX=9823 GN=PSMD11 PE=1 SV=3	F1RKW8	763980	848050	770970	797720	772730	887710	845280	876180	804070	887570	126.73	24	9	9	0.014026	19.71	19.59	0.1215	0.03884	3.129	8	0.060429	1.21875	0.12	1.85307	1.08673
Neural cell adhesion molecule 1 OS=Sus scrofa OX=9823 GN=NCAM1 PE=1 SV=3	A0A287AU28	626600	597720	578970	695300	572750	746700	1417800	1565200	713840	964130	156.4	13	9	9	0.014042	19.97	19.22	0.7446	0.238	3.129	8	0.060429	1.21875	0.75	1.85257	1.68179
Neural cell adhesion molecule 1 OS=Sus scrofa OX=9823 GN=NCAM1 PE=1 SV=3	K7GPB6	626600	597720	578970	695300	572750	746700	1417800	1565200	713840	964130	156.4	10	9	9	0.014042	19.97	19.22	0.7446	0.238	3.129	8	0.060429	1.21875	0.75	1.85257	1.68179
Ig-like domain-containing protein OS=Sus scrofa OX=9823 PE=4 SV=1	A0A286ZIE2	10615000	10160000	10313000	10095000	10836000	9975700	9620800	8526900	9627400	9640900	290.76	70	22	22	0.014077	23.17	23.31	-0.1359	0.04347	3.127	8	0.060485	1.21835	-0.14	1.85149	0.907519
Signal transducer and activator of transcription 3 OS=Sus scrofa OX=9823 GN=STAT3 PE=4 SV=1	A0A8W4FCS9	31963	32000	30581	25530	28848	30889	46117	52915	37820	39071	101.59	6	3	3	0.014078	15.31	14.86	0.4547	0.1454	3.127	8	0.060485	1.21835	0.45	1.85146	1.36604
Glycerol-3-phosphate dehydrogenase [NAD(+)] OS=Sus scrofa OX=9823 PE=1 SV=1	A0A287AV28	3265700	3875400	3497000	3539300	3272300	3527900	4258900	4422700	4038100	4163400	191.8	23	10	8	0.014094	21.96	21.73	0.2248	0.07191	3.126	8	0.060507	1.21819	0.23	1.85097	1.17283
Coiled-coil-helix-coiled-coil-helix domain containing 6 OS=Sus scrofa OX=9823 GN=CHCHD6 PE=1 SV=1	A0A286ZX90	117500	130540	134050	139580	118470	132620	168540	242330	169670	183990	108.61	18	4	4	0.014135	17.43	16.96	0.4628	0.1481	3.124	8	0.060624	1.21736	0.47	1.8497	1.38511
Reticulon OS=Sus scrofa OX=9823 GN=RTN4 PE=1 SV=2	A0A287AIT2	688760	677400	605910	775770	607850	742350	1085500	1458300	822290	988040	135.95	24	5	5	0.014145	19.92	19.35	0.5681	0.1818	3.124	8	0.060624	1.21736	0.57	1.8494	1.48452
Calcium-transporting ATPase OS=Sus scrofa OX=9823 GN=ATP2A2 PE=1 SV=1	A0A5S6HET4	48634000	50795000	53170000	38528000	49016000	33668000	26124000	13537000	31841000	35774000	369.87	39	44	31	0.014252	24.67	25.51	-0.8386	0.2689	3.119	8	0.060935	1.21513	-0.84	1.84612	0.558644
Calcium-transporting ATPase OS=Sus scrofa OX=9823 GN=ATP2A2 PE=1 SV=2	A0A5S6HSJ6	48634000	50795000	53170000	38528000	49016000	33668000	26124000	13537000	31841000	35774000	368.26	37	43	30	0.014252	24.67	25.51	-0.8386	0.2689	3.119	8	0.060935	1.21513	-0.84	1.84612	0.558644
Sarcoplasmic/endoplasmic reticulum calcium ATPase 2 OS=Sus scrofa OX=9823 GN=ATP2A2 PE=1 SV=1	P11607	48634000	50795000	53170000	38528000	49016000	33668000	26124000	13537000	31841000	35774000	369.87	38	44	31	0.014252	24.67	25.51	-0.8386	0.2689	3.119	8	0.060935	1.21513	-0.84	1.84612	0.558644
Citramalyl-CoA lyase OS=Sus scrofa OX=9823 GN=CLYBL PE=1 SV=1	A0A287ABH0	225780	284320	222850	251890	287100	238520	178890	166850	197070	205910	133.1	26	7	7	0.014286	17.58	17.95	-0.3681	0.1181	3.117	8	0.060935	1.21513	-0.37	1.84509	0.773782
Citramalyl-CoA lyase OS=Sus scrofa OX=9823 GN=CLYBL PE=1 SV=1	A0A5G2R6V1	225780	284320	222850	251890	287100	238520	178890	166850	197070	205910	133.1	27	7	7	0.014286	17.58	17.95	-0.3681	0.1181	3.117	8	0.060935	1.21513	-0.37	1.84509	0.773782
Citramalyl-CoA lyase OS=Sus scrofa OX=9823 GN=CLYBL PE=1 SV=4	F1RP25	225780	284320	222850	251890	287100	238520	178890	166850	197070	205910	133.1	29	7	7	0.014286	17.58	17.95	-0.3681	0.1181	3.117	8	0.060935	1.21513	-0.37	1.84509	0.773782
inorganic diphosphatase OS=Sus scrofa OX=9823 GN=PPA2 PE=1 SV=2	A0A287AYH4	908880	1023400	926300	876380	1005300	909300	718010	642630	759700	837530	153.72	33	8	8	0.014402	19.55	19.85	-0.3015	0.09689	3.112	8	0.061249	1.2129	-0.3	1.84158	0.812252
inorganic diphosphatase OS=Sus scrofa OX=9823 GN=PPA2 PE=1 SV=2	A0A287BKH7	908880	1023400	926300	876380	1005300	909300	718010	642630	759700	837530	153.72	33	8	8	0.014402	19.55	19.85	-0.3015	0.09689	3.112	8	0.061249	1.2129	-0.3	1.84158	0.812252
inorganic diphosphatase OS=Sus scrofa OX=9823 GN=PPA2 PE=1 SV=2	A0A5G2R466	908880	1023400	926300	876380	1005300	909300	718010	642630	759700	837530	153.72	34	8	8	0.014402	19.55	19.85	-0.3015	0.09689	3.112	8	0.061249	1.2129	-0.3	1.84158	0.812252
Carnitine O-palmitoyltransferase 1 muscle isoform OS=Sus scrofa OX=9823 GN=CPT1B PE=2 SV=1	Q8HY46	14355000	15403000	14920000	15222000	17299000	12743000	12841000	9833200	12437000	14486000	293.42	43	28	28	0.014406	23.56	23.88	-0.3167	0.1018	3.112	8	0.061249	1.2129	-0.32	1.84146	0.80107
NADH dehydrogenase [ubiquinone] 1 beta subcomplex subunit 3 OS=Sus scrofa OX=9823 GN=NDUFB3 PE=1 SV=1	A0A287AS93	1615000	1691000	1799800	1752600	1701500	1472400	1531800	1422700	1547800	1703100	117.6	37	3	3	0.014458	20.55	20.71	-0.1586	0.05101	3.109	8	0.061368	1.21206	-0.16	1.83989	0.895025
NADH dehydrogenase [ubiquinone] 1 beta subcomplex subunit 3 OS=Sus scrofa OX=9823 GN=NDUFB3 PE=1 SV=2	F1SI50	1615000	1691000	1799800	1752600	1701500	1472400	1531800	1422700	1547800	1703100	117.6	32	3	3	0.014458	20.55	20.71	-0.1586	0.05101	3.109	8	0.061368	1.21206	-0.16	1.83989	0.895025
Endoplasmin OS=Sus scrofa OX=9823 GN=HSP90B1 PE=4 SV=1	A0A8W4FFV2	6687700	6957500	6961700	5746600	6964200	7131200	8331100	10197000	7786800	8128600	255.61	43	28	27	0.01449	22.98	22.66	0.3129	0.1007	3.108	8	0.061456	1.21144	0.32	1.83893	1.24833
Hydroxysteroid 17-beta dehydrogenase 12 OS=Sus scrofa OX=9823 GN=HSD17B12 PE=1 SV=3	I3LE12	774740	824470	905130	830240	815140	828250	1083500	1145600	956260	1178300	169.51	45	9	9	0.014512	19.97	19.66	0.3132	0.1008	3.107	8	0.061502	1.21111	0.31	1.83827	1.23971
Chaperonin containing TCP1 subunit 5 OS=Sus scrofa OX=9823 GN=CCT5 PE=1 SV=1	A0A5G2R4N8	4016200	4181000	3941100	3615200	4156200	4295100	4797400	4453400	4291000	4282600	244.17	48	20	20	0.014608	22.08	21.92	0.1524	0.04912	3.103	8	0.061625	1.21024	0.16	1.83541	1.11729
T-complex protein 1 subunit beta OS=Sus scrofa OX=9823 GN=CCT2 PE=1 SV=1	A0A5G2QMG1	3566800	3746000	3419700	3016000	3575000	3872800	4248800	3986600	3800900	3810100	251.79	57	21	21	0.014609	21.91	21.72	0.1895	0.06107	3.103	8	0.061625	1.21024	0.19	1.83538	1.14076
ATP-binding cassette sub-family F member 1 OS=Sus scrofa OX=9823 GN=ABCF1 PE=4 SV=1	A0A480K1E2	212810	224890	192560	177930	189220	235040	232600	239800	209750	245540	96.47	5	3	3	0.014611	17.83	17.6	0.2244	0.07231	3.102	8	0.061625	1.21024	0.23	1.83532	1.17283
ATP-binding cassette sub-family F member 1 OS=Sus scrofa OX=9823 GN=ABCF1 PE=4 SV=1	A0A8W4FHN9	212810	224890	192560	177930	189220	235040	232600	239800	209750	245540	96.47	5	3	3	0.014611	17.83	17.6	0.2244	0.07231	3.102	8	0.061625	1.21024	0.23	1.83532	1.17283
ATP-binding cassette sub-family F member 1 OS=Sus scrofa OX=9823 GN=ABCF1 PE=4 SV=2	K7GL02	212810	224890	192560	177930	189220	235040	232600	239800	209750	245540	96.47	5	3	3	0.014611	17.83	17.6	0.2244	0.07231	3.102	8	0.061625	1.21024	0.23	1.83532	1.17283
ATP-binding cassette sub-family F member 1 OS=Sus scrofa OX=9823 GN=ABCF1 PE=3 SV=1	Q767L0	212810	224890	192560	177930	189220	235040	232600	239800	209750	245540	96.47	6	3	3	0.014611	17.83	17.6	0.2244	0.07231	3.102	8	0.061625	1.21024	0.23	1.83532	1.17283
Transmembrane emp24 domain-containing protein 10 OS=Sus scrofa OX=9823 GN=TMED10 PE=1 SV=1	A0A286ZV95	267510	266490	236350	242420	261020	268210	311700	349210	272300	327990	126.62	23	4	4	0.014633	18.21	17.96	0.258	0.0832	3.101	8	0.061666	1.20995	0.25	1.83467	1.18921
Sec1 family domain containing 1 OS=Sus scrofa OX=9823 GN=SCFD1 PE=4 SV=1	A0A8W4F699	299950	290150	281240	230270	298590	222000	215070	166870	213900	259510	125.64	18	6	6	0.014668	17.7	18.09	-0.3856	0.1244	3.1	8	0.061764	1.20926	-0.39	1.83363	0.76313
Cartilage intermediate layer protein 1 (Fragment) OS=Sus scrofa OX=9823 GN=CILP PE=1 SV=1	O19112	186190	153940	164430	162400	156630	148160	2052700	1658500	472090	772990	138.96	10	4	4	0.014801	19.44	17.33	2.117	0.6842	3.094	8	0.062125	1.20673	2.11	1.82971	4.31691
Proteasome 26S subunit non-ATPase 11 OS=Sus scrofa OX=9823 GN=PSMD11 PE=1 SV=1	A0A5G2QZX3	760340	842130	766740	789000	768750	883680	837780	870460	796880	880780	122.52	23	8	8	0.014825	19.7	19.58	0.1206	0.039	3.093	8	0.062125	1.20673	0.12	1.82901	1.08673
Proteasome 26S subunit non-ATPase 11 OS=Sus scrofa OX=9823 GN=PSMD11 PE=4 SV=1	A0A8W4F6A8	760340	842130	766740	789000	768750	883680	837780	870460	796880	880780	122.52	23	8	8	0.014825	19.7	19.58	0.1206	0.039	3.093	8	0.062125	1.20673	0.12	1.82901	1.08673
Proteasome 26S subunit non-ATPase 11 OS=Sus scrofa OX=9823 GN=PSMD11 PE=4 SV=1	A0A8W4FBD8	760340	842130	766740	789000	768750	883680	837780	870460	796880	880780	122.52	23	8	8	0.014825	19.7	19.58	0.1206	0.039	3.093	8	0.062125	1.20673	0.12	1.82901	1.08673
Vesicle-associated membrane protein-associated protein B OS=Sus scrofa OX=9823 GN=VAPB PE=3 SV=1	A5GFS8	3325200	3290700	3084000	2737300	3367200	2965000	2464500	2292300	2735300	2725200	181.64	38	8	7	0.014857	21.32	21.59	-0.2634	0.08519	3.091	8	0.062125	1.20673	-0.27	1.82807	0.82932
Nipsnap homolog 2 OS=Sus scrofa OX=9823 GN=NIPSNAP2 PE=1 SV=1	A0A286ZTN4	6960000	7309300	6752300	6282500	7467300	6846700	5577700	6113700	5783000	5517900	202.3	51	15	15	0.014859	22.5	22.73	-0.2226	0.07201	3.091	8	0.062125	1.20673	-0.23	1.82801	0.852635
Nipsnap homolog 2 OS=Sus scrofa OX=9823 GN=NIPSNAP2 PE=1 SV=1	A0A287ACQ7	6960000	7309300	6752300	6282500	7467300	6846700	5577700	6113700	5783000	5517900	202.3	59	15	15	0.014859	22.5	22.73	-0.2226	0.07201	3.091	8	0.062125	1.20673	-0.23	1.82801	0.852635
Nipsnap homolog 2 OS=Sus scrofa OX=9823 GN=NIPSNAP2 PE=1 SV=1	A0A5G2QPT6	6960000	7309300	6752300	6282500	7467300	6846700	5577700	6113700	5783000	5517900	202.3	61	15	15	0.014859	22.5	22.73	-0.2226	0.07201	3.091	8	0.062125	1.20673	-0.23	1.82801	0.852635
Nipsnap homolog 2 OS=Sus scrofa OX=9823 GN=NIPSNAP2 PE=1 SV=1	A0A5G2QWH5	6960000	7309300	6752300	6282500	7467300	6846700	5577700	6113700	5783000	5517900	202.3	59	15	15	0.014859	22.5	22.73	-0.2226	0.07201	3.091	8	0.062125	1.20673	-0.23	1.82801	0.852635
carnitine O-palmitoyltransferase OS=Sus scrofa OX=9823 GN=CPT1B PE=1 SV=2	I3LV35	13616000	14675000	14240000	14429000	16448000	12175000	12253000	9377300	11806000	13787000	261.7	42	26	26	0.014961	23.49	23.8	-0.3137	0.1016	3.087	8	0.062377	1.20498	-0.31	1.82504	0.806642
Leucyl and cystinyl aminopeptidase OS=Sus scrofa OX=9823 GN=LNPEP PE=1 SV=1	A0A287B4N1	144850	149540	144600	131280	151520	149140	201600	189370	158150	177800	123.01	7	5	5	0.014973	17.41	17.14	0.2723	0.08823	3.086	8	0.062377	1.20498	0.27	1.82469	1.20581
Leucyl and cystinyl aminopeptidase OS=Sus scrofa OX=9823 GN=LNPEP PE=1 SV=1	A0A5G2QMA3	144850	149540	144600	131280	151520	149140	201600	189370	158150	177800	123.01	6	5	5	0.014973	17.41	17.14	0.2723	0.08823	3.086	8	0.062377	1.20498	0.27	1.82469	1.20581
Leucyl and cystinyl aminopeptidase OS=Sus scrofa OX=9823 GN=LNPEP PE=1 SV=3	F1RNT9	144850	149540	144600	131280	151520	149140	201600	189370	158150	177800	123.01	7	5	5	0.014973	17.41	17.14	0.2723	0.08823	3.086	8	0.062377	1.20498	0.27	1.82469	1.20581
PDZ and LIM domain 5 OS=Sus scrofa OX=9823 GN=PDLIM5 PE=1 SV=1	A0A287A3D2	4322900	3421000	3156300	2220700	3652600	4557800	4631400	5220600	4105400	5410700	282.47	17	25	7	0.014979	22.18	21.64	0.5385	0.1745	3.086	8	0.062377	1.20498	0.54	1.82452	1.45397
Glutamine amidotransferase class 1 domain containing 3 OS=Sus scrofa OX=9823 GN=GATD3 PE=1 SV=2	A0A5G2R3V5	2903600	3479600	3745100	3224800	3921300	3026100	3041000	2649300	2574900	2864900	174.24	23	5	5	0.014997	21.43	21.71	-0.2823	0.09151	3.085	8	0.062406	1.20477	-0.28	1.824	0.823591
Prolyl endopeptidase OS=Sus scrofa OX=9823 GN=PREP PE=3 SV=1	A0A5S6HMR6	2281300	2259600	2266500	2272000	2294200	2459300	2364200	2449100	2261400	2500300	255.26	42	23	23	0.015049	21.2	21.12	0.08057	0.02613	3.083	8	0.062472	1.20431	0.08	1.82249	1.05702
Prolyl endopeptidase OS=Sus scrofa OX=9823 GN=PREP PE=3 SV=3	F1RYQ0	2281300	2259600	2266500	2272000	2294200	2459300	2364200	2449100	2261400	2500300	255.26	42	23	23	0.015049	21.2	21.12	0.08057	0.02613	3.083	8	0.062472	1.20431	0.08	1.82249	1.05702
Prolyl endopeptidase OS=Sus scrofa OX=9823 GN=PREP PE=1 SV=1	P23687	2281300	2259600	2266500	2272000	2294200	2459300	2364200	2449100	2261400	2500300	255.26	44	23	23	0.015049	21.2	21.12	0.08057	0.02613	3.083	8	0.062472	1.20431	0.08	1.82249	1.05702
inorganic diphosphatase OS=Sus scrofa OX=9823 GN=PPA2 PE=1 SV=1	A0A5G2Q8L9	1092300	1227800	1087800	1038700	1174900	1070700	851580	747180	908640	995560	160.98	36	9	9	0.015385	19.79	20.1	-0.3061	0.09976	3.068	8	0.063768	1.1954	-0.31	1.8129	0.806642
inorganic diphosphatase OS=Sus scrofa OX=9823 GN=PPA2 PE=1 SV=1	A0A5G2QBZ4	1092300	1227800	1087800	1038700	1174900	1070700	851580	747180	908640	995560	160.98	35	9	9	0.015385	19.79	20.1	-0.3061	0.09976	3.068	8	0.063768	1.1954	-0.31	1.8129	0.806642
Dihydrolipoyllysine-residue acetyltransferase component of pyruvate dehydrogenase complex mitochondrial OS=Sus scrofa OX=9823 GN=DLAT PE=1 SV=1	A0A5G2R750	10514000	11819000	11318000	10408000	11425000	10586000	9121500	9220900	10576000	9377300	256.01	40	16	16	0.015402	23.22	23.4	-0.1843	0.06007	3.068	8	0.06379	1.19525	-0.18	1.81242	0.882703
NADH dehydrogenase [ubiquinone] 1 alpha subcomplex subunit 11 OS=Sus scrofa OX=9823 GN=NDUFA11 PE=1 SV=1	I3LGM4	1843100	1733400	1901800	1878300	2053200	1595600	1604500	1446500	1797600	1729600	183.13	65	5	5	0.015425	20.64	20.84	-0.205	0.06685	3.067	8	0.063802	1.19517	-0.2	1.81177	0.870551
Myosin binding protein C3 OS=Sus scrofa OX=9823 GN=MYBPC3 PE=1 SV=1	A0A5G2RFI9	100010000	92573000	99234000	92435000	102120000	87469000	90913000	75509000	88498000	89215000	418.5	57	74	74	0.015438	26.36	26.53	-0.1743	0.05683	3.066	8	0.063802	1.19517	-0.17	1.81141	0.888843
Cartilage intermediate layer protein 1 OS=Sus scrofa OX=9823 GN=CILP PE=4 SV=1	A0A287BRX8	191860	160290	170320	166920	162910	151860	2122100	1684700	480870	785070	146.59	5	5	5	0.015466	19.47	17.38	2.098	0.6846	3.065	8	0.063802	1.19517	2.09	1.81062	4.25748
Cartilage intermediate layer protein 1 OS=Sus scrofa OX=9823 GN=CILP PE=4 SV=1	A0A5G2RBC6	191860	160290	170320	166920	162910	151860	2122100	1684700	480870	785070	146.59	6	5	5	0.015466	19.47	17.38	2.098	0.6846	3.065	8	0.063802	1.19517	2.09	1.81062	4.25748
Cartilage intermediate layer protein 1 OS=Sus scrofa OX=9823 GN=CILP PE=4 SV=3	F1SJL4	191860	160290	170320	166920	162910	151860	2122100	1684700	480870	785070	146.59	6	5	5	0.015466	19.47	17.38	2.098	0.6846	3.065	8	0.063802	1.19517	2.09	1.81062	4.25748
Catechol O-methyltransferase domain-containing protein 1 OS=Sus scrofa OX=9823 GN=COMTD1 PE=1 SV=1	A0A287A5M5	152830	155620	121530	117180	143280	121280	116320	93255	106140	111670	105.8	21	3	3	0.015605	16.74	17.07	-0.3276	0.1071	3.059	8	0.064319	1.19166	-0.33	1.80674	0.795536
Neutral cholesterol ester hydrolase 1 OS=Sus scrofa OX=9823 GN=NCEH1 PE=1 SV=2	A0A5G2Q7D1	5405500	6025000	4863600	5157700	6153800	4693800	3944800	3101700	4561200	4719000	220.29	45	12	12	0.01564	21.99	22.39	-0.4048	0.1324	3.058	8	0.064319	1.19166	-0.4	1.80576	0.757858
Neutral cholesterol ester hydrolase 1 OS=Sus scrofa OX=9823 GN=NCEH1 PE=1 SV=3	F1SH10	5405500	6025000	4863600	5157700	6153800	4693800	3944800	3101700	4561200	4719000	220.29	45	12	12	0.01564	21.99	22.39	-0.4048	0.1324	3.058	8	0.064319	1.19166	-0.4	1.80576	0.757858
Myosin binding protein C3 OS=Sus scrofa OX=9823 GN=MYBPC3 PE=4 SV=1	A0A8W4FF03	95005000	87721000	94113000	87906000	96889000	83247000	86580000	72011000	83969000	84655000	418.04	65	73	73	0.015642	26.29	26.46	-0.1713	0.05603	3.057	8	0.064319	1.19166	-0.17	1.80571	0.888843
60S ribosomal protein L30 OS=Sus scrofa OX=9823 GN=RPL30 PE=1 SV=2	F2Z554	399780	428320	358050	377760	386460	445960	478290	436190	399840	458940	71.05	18	2	2	0.015662	18.76	18.57	0.1863	0.06096	3.057	8	0.064319	1.19166	0.19	1.80515	1.14076
Neutral cholesterol ester hydrolase 1 OS=Sus scrofa OX=9823 GN=NCEH1 PE=1 SV=1	A0A287A310	5600800	6206600	5035400	5337800	6354100	4855400	4075100	3185000	4714900	4869700	223.21	43	13	13	0.015664	22.03	22.44	-0.4073	0.1333	3.057	8	0.064319	1.19166	-0.41	1.8051	0.752623
Proteasome subunit beta OS=Sus scrofa OX=9823 GN=PSMB3 PE=1 SV=1	A0A286ZN52	941080	945850	877440	951490	915280	960430	1016500	998970	963710	964940	151.94	45	7	7	0.015806	19.9	19.82	0.08301	0.02721	3.051	8	0.064806	1.18838	0.08	1.80118	1.05702
Phospholipid hydroperoxide glutathione peroxidase OS=Sus scrofa OX=9823 GN=GPX4 PE=1 SV=3	P36968	256740	253760	277590	249880	263850	270250	306970	342720	285720	289100	108.71	27	5	5	0.015807	18.18	17.99	0.1956	0.06411	3.051	8	0.064806	1.18838	0.19	1.80115	1.14076
Nipsnap homolog 2 OS=Sus scrofa OX=9823 GN=NIPSNAP2 PE=1 SV=1	A0A287ABB8	7167800	7537900	6959000	6482500	7696200	7057300	5775800	6339200	6002600	5701100	206.52	65	16	16	0.015847	22.55	22.77	-0.217	0.07117	3.049	8	0.064888	1.18784	-0.22	1.80005	0.858565
Lymphocyte cytosolic protein 1 OS=Sus scrofa OX=9823 GN=LCP1 PE=1 SV=1	A0A287ANV7	558600	799010	445960	327660	344560	675280	859600	734630	803200	915130	204.07	17	14	8	0.015956	19.6	18.84	0.7604	0.2498	3.044	8	0.064888	1.18784	0.76	1.79708	1.69349
Lymphocyte cytosolic protein 1 OS=Sus scrofa OX=9823 GN=LCP1 PE=1 SV=4	F1RK02	558600	799010	445960	327660	344560	675280	859600	734630	803200	915130	204.07	17	14	8	0.015956	19.6	18.84	0.7604	0.2498	3.044	8	0.064888	1.18784	0.76	1.79708	1.69349
Protein AMBP OS=Sus scrofa OX=9823 GN=AMBP PE=3 SV=4	F1SN71	585470	669030	486690	727960	580410	800030	716390	830470	682770	842320	173.4	28	7	7	0.016012	19.56	19.2	0.353	0.116	3.042	8	0.064888	1.18784	0.36	1.79555	1.28343
Protein AMBP (Fragment) OS=Sus scrofa OX=9823 GN=AMBP PE=1 SV=2	P04366	585470	669030	486690	727960	580410	800030	716390	830470	682770	842320	173.4	29	7	7	0.016012	19.56	19.2	0.353	0.116	3.042	8	0.064888	1.18784	0.36	1.79555	1.28343
inorganic diphosphatase OS=Sus scrofa OX=9823 GN=PPA2 PE=1 SV=2	A0A287A6I6	778600	877390	800490	752720	876860	784470	612910	537940	642840	721660	148.98	31	7	7	0.016057	19.32	19.64	-0.3178	0.1045	3.04	8	0.064888	1.18784	-0.32	1.79434	0.80107
Cytochrome c OS=Sus scrofa OX=9823 GN=CYCS PE=1 SV=2	P62895	60985	68369	70381	77005	64702	56808	46444	36204	61394	53693	154.57	57	5	5	0.016081	15.61	16.05	-0.443	0.1458	3.039	8	0.064888	1.18784	-0.44	1.79369	0.737135
Serpin family B member 6 OS=Sus scrofa OX=9823 GN=SERPINB6 PE=1 SV=2	A0A286ZRF3	49118	65004	53478	64886	55359	68497	60887	79892	73837	74412	113.5	9	4	3	0.016082	16.12	15.8	0.3155	0.1038	3.039	8	0.064888	1.18784	0.32	1.79366	1.24833
Serpin family B member 6 OS=Sus scrofa OX=9823 GN=SERPINB6 PE=1 SV=2	A0A287BHC5	49118	65004	53478	64886	55359	68497	60887	79892	73837	74412	113.5	10	4	3	0.016082	16.12	15.8	0.3155	0.1038	3.039	8	0.064888	1.18784	0.32	1.79366	1.24833
Serpin family B member 6 OS=Sus scrofa OX=9823 GN=SERPINB6 PE=1 SV=3	I3LCP8	49118	65004	53478	64886	55359	68497	60887	79892	73837	74412	113.5	10	4	3	0.016082	16.12	15.8	0.3155	0.1038	3.039	8	0.064888	1.18784	0.32	1.79366	1.24833
Myosin motor domain-containing protein OS=Sus scrofa OX=9823 PE=1 SV=4	F1SSA6	1593300	1785000	1399300	1660100	1302800	1915700	2353500	2116400	1601200	2540200	259.51	28	31	20	0.016083	20.99	20.55	0.4346	0.143	3.039	8	0.064888	1.18784	0.44	1.79363	1.3566
Coiled-coil domain containing 141 OS=Sus scrofa OX=9823 GN=CCDC141 PE=4 SV=1	A0A5G2RC89	601860	687770	589420	578200	636400	627320	800830	814790	689950	827050	171.35	24	12	12	0.0161	19.51	19.24	0.2759	0.0908	3.038	8	0.064888	1.18784	0.27	1.79317	1.20581
Hydroxysteroid 17-beta dehydrogenase 12 OS=Sus scrofa OX=9823 GN=HSD17B12 PE=1 SV=2	I3LJY8	828770	887570	977600	888240	877930	886150	1164700	1214900	1027300	1271700	174.62	46	10	10	0.016115	20.07	19.76	0.3093	0.1018	3.038	8	0.064888	1.18784	0.31	1.79277	1.23971
Endoplasmic reticulum junction formation protein lunapark OS=Sus scrofa OX=9823 GN=LNPK PE=1 SV=3	F1RZH8	191370	193690	168840	150160	182570	161200	154400	142970	151630	144080	73.66	9	3	3	0.016145	17.2	17.43	-0.2284	0.07522	3.037	8	0.064888	1.18784	-0.23	1.79196	0.852635
Endoplasmic reticulum junction formation protein lunapark OS=Sus scrofa OX=9823 GN=LNPK PE=1 SV=2	I3LG37	191370	193690	168840	150160	182570	161200	154400	142970	151630	144080	73.66	8	3	3	0.016145	17.2	17.43	-0.2284	0.07522	3.037	8	0.064888	1.18784	-0.23	1.79196	0.852635
peptidylprolyl isomerase OS=Sus scrofa OX=9823 GN=FKBP2 PE=1 SV=1	A0A287AA25	161840	190690	196060	158230	190700	149090	135280	141050	143800	173230	61.52	19	2	2	0.016148	17.17	17.45	-0.2731	0.08993	3.037	8	0.064888	1.18784	-0.28	1.79188	0.823591
peptidylprolyl isomerase OS=Sus scrofa OX=9823 GN=FKBP2 PE=1 SV=2	A0A287ACX4	161840	190690	196060	158230	190700	149090	135280	141050	143800	173230	61.52	16	2	2	0.016148	17.17	17.45	-0.2731	0.08993	3.037	8	0.064888	1.18784	-0.28	1.79188	0.823591
Alpha-crystallin B chain OS=Sus scrofa OX=9823 GN=CRYAB PE=1 SV=1	A0A287ATJ4	15300000	13294000	15735000	16397000	17006000	16470000	40260000	71378000	29479000	26749000	191.37	32	8	7	0.016164	24.96	23.89	1.077	0.3548	3.036	8	0.064888	1.18784	1.07	1.79145	2.09943
Alpha-crystallin B chain OS=Sus scrofa OX=9823 GN=CRYAB PE=1 SV=1	A0A5S6I1M3	15300000	13294000	15735000	16397000	17006000	16470000	40260000	71378000	29479000	26749000	191.37	33	8	7	0.016164	24.96	23.89	1.077	0.3548	3.036	8	0.064888	1.18784	1.07	1.79145	2.09943
Alpha-crystallin B chain OS=Sus scrofa OX=9823 GN=CRYAB PE=2 SV=1	Q7M2W6	15300000	13294000	15735000	16397000	17006000	16470000	40260000	71378000	29479000	26749000	191.37	43	8	7	0.016164	24.96	23.89	1.077	0.3548	3.036	8	0.064888	1.18784	1.07	1.79145	2.09943
inorganic diphosphatase OS=Sus scrofa OX=9823 GN=PPA2 PE=1 SV=2	I3LFE8	1688100	1865100	1727500	1575300	1830200	1642300	1307700	1135300	1395400	1552400	165.22	38	10	10	0.016186	20.41	20.73	-0.314	0.1035	3.035	8	0.064888	1.18784	-0.32	1.79086	0.80107
Inter-alpha-trypsin inhibitor heavy chain H2 OS=Sus scrofa OX=9823 GN=ITIH2 PE=3 SV=2	A0A5G2QEV5	1762000	2020400	1724000	2028700	1513700	2373900	2317100	2075800	1956100	2579400	180.44	21	13	13	0.016196	21.1	20.78	0.3224	0.1062	3.035	8	0.064888	1.18784	0.32	1.79059	1.24833
Inter-alpha-trypsin inhibitor heavy chain H2 OS=Sus scrofa OX=9823 GN=ITIH2 PE=3 SV=4	F1RUM4	1762000	2020400	1724000	2028700	1513700	2373900	2317100	2075800	1956100	2579400	180.44	19	13	13	0.016196	21.1	20.78	0.3224	0.1062	3.035	8	0.064888	1.18784	0.32	1.79059	1.24833
Inter-alpha-trypsin inhibitor heavy chain H2 OS=Sus scrofa OX=9823 GN=ITIH2 PE=2 SV=1	O02668	1762000	2020400	1724000	2028700	1513700	2373900	2317100	2075800	1956100	2579400	180.44	19	13	13	0.016196	21.1	20.78	0.3224	0.1062	3.035	8	0.064888	1.18784	0.32	1.79059	1.24833
Inosine-5'-monophosphate dehydrogenase OS=Sus scrofa OX=9823 GN=QRICH1 PE=1 SV=2	A0A287B6A4	220010	255640	222900	225480	202870	309830	262460	257990	235670	290670	150.87	18	7	7	0.01621	18.04	17.78	0.2651	0.08737	3.034	8	0.064888	1.18784	0.26	1.79022	1.19748
Inosine-5'-monophosphate dehydrogenase OS=Sus scrofa OX=9823 GN=QRICH1 PE=1 SV=2	A0A287BMK8	220010	255640	222900	225480	202870	309830	262460	257990	235670	290670	150.87	17	7	7	0.01621	18.04	17.78	0.2651	0.08737	3.034	8	0.064888	1.18784	0.26	1.79022	1.19748
Glutamine rich 1 OS=Sus scrofa OX=9823 GN=QRICH1 PE=4 SV=1	A0A8W4FBB0	220010	255640	222900	225480	202870	309830	262460	257990	235670	290670	150.87	18	7	7	0.01621	18.04	17.78	0.2651	0.08737	3.034	8	0.064888	1.18784	0.26	1.79022	1.19748
Inosine-5'-monophosphate dehydrogenase OS=Sus scrofa OX=9823 GN=QRICH1 PE=1 SV=3	F1SKI5	220010	255640	222900	225480	202870	309830	262460	257990	235670	290670	150.87	17	7	7	0.01621	18.04	17.78	0.2651	0.08737	3.034	8	0.064888	1.18784	0.26	1.79022	1.19748
Sec1 family domain containing 1 OS=Sus scrofa OX=9823 GN=SCFD1 PE=1 SV=3	A0A286ZQS7	311510	302110	292950	240980	308490	234220	226330	176010	225580	271390	130.52	19	7	7	0.016269	17.78	18.15	-0.3686	0.1216	3.032	8	0.064888	1.18784	-0.37	1.78864	0.773782
Sec1 family domain containing 1 OS=Sus scrofa OX=9823 GN=SCFD1 PE=1 SV=3	A0A287A1S1	311510	302110	292950	240980	308490	234220	226330	176010	225580	271390	130.52	20	7	7	0.016269	17.78	18.15	-0.3686	0.1216	3.032	8	0.064888	1.18784	-0.37	1.78864	0.773782
Sec1 family domain containing 1 OS=Sus scrofa OX=9823 GN=SCFD1 PE=3 SV=1	A0A480TQM2	311510	302110	292950	240980	308490	234220	226330	176010	225580	271390	130.52	19	7	7	0.016269	17.78	18.15	-0.3686	0.1216	3.032	8	0.064888	1.18784	-0.37	1.78864	0.773782
Sec1 family domain containing 1 OS=Sus scrofa OX=9823 GN=SCFD1 PE=1 SV=2	A0A5G2Q9I5	311510	302110	292950	240980	308490	234220	226330	176010	225580	271390	130.52	19	7	7	0.016269	17.78	18.15	-0.3686	0.1216	3.032	8	0.064888	1.18784	-0.37	1.78864	0.773782
Sec1 family domain containing 1 OS=Sus scrofa OX=9823 GN=SCFD1 PE=1 SV=1	A0A5G2R2F3	311510	302110	292950	240980	308490	234220	226330	176010	225580	271390	130.52	20	7	7	0.016269	17.78	18.15	-0.3686	0.1216	3.032	8	0.064888	1.18784	-0.37	1.78864	0.773782
Sec1 family domain containing 1 OS=Sus scrofa OX=9823 GN=SCFD1 PE=1 SV=2	A0A5G2R8F9	311510	302110	292950	240980	308490	234220	226330	176010	225580	271390	130.52	20	7	7	0.016269	17.78	18.15	-0.3686	0.1216	3.032	8	0.064888	1.18784	-0.37	1.78864	0.773782
Sec1 family domain containing 1 OS=Sus scrofa OX=9823 GN=SCFD1 PE=4 SV=1	A0A8W4F6E4	311510	302110	292950	240980	308490	234220	226330	176010	225580	271390	130.52	21	7	7	0.016269	17.78	18.15	-0.3686	0.1216	3.032	8	0.064888	1.18784	-0.37	1.78864	0.773782
Sec1 family domain containing 1 OS=Sus scrofa OX=9823 GN=SCFD1 PE=1 SV=3	F1SHF4	311510	302110	292950	240980	308490	234220	226330	176010	225580	271390	130.52	21	7	7	0.016269	17.78	18.15	-0.3686	0.1216	3.032	8	0.064888	1.18784	-0.37	1.78864	0.773782
Armadillo repeat containing X-linked 3 OS=Sus scrofa OX=9823 GN=ARMCX3 PE=1 SV=1	A0A287BGW5	440650	418570	425760	450740	427370	434110	459890	469440	485780	468790	152.15	29	7	7	0.016446	18.82	18.72	0.09932	0.03284	3.025	8	0.065503	1.18374	0.1	1.78394	1.07177
NADH dehydrogenase [ubiquinone] 1 beta subcomplex subunit 6 OS=Sus scrofa OX=9823 GN=NDUFB6 PE=1 SV=1	A0A480KM09	196690	201740	210220	197190	238610	193170	175250	176500	163080	193590	127.84	35	6	6	0.016478	17.46	17.67	-0.2114	0.06993	3.023	8	0.065503	1.18374	-0.21	1.7831	0.864537
NADH dehydrogenase [ubiquinone] 1 beta subcomplex subunit 6 OS=Sus scrofa OX=9823 GN=NDUFB6 PE=1 SV=2	A0A5G2QGD4	196690	201740	210220	197190	238610	193170	175250	176500	163080	193590	105.86	28	5	5	0.016478	17.46	17.67	-0.2114	0.06993	3.023	8	0.065503	1.18374	-0.21	1.7831	0.864537
Choline transporter-like protein OS=Sus scrofa OX=9823 GN=SLC44A2 PE=1 SV=2	A0A286ZK56	33447	36802	40307	34452	32088	37864	60033	60270	38959	56626	67.86	4	2	2	0.016502	15.6	15.11	0.4924	0.1629	3.022	8	0.065503	1.18374	0.49	1.78246	1.40444
Importin 7 OS=Sus scrofa OX=9823 GN=IPO7 PE=1 SV=2	A0A287BTF2	161300	171520	148040	146530	157960	167030	190540	184110	164100	184520	138.61	7	6	6	0.016621	17.44	17.26	0.1809	0.05993	3.018	8	0.065503	1.18374	0.18	1.77934	1.13288
Cytochrome c oxidase subunit OS=Sus scrofa OX=9823 GN=COX6B PE=1 SV=1	A0A287A808	8690600	9880800	10578000	9664800	10169000	9009200	8756700	8017400	8797300	8904500	177.08	67	7	7	0.016627	23.05	23.22	-0.1699	0.0563	3.017	8	0.065503	1.18374	-0.17	1.77919	0.888843
Myosin light chain 3 OS=Sus scrofa OX=9823 GN=MYL3 PE=1 SV=3	F1SNW4	30470000	26652000	28645000	26865000	29531000	25512000	26985000	23220000	25996000	25751000	261.76	58	12	10	0.016634	24.6	24.76	-0.1573	0.05212	3.017	8	0.065503	1.18374	-0.16	1.779	0.895025
Acyl-CoA dehydrogenase short/branched chain OS=Sus scrofa OX=9823 GN=ACADSB PE=1 SV=2	A0A287B1V1	10890000	10860000	10786000	11033000	11462000	9627300	8184700	6418800	8587700	10459000	269.93	61	18	18	0.016643	23.03	23.39	-0.3656	0.1212	3.017	8	0.065503	1.18374	-0.36	1.77877	0.779165
Acyl-CoA dehydrogenase short/branched chain OS=Sus scrofa OX=9823 GN=ACADSB PE=1 SV=4	F1SED0	10890000	10860000	10786000	11033000	11462000	9627300	8184700	6418800	8587700	10459000	269.93	61	18	18	0.016643	23.03	23.39	-0.3656	0.1212	3.017	8	0.065503	1.18374	-0.36	1.77877	0.779165
dynamin GTPase OS=Sus scrofa OX=9823 GN=DNM1 PE=1 SV=1	A0A287A683	201970	221900	203350	226190	203550	216850	262360	272140	226980	280090	124.23	6	6	6	0.016659	17.93	17.69	0.246	0.08157	3.016	8	0.065503	1.18374	0.24	1.77835	1.18099
dynamin GTPase OS=Sus scrofa OX=9823 GN=DNM1 PE=1 SV=2	A0A5G2R7W4	201970	221900	203350	226190	203550	216850	262360	272140	226980	280090	124.23	6	6	6	0.016659	17.93	17.69	0.246	0.08157	3.016	8	0.065503	1.18374	0.24	1.77835	1.18099
dynamin GTPase OS=Sus scrofa OX=9823 GN=DNM1 PE=1 SV=2	A0A5G2R9W3	201970	221900	203350	226190	203550	216850	262360	272140	226980	280090	124.23	7	6	6	0.016659	17.93	17.69	0.246	0.08157	3.016	8	0.065503	1.18374	0.24	1.77835	1.18099
dynamin GTPase OS=Sus scrofa OX=9823 GN=DNM1 PE=1 SV=5	F1RRW8	201970	221900	203350	226190	203550	216850	262360	272140	226980	280090	124.23	6	6	6	0.016659	17.93	17.69	0.246	0.08157	3.016	8	0.065503	1.18374	0.24	1.77835	1.18099
dynamin GTPase OS=Sus scrofa OX=9823 GN=DNM1 PE=1 SV=3	I3LCZ7	201970	221900	203350	226190	203550	216850	262360	272140	226980	280090	124.23	6	6	6	0.016659	17.93	17.69	0.246	0.08157	3.016	8	0.065503	1.18374	0.24	1.77835	1.18099
Protein-serine/threonine kinase OS=Sus scrofa OX=9823 GN=PDK3 PE=1 SV=1	A0A286ZUW4	143440	190080	174650	171710	156680	221880	161130	314600	284420	303790	106.23	15	6	5	0.016683	17.93	17.35	0.5847	0.1939	3.015	8	0.065503	1.18374	0.58	1.77773	1.49485
Protein-serine/threonine kinase OS=Sus scrofa OX=9823 GN=PDK3 PE=1 SV=1	A0A287AHT1	143440	190080	174650	171710	156680	221880	161130	314600	284420	303790	106.23	14	6	5	0.016683	17.93	17.35	0.5847	0.1939	3.015	8	0.065503	1.18374	0.58	1.77773	1.49485
Protein-serine/threonine kinase OS=Sus scrofa OX=9823 GN=PDK3 PE=1 SV=1	A0A5G2RN29	143440	190080	174650	171710	156680	221880	161130	314600	284420	303790	106.23	16	6	5	0.016683	17.93	17.35	0.5847	0.1939	3.015	8	0.065503	1.18374	0.58	1.77773	1.49485
Protein-serine/threonine kinase OS=Sus scrofa OX=9823 GN=PDK3 PE=1 SV=4	F1SPY2	143440	190080	174650	171710	156680	221880	161130	314600	284420	303790	106.23	16	6	5	0.016683	17.93	17.35	0.5847	0.1939	3.015	8	0.065503	1.18374	0.58	1.77773	1.49485
Protein-serine/threonine kinase OS=Sus scrofa OX=9823 GN=PDK3 PE=1 SV=3	K7GP45	143440	190080	174650	171710	156680	221880	161130	314600	284420	303790	106.23	15	6	5	0.016683	17.93	17.35	0.5847	0.1939	3.015	8	0.065503	1.18374	0.58	1.77773	1.49485
Myosin light chain 2 OS=Sus scrofa OX=9823 GN=MYL2 PE=4 SV=1	A0A5G2QZ60	41760000	38321000	39105000	38939000	40106000	36740000	36711000	29706000	34607000	36579000	247.78	80	11	11	0.016684	25.05	25.24	-0.1892	0.06277	3.015	8	0.065503	1.18374	-0.19	1.7777	0.876606
ATP synthase F1 subunit delta OS=Sus scrofa OX=9823 GN=ATP5F1D PE=1 SV=1	A0A286ZYL7	1766200	1862900	1872100	1847400	1927300	1745400	1589600	1599100	1780500	1782400	173.34	38	5	5	0.016724	20.69	20.82	-0.1279	0.04243	3.014	8	0.065503	1.18374	-0.13	1.77666	0.913831
ATP synthase F1 subunit delta OS=Sus scrofa OX=9823 GN=ATP5F1D PE=1 SV=1	A0A5G2RN51	1766200	1862900	1872100	1847400	1927300	1745400	1589600	1599100	1780500	1782400	173.34	35	5	5	0.016724	20.69	20.82	-0.1279	0.04243	3.014	8	0.065503	1.18374	-0.13	1.77666	0.913831
Hydroxysteroid 17-beta dehydrogenase 12 OS=Sus scrofa OX=9823 GN=HSD17B12 PE=1 SV=1	A0A5G2R2V8	579840	592080	655330	596560	583290	592430	775150	827850	692620	844890	156.66	43	8	8	0.016728	19.5	19.2	0.3014	0.1	3.013	8	0.065503	1.18374	0.3	1.77656	1.23114
Reticulocalbin 2 OS=Sus scrofa OX=9823 GN=RCN2 PE=1 SV=4	F1SJ93	819570	847000	705150	828780	870360	767900	549200	576520	690250	700100	177.61	16	7	4	0.016728	19.31	19.63	-0.3175	0.1054	3.013	8	0.065503	1.18374	-0.32	1.77656	0.80107
ATP-dependent 6-phosphofructokinase OS=Sus scrofa OX=9823 GN=PFKL PE=3 SV=1	A0A480K104	822270	818330	828910	921880	922440	967430	1141300	1332800	994210	940760	259.28	29	18	15	0.016733	20.02	19.72	0.3074	0.102	3.013	8	0.065503	1.18374	0.3	1.77643	1.23114
Endoplasmin OS=Sus scrofa OX=9823 GN=HSP90B1 PE=1 SV=3	A0A287AFA5	6885200	7320600	7259200	5954700	7293600	7413800	8537100	10682000	8126000	8530900	264.87	40	28	27	0.016771	23.03	22.72	0.3121	0.1036	3.012	8	0.065538	1.18351	0.31	1.77544	1.23971
Myosin binding protein C3 OS=Sus scrofa OX=9823 GN=MYBPC3 PE=1 SV=2	A0A287AFL5	101540000	93930000	100880000	93773000	103950000	89084000	92503000	76884000	89984000	90746000	421.91	62	77	77	0.016852	26.39	26.56	-0.1717	0.05706	3.008	8	0.065538	1.18351	-0.17	1.77335	0.888843
Myosin binding protein C3 OS=Sus scrofa OX=9823 GN=MYBPC3 PE=1 SV=2	A0A5G2QJR5	101540000	93930000	100880000	93773000	103950000	89084000	92503000	76884000	89984000	90746000	423.47	68	79	79	0.016852	26.39	26.56	-0.1717	0.05706	3.008	8	0.065538	1.18351	-0.17	1.77335	0.888843
Myosin binding protein C3 OS=Sus scrofa OX=9823 GN=MYBPC3 PE=1 SV=4	F1SID7	101540000	93930000	100880000	93773000	103950000	89084000	92503000	76884000	89984000	90746000	422.72	63	78	78	0.016852	26.39	26.56	-0.1717	0.05706	3.008	8	0.065538	1.18351	-0.17	1.77335	0.888843
Chaperonin containing TCP1 subunit 5 OS=Sus scrofa OX=9823 GN=CCT5 PE=4 SV=1	A0A8W4FGE3	4223600	4378100	4145900	3784800	4319400	4478800	4999400	4651700	4443100	4494600	266.45	45	21	21	0.016856	22.14	21.99	0.1462	0.04859	3.008	8	0.065538	1.18351	0.15	1.77325	1.10957
LIM domain binding 3 OS=Sus scrofa OX=9823 PE=1 SV=1	A0A287AYR8	6199700	7055200	7077000	5419700	6478500	7414700	10622000	7618300	7372900	9112300	198.6	49	10	10	0.016873	22.99	22.61	0.3782	0.1257	3.008	8	0.065538	1.18351	0.38	1.77281	1.30134
Ankyrin-2 OS=Sus scrofa OX=9823 GN=ANK2 PE=1 SV=3	A0A287AUI5	172710	98620	54467	117320	70486	63670	44408	37321	44933	57487	157.07	2	9	2	0.016948	15.57	16.53	-0.963	0.3205	3.005	8	0.065538	1.18351	-0.96	1.77088	0.514057
Death domain-containing protein OS=Sus scrofa OX=9823 GN=ANK2 PE=1 SV=2	A0A5G2R203	172710	98620	54467	117320	70486	63670	44408	37321	44933	57487	157.07	2	9	2	0.016948	15.57	16.53	-0.963	0.3205	3.005	8	0.065538	1.18351	-0.96	1.77088	0.514057
Ankyrin-2 OS=Sus scrofa OX=9823 GN=ANK2 PE=1 SV=2	A0A5G2R9I6	172710	98620	54467	117320	70486	63670	44408	37321	44933	57487	145.2	2	8	2	0.016948	15.57	16.53	-0.963	0.3205	3.005	8	0.065538	1.18351	-0.96	1.77088	0.514057
Uncharacterized protein OS=Sus scrofa OX=9823 GN=ANK2 PE=4 SV=1	A0A8W4FDZ6	172710	98620	54467	117320	70486	63670	44408	37321	44933	57487	157.07	2	9	2	0.016948	15.57	16.53	-0.963	0.3205	3.005	8	0.065538	1.18351	-0.96	1.77088	0.514057
Uncharacterized protein OS=Sus scrofa OX=9823 GN=ANK2 PE=4 SV=1	A0A8W4FEM6	172710	98620	54467	117320	70486	63670	44408	37321	44933	57487	151.18	2	8	2	0.016948	15.57	16.53	-0.963	0.3205	3.005	8	0.065538	1.18351	-0.96	1.77088	0.514057
Uncharacterized protein OS=Sus scrofa OX=9823 GN=ANK2 PE=4 SV=1	A0A8W4FFQ2	172710	98620	54467	117320	70486	63670	44408	37321	44933	57487	157.07	2	9	2	0.016948	15.57	16.53	-0.963	0.3205	3.005	8	0.065538	1.18351	-0.96	1.77088	0.514057
Uncharacterized protein OS=Sus scrofa OX=9823 GN=ANK2 PE=4 SV=1	A0A8W4FHZ9	172710	98620	54467	117320	70486	63670	44408	37321	44933	57487	157.07	2	9	2	0.016948	15.57	16.53	-0.963	0.3205	3.005	8	0.065538	1.18351	-0.96	1.77088	0.514057
Uncharacterized protein OS=Sus scrofa OX=9823 GN=ANK2 PE=4 SV=1	A0A8W4FLN9	172710	98620	54467	117320	70486	63670	44408	37321	44933	57487	157.07	2	9	2	0.016948	15.57	16.53	-0.963	0.3205	3.005	8	0.065538	1.18351	-0.96	1.77088	0.514057
Uncharacterized protein OS=Sus scrofa OX=9823 GN=ANK2 PE=4 SV=1	A0A8W4FN71	172710	98620	54467	117320	70486	63670	44408	37321	44933	57487	157.07	2	9	2	0.016948	15.57	16.53	-0.963	0.3205	3.005	8	0.065538	1.18351	-0.96	1.77088	0.514057
Ankyrin-2 OS=Sus scrofa OX=9823 GN=ANK2 PE=1 SV=5	F1S146	172710	98620	54467	117320	70486	63670	44408	37321	44933	57487	157.07	2	9	2	0.016948	15.57	16.53	-0.963	0.3205	3.005	8	0.065538	1.18351	-0.96	1.77088	0.514057
Cullin associated and neddylation dissociated 2 (putative) OS=Sus scrofa OX=9823 GN=CAND2 PE=1 SV=1	F1SQ89	302970	322760	338930	358250	314410	342470	440450	527440	365120	441470	141.27	9	10	9	0.016953	18.67	18.32	0.3561	0.1185	3.005	8	0.065538	1.18351	0.35	1.77075	1.27456
isocitrate dehydrogenase (NADP(+)) OS=Sus scrofa OX=9823 GN=IDH2 PE=3 SV=4	F1SK00	18312000	17667000	19670000	18851000	18950000	18190000	14968000	16421000	17499000	16515000	198.17	42	12	12	0.017028	23.99	24.15	-0.163	0.05431	3.002	8	0.065718	1.18232	-0.16	1.76884	0.895025
Ubiquinol-cytochrome c reductase binding protein OS=Sus scrofa OX=9823 GN=UQCRB PE=3 SV=3	A0A286ZPR8	4920400	5262300	5732400	5207600	5662100	5229100	4629900	4133300	4796600	4321600	141.65	41	6	6	0.017067	22.14	22.35	-0.2154	0.07181	3	8	0.065718	1.18232	-0.21	1.76784	0.864537
Lymphocyte specific protein 1 OS=Sus scrofa OX=9823 GN=LSP1 PE=4 SV=3	A0A287A0K0	30235	56501	28096	25447	22727	48839	65314	41960	48477	69802	141.91	20	3	3	0.017081	15.72	14.91	0.8056	0.2686	3	8	0.065718	1.18232	0.81	1.76749	1.75321
Lymphocyte specific protein 1 OS=Sus scrofa OX=9823 GN=LSP1 PE=4 SV=3	A0A287AFG3	30235	56501	28096	25447	22727	48839	65314	41960	48477	69802	141.91	17	3	3	0.017081	15.72	14.91	0.8056	0.2686	3	8	0.065718	1.18232	0.81	1.76749	1.75321
Lymphocyte specific protein 1 OS=Sus scrofa OX=9823 GN=LSP1 PE=4 SV=1	A0A287BI62	30235	56501	28096	25447	22727	48839	65314	41960	48477	69802	141.91	20	3	3	0.017081	15.72	14.91	0.8056	0.2686	3	8	0.065718	1.18232	0.81	1.76749	1.75321
Lymphocyte specific protein 1 OS=Sus scrofa OX=9823 GN=LSP1 PE=4 SV=1	A0A5G2QJZ4	30235	56501	28096	25447	22727	48839	65314	41960	48477	69802	141.91	18	3	3	0.017081	15.72	14.91	0.8056	0.2686	3	8	0.065718	1.18232	0.81	1.76749	1.75321
Reticulon 4 OS=Sus scrofa OX=9823 GN=RTN4 PE=4 SV=1	A0A8W4FPP8	1170700	1124100	973200	1374100	1044800	1270200	1833600	2439800	1377700	1623200	150.29	25	6	6	0.017174	20.67	20.11	0.5578	0.1862	2.996	8	0.065718	1.18232	0.56	1.76513	1.47427
Ubiquitin-protein ligase E3A OS=Sus scrofa OX=9823 GN=UBE3A PE=1 SV=1	A0A286ZSE4	139270	132410	122130	125130	137300	151140	131930	153650	147270	150040	125.89	9	5	5	0.017184	17.16	17	0.1614	0.05388	2.996	8	0.065718	1.18232	0.16	1.76488	1.11729
Ubiquitin-protein ligase E3A OS=Sus scrofa OX=9823 GN=UBE3A PE=1 SV=1	A0A287A5W0	139270	132410	122130	125130	137300	151140	131930	153650	147270	150040	125.89	8	5	5	0.017184	17.16	17	0.1614	0.05388	2.996	8	0.065718	1.18232	0.16	1.76488	1.11729
Ubiquitin-protein ligase E3A OS=Sus scrofa OX=9823 GN=UBE3A PE=1 SV=1	A0A287A8P7	139270	132410	122130	125130	137300	151140	131930	153650	147270	150040	125.89	8	5	5	0.017184	17.16	17	0.1614	0.05388	2.996	8	0.065718	1.18232	0.16	1.76488	1.11729
Ubiquitin-protein ligase E3A OS=Sus scrofa OX=9823 GN=UBE3A PE=1 SV=2	A0A287A9N2	139270	132410	122130	125130	137300	151140	131930	153650	147270	150040	125.89	9	5	5	0.017184	17.16	17	0.1614	0.05388	2.996	8	0.065718	1.18232	0.16	1.76488	1.11729
Ubiquitin-protein ligase E3A OS=Sus scrofa OX=9823 GN=UBE3A PE=1 SV=3	A0A287BJZ2	139270	132410	122130	125130	137300	151140	131930	153650	147270	150040	125.89	9	5	5	0.017184	17.16	17	0.1614	0.05388	2.996	8	0.065718	1.18232	0.16	1.76488	1.11729
Ubiquitin-protein ligase E3A OS=Sus scrofa OX=9823 GN=UBE3A PE=1 SV=5	F1SNS1	139270	132410	122130	125130	137300	151140	131930	153650	147270	150040	125.89	9	5	5	0.017184	17.16	17	0.1614	0.05388	2.996	8	0.065718	1.18232	0.16	1.76488	1.11729
Cytochrome P450 family 27 subfamily A member 1 OS=Sus scrofa OX=9823 GN=CYP27A1 PE=1 SV=3	F1SRX1	146140	158770	127450	116300	137070	127350	90530	60169	94727	98868	93.25	8	3	3	0.017186	16.49	17.06	-0.5718	0.1909	2.996	8	0.065718	1.18232	-0.57	1.76483	0.673617
Cytochrome P450 family 27 subfamily A member 1 OS=Sus scrofa OX=9823 GN=CYP27A1 PE=1 SV=3	I3LAB7	146140	158770	127450	116300	137070	127350	90530	60169	94727	98868	93.25	6	3	3	0.017186	16.49	17.06	-0.5718	0.1909	2.996	8	0.065718	1.18232	-0.57	1.76483	0.673617
Calcium-transporting ATPase OS=Sus scrofa OX=9823 GN=ATP2A3 PE=3 SV=1	A0A286ZQ54	5838300	6261100	6682300	4855700	5930800	4417700	3075200	1522300	3743500	4320800	205.91	3	7	2	0.017294	21.61	22.49	-0.8789	0.2938	2.992	8	0.065988	1.18054	-0.88	1.7621	0.543367
Calcium-transporting ATPase OS=Sus scrofa OX=9823 GN=ATP2A3 PE=3 SV=4	F1RGR0	5838300	6261100	6682300	4855700	5930800	4417700	3075200	1522300	3743500	4320800	205.91	3	7	2	0.017294	21.61	22.49	-0.8789	0.2938	2.992	8	0.065988	1.18054	-0.88	1.7621	0.543367
Sarcoplasmic/endoplasmic reticulum calcium ATPase 3 OS=Sus scrofa OX=9823 GN=ATP2A3 PE=2 SV=2	O77696	5838300	6261100	6682300	4855700	5930800	4417700	3075200	1522300	3743500	4320800	205.91	3	7	2	0.017294	21.61	22.49	-0.8789	0.2938	2.992	8	0.065988	1.18054	-0.88	1.7621	0.543367
CD44 antigen OS=Sus scrofa OX=9823 GN=CD44 PE=1 SV=3	F1SGT4	81698	102310	75159	84465	97655	109160	123170	129980	91262	113130	79.79	5	3	3	0.017348	16.78	16.42	0.36	0.1204	2.989	8	0.066051	1.18012	0.36	1.76075	1.28343
CD44 antigen OS=Sus scrofa OX=9823 GN=CD44 PE=1 SV=2	K7GLL1	81698	102310	75159	84465	97655	109160	123170	129980	91262	113130	79.79	8	3	3	0.017348	16.78	16.42	0.36	0.1204	2.989	8	0.066051	1.18012	0.36	1.76075	1.28343
CD44 antigen OS=Sus scrofa OX=9823 GN=CD44 PE=1 SV=3	K7GND9	81698	102310	75159	84465	97655	109160	123170	129980	91262	113130	79.79	5	3	3	0.017348	16.78	16.42	0.36	0.1204	2.989	8	0.066051	1.18012	0.36	1.76075	1.28343
Elongation factor Ts mitochondrial OS=Sus scrofa OX=9823 GN=TSFM PE=1 SV=1	A0A5G2QFS9	1131400	1225800	1131400	1076000	1192300	1159400	937050	872710	973220	1000900	221.96	42	11	11	0.017424	19.91	20.13	-0.2248	0.07527	2.987	8	0.066247	1.17883	-0.22	1.75885	0.858565
G protein pathway suppressor 1 OS=Sus scrofa OX=9823 GN=GPS1 PE=3 SV=1	A0A287AAK1	153790	156520	151350	147450	155730	160400	159760	159420	158660	173150	111.93	10	4	4	0.01744	17.31	17.22	0.08478	0.02839	2.986	8	0.066247	1.17883	0.09	1.75845	1.06437
G protein pathway suppressor 1 OS=Sus scrofa OX=9823 GN=GPS1 PE=3 SV=3	A0A287AT16	153790	156520	151350	147450	155730	160400	159760	159420	158660	173150	111.93	12	4	4	0.01744	17.31	17.22	0.08478	0.02839	2.986	8	0.066247	1.17883	0.09	1.75845	1.06437
Endoplasmin OS=Sus scrofa OX=9823 GN=HSP90B1 PE=1 SV=4	F1SRK6	7578900	8008400	7969500	6524800	7956700	8102500	9406400	11756000	8893400	9321700	267.34	42	29	28	0.01745	23.17	22.85	0.3129	0.1048	2.986	8	0.066247	1.17883	0.32	1.7582	1.24833
Endoplasmin OS=Sus scrofa OX=9823 GN=HSP90B1 PE=2 SV=3	Q29092	7595600	8028800	7984000	6541700	7973800	8116900	9425000	11776000	8913300	9339800	271.02	43	30	29	0.017492	23.17	22.86	0.3124	0.1047	2.984	8	0.06636	1.17809	0.31	1.75716	1.23971
Nuclear autoantigenic sperm protein OS=Sus scrofa OX=9823 GN=NASP PE=1 SV=1	A0A287B7J5	193920	170470	154390	126580	149790	147620	105710	78260	106290	117000	60.38	4	2	2	0.017546	16.73	17.26	-0.5343	0.1792	2.982	8	0.06647	1.17737	-0.53	1.75582	0.692555
Nuclear autoantigenic sperm protein OS=Sus scrofa OX=9823 GN=NASP PE=1 SV=2	I3LRP1	193920	170470	154390	126580	149790	147620	105710	78260	106290	117000	60.38	3	2	2	0.017546	16.73	17.26	-0.5343	0.1792	2.982	8	0.06647	1.17737	-0.53	1.75582	0.692555
Sorbin and SH3 domain containing 1 OS=Sus scrofa OX=9823 GN=SORBS1 PE=1 SV=2	A0A286ZJT5	2718300	2693000	2530600	2025600	2552500	2855000	3354800	2763500	3074300	3011300	289.06	7	38	6	0.017662	21.52	21.25	0.271	0.09102	2.978	8	0.066764	1.17546	0.27	1.75296	1.20581
Sorbin and SH3 domain containing 1 OS=Sus scrofa OX=9823 GN=SORBS1 PE=1 SV=2	A0A287BFA3	2718300	2693000	2530600	2025600	2552500	2855000	3354800	2763500	3074300	3011300	289.06	7	38	6	0.017662	21.52	21.25	0.271	0.09102	2.978	8	0.066764	1.17546	0.27	1.75296	1.20581
Sorbin and SH3 domain containing 1 OS=Sus scrofa OX=9823 GN=SORBS1 PE=1 SV=2	A0A287BPW9	2718300	2693000	2530600	2025600	2552500	2855000	3354800	2763500	3074300	3011300	290.63	7	39	6	0.017662	21.52	21.25	0.271	0.09102	2.978	8	0.066764	1.17546	0.27	1.75296	1.20581
Dehydrogenase/reductase 7 OS=Sus scrofa OX=9823 GN=DHRS7 PE=1 SV=2	A0A5G2QGL0	263620	305570	284690	258850	271430	228730	259230	238150	250120	257870	149.97	29	7	7	0.017684	17.91	18.08	-0.1646	0.05529	2.977	8	0.066799	1.17523	-0.17	1.75242	0.888843
FERM domain containing kindlin 2 OS=Sus scrofa OX=9823 GN=FERMT2 PE=1 SV=1	A0A5G2QE98	5192500	5431900	4902300	4572800	5161400	5424000	5724800	6122400	5304600	5750300	254.25	41	22	22	0.017714	22.43	22.27	0.1659	0.05574	2.976	8	0.066867	1.17479	0.16	1.75168	1.11729
Eukaryotic translation initiation factor 3 subunit A OS=Sus scrofa OX=9823 GN=EIF3A PE=1 SV=2	F1S4P6	328400	339170	316600	318340	324340	347120	409130	368980	328570	393820	118.94	7	8	8	0.017942	18.49	18.31	0.1794	0.06046	2.967	8	0.06768	1.16954	0.18	1.74613	1.13288
von Willebrand factor A domain containing 8 OS=Sus scrofa OX=9823 GN=VWA8 PE=1 SV=1	A0A287AMT0	2764700	2814500	2788100	2499900	2795000	2902100	3013900	2858600	2988500	3269500	245.91	18	29	29	0.017958	21.52	21.38	0.1377	0.04641	2.967	8	0.067681	1.16953	0.14	1.74574	1.10191
Uncharacterized protein OS=Sus scrofa OX=9823 PE=4 SV=1	A0A8W4FH69	229790	235250	200900	211830	214410	246600	287190	244550	225620	262140	71.87	14	3	3	0.017989	17.95	17.73	0.2109	0.0711	2.966	8	0.067681	1.16953	0.22	1.74499	1.16473
Hydroxysteroid 17-beta dehydrogenase 12 OS=Sus scrofa OX=9823 GN=HSD17B12 PE=1 SV=1	A0A5G2Q7E1	774000	842040	929700	837200	835360	834130	1105800	1142600	972880	1202700	148.25	37	8	8	0.018003	19.99	19.68	0.3082	0.1039	2.965	8	0.067681	1.16953	0.31	1.74466	1.23971
5-demethoxyubiquinone hydroxylase mitochondrial OS=Sus scrofa OX=9823 GN=COQ7 PE=3 SV=1	A0A287A0B5	811410	927610	756090	799000	916200	814240	548040	442350	661670	632650	112.99	21	5	5	0.018007	19.21	19.68	-0.4668	0.1574	2.965	8	0.067681	1.16953	-0.47	1.74456	0.721965
5-demethoxyubiquinone hydroxylase mitochondrial OS=Sus scrofa OX=9823 GN=COQ7 PE=3 SV=1	A0A5G2QLG0	811410	927610	756090	799000	916200	814240	548040	442350	661670	632650	112.99	26	5	5	0.018007	19.21	19.68	-0.4668	0.1574	2.965	8	0.067681	1.16953	-0.47	1.74456	0.721965
Regulator of microtubule dynamics 1 OS=Sus scrofa OX=9823 GN=RMDN1 PE=1 SV=2	A0A5G2QK40	2341300	2429100	2468700	2320600	2358600	2237700	2099400	1832400	2219200	2231200	152.31	25	7	7	0.01813	21.01	21.18	-0.1701	0.05744	2.961	8	0.068096	1.16688	-0.17	1.7416	0.888843
Chromosome 7 C6orf136 homolog OS=Sus scrofa OX=9823 GN=C6orf136 PE=1 SV=1	A0A5G2Q9H7	134560	133090	134140	142170	138720	157510	141060	154880	162800	139040	70.36	13	2	2	0.018171	17.2	17.06	0.1435	0.04848	2.959	8	0.068154	1.16651	0.14	1.74062	1.10191
Chromosome 7 C6orf136 homolog OS=Sus scrofa OX=9823 GN=C6orf136 PE=1 SV=2	F1RU84	134560	133090	134140	142170	138720	157510	141060	154880	162800	139040	70.36	8	2	2	0.018171	17.2	17.06	0.1435	0.04848	2.959	8	0.068154	1.16651	0.14	1.74062	1.10191
Nestin OS=Sus scrofa OX=9823 GN=NES PE=1 SV=3	I3LNY6	4399100	4456200	3546900	5838400	4712700	4835500	18990000	24225000	9385400	8117700	329.29	43	55	55	0.018259	23.41	22.11	1.294	0.4377	2.956	8	0.068435	1.16472	1.3	1.73852	2.46229
Phosphoglucomutase 1 OS=Sus scrofa OX=9823 GN=PGM1 PE=1 SV=5	F1S814	5234600	5412200	4805400	5660000	5903800	4746200	4747000	5182500	4587900	4595800	285.43	49	23	23	0.018308	22.18	22.36	-0.1772	0.05997	2.954	8	0.068568	1.16388	-0.18	1.73736	0.882703
NADH-ubiquinone oxidoreductase chain 5 OS=Sus scrofa OX=9823 GN=MT-ND5 PE=1 SV=1	Q9TDR1	4277900	3921000	4413500	4157600	4821100	3625700	3711600	3455700	4092900	3965800	175.4	20	10	10	0.018492	21.84	22.04	-0.195	0.06616	2.948	8	0.069201	1.15989	-0.2	1.73302	0.870551
Annexin OS=Sus scrofa OX=9823 GN=ANXA5 PE=1 SV=2	A0A287A531	6825200	5884800	5985900	7873800	6300200	7784200	9600800	13282000	8213400	7839000	226.09	62	11	11	0.018503	23.12	22.64	0.4844	0.1643	2.947	8	0.069201	1.15989	0.48	1.73276	1.39474
Translocase of inner mitochondrial membrane 44 OS=Sus scrofa OX=9823 GN=TIMM44 PE=1 SV=3	A0A287AM05	1443500	1555400	1596000	1385000	1581000	1413700	1082800	1017000	1320000	1345400	155.61	18	8	8	0.018538	20.22	20.53	-0.301	0.1022	2.946	8	0.069236	1.15967	-0.31	1.73194	0.806642
Translocase of inner mitochondrial membrane 44 OS=Sus scrofa OX=9823 GN=TIMM44 PE=1 SV=1	A0A5G2R894	1443500	1555400	1596000	1385000	1581000	1413700	1082800	1017000	1320000	1345400	155.61	18	8	8	0.018538	20.22	20.53	-0.301	0.1022	2.946	8	0.069236	1.15967	-0.31	1.73194	0.806642
Proteasome 26S subunit ATPase 3 OS=Sus scrofa OX=9823 GN=PSMC3 PE=1 SV=2	A0A286ZT52	1206300	1297500	1159300	1196900	1160100	1369200	1426500	1328500	1227800	1284500	197.93	29	13	13	0.018641	20.34	20.2	0.14	0.04756	2.942	8	0.069318	1.15915	0.14	1.72953	1.10191
Proteasome 26S subunit ATPase 3 OS=Sus scrofa OX=9823 GN=PSMC3 PE=1 SV=1	A0A5G2Q9I2	1206300	1297500	1159300	1196900	1160100	1369200	1426500	1328500	1227800	1284500	197.93	35	13	13	0.018641	20.34	20.2	0.14	0.04756	2.942	8	0.069318	1.15915	0.14	1.72953	1.10191
Proteasome 26S subunit ATPase 3 OS=Sus scrofa OX=9823 GN=PSMC3 PE=1 SV=1	A0A5G2QSU8	1206300	1297500	1159300	1196900	1160100	1369200	1426500	1328500	1227800	1284500	197.93	29	13	13	0.018641	20.34	20.2	0.14	0.04756	2.942	8	0.069318	1.15915	0.14	1.72953	1.10191
Proteasome 26S subunit ATPase 3 OS=Sus scrofa OX=9823 GN=PSMC3 PE=4 SV=1	A0A8W4FR49	1206300	1297500	1159300	1196900	1160100	1369200	1426500	1328500	1227800	1284500	197.93	41	13	13	0.018641	20.34	20.2	0.14	0.04756	2.942	8	0.069318	1.15915	0.14	1.72953	1.10191
Dynein light chain roadblock OS=Sus scrofa OX=9823 GN=DYNLRB1 PE=1 SV=2	A0A287AAM0	331290	328330	301040	253310	314720	351090	383460	410600	329050	357290	66.95	39	3	3	0.018651	18.48	18.22	0.2632	0.08945	2.942	8	0.069318	1.15915	0.26	1.7293	1.19748
Dynein light chain roadblock OS=Sus scrofa OX=9823 GN=DYNLRB1 PE=1 SV=1	A0A5G2Q9K4	331290	328330	301040	253310	314720	351090	383460	410600	329050	357290	66.95	38	3	3	0.018651	18.48	18.22	0.2632	0.08945	2.942	8	0.069318	1.15915	0.26	1.7293	1.19748
Nestin OS=Sus scrofa OX=9823 GN=NES PE=1 SV=3	I3L8F7	3824100	3831000	3049200	4974400	4064600	4122400	16291000	20533000	7952100	7015700	313	46	44	44	0.01869	23.18	21.9	1.282	0.4361	2.941	8	0.069318	1.15915	1.28	1.72839	2.42839
Importin 7 OS=Sus scrofa OX=9823 GN=IPO7 PE=1 SV=2	A0A287ASM1	179240	188040	164360	165870	176490	181550	208380	203090	182840	203020	152.41	10	8	8	0.018705	17.58	17.41	0.1629	0.0554	2.94	8	0.069318	1.15915	0.17	1.72804	1.12506
Importin 7 OS=Sus scrofa OX=9823 GN=IPO7 PE=1 SV=1	A0A287B2B4	179240	188040	164360	165870	176490	181550	208380	203090	182840	203020	152.41	9	8	8	0.018705	17.58	17.41	0.1629	0.0554	2.94	8	0.069318	1.15915	0.17	1.72804	1.12506
Importin 7 OS=Sus scrofa OX=9823 GN=IPO7 PE=1 SV=1	A0A287BNF6	179240	188040	164360	165870	176490	181550	208380	203090	182840	203020	152.41	10	8	8	0.018705	17.58	17.41	0.1629	0.0554	2.94	8	0.069318	1.15915	0.17	1.72804	1.12506
Importin-7 OS=Sus scrofa OX=9823 GN=IPO7 PE=1 SV=3	I3LDM3	179240	188040	164360	165870	176490	181550	208380	203090	182840	203020	152.41	9	8	8	0.018705	17.58	17.41	0.1629	0.0554	2.94	8	0.069318	1.15915	0.17	1.72804	1.12506
Phosphoglucomutase 1 OS=Sus scrofa OX=9823 GN=PGM1 PE=1 SV=3	A0A287A530	5106100	5294500	4699000	5507100	5787500	4654400	4643800	5060700	4474900	4473200	255.13	42	20	20	0.018749	22.15	22.33	-0.1774	0.06036	2.939	8	0.069434	1.15843	-0.18	1.72702	0.882703
FERM domain containing kindlin 2 OS=Sus scrofa OX=9823 GN=FERMT2 PE=1 SV=1	A0A287AD53	5013300	5210400	4627600	4437700	4891700	5184100	5527600	5911000	5048400	5490100	254.57	38	23	23	0.018814	22.37	22.2	0.1678	0.05716	2.936	8	0.069527	1.15785	0.17	1.72552	1.12506
FERM domain containing kindlin 2 OS=Sus scrofa OX=9823 GN=FERMT2 PE=1 SV=1	A0A287BDZ6	5013300	5210400	4627600	4437700	4891700	5184100	5527600	5911000	5048400	5490100	254.57	43	23	23	0.018814	22.37	22.2	0.1678	0.05716	2.936	8	0.069527	1.15785	0.17	1.72552	1.12506
FERM domain containing kindlin 2 OS=Sus scrofa OX=9823 GN=FERMT2 PE=1 SV=1	A0A5G2QJL5	5013300	5210400	4627600	4437700	4891700	5184100	5527600	5911000	5048400	5490100	254.57	38	23	23	0.018814	22.37	22.2	0.1678	0.05716	2.936	8	0.069527	1.15785	0.17	1.72552	1.12506
Serpin family F member 1 OS=Sus scrofa OX=9823 GN=SERPINF1 PE=1 SV=1	A0A287AYJ8	421220	451100	321880	493560	352580	570550	490840	814730	471410	625910	180.81	31	9	9	0.018909	19.15	18.62	0.5322	0.1815	2.933	8	0.069783	1.15625	0.53	1.72333	1.44393
Pigment epithelium-derived factor OS=Sus scrofa OX=9823 GN=SERPINF1 PE=1 SV=1	Q0PM28	421220	451100	321880	493560	352580	570550	490840	814730	471410	625910	180.81	33	9	9	0.018909	19.15	18.62	0.5322	0.1815	2.933	8	0.069783	1.15625	0.53	1.72333	1.44393
40S ribosomal protein S12 OS=Sus scrofa OX=9823 GN=RPS12 PE=1 SV=2	P46405	1064100	1049900	976890	928460	958810	1085900	1181100	1119500	1015500	1141300	114.29	39	4	4	0.018956	20.08	19.92	0.1553	0.05297	2.931	8	0.069905	1.15549	0.16	1.72225	1.11729
Hydroxysteroid 17-beta dehydrogenase 12 OS=Sus scrofa OX=9823 GN=HSD17B12 PE=1 SV=1	A0A5G2QQ44	306410	310270	341940	298350	308470	309460	396660	434080	353270	423780	64.94	37	2	2	0.019068	18.54	18.25	0.283	0.09665	2.928	8	0.070269	1.15324	0.29	1.71969	1.22264
Eukaryotic translation initiation factor 3 subunit K OS=Sus scrofa OX=9823 GN=EIF3K PE=1 SV=1	A0A287A0G9	307430	361570	312730	302760	332460	350990	389490	359530	340540	385440	118.89	22	4	4	0.01912	18.48	18.3	0.1765	0.06034	2.926	8	0.070295	1.15308	0.18	1.71851	1.13288
Eukaryotic translation initiation factor 3 subunit K OS=Sus scrofa OX=9823 GN=EIF3K PE=1 SV=2	A0A287ART5	307430	361570	312730	302760	332460	350990	389490	359530	340540	385440	118.89	26	4	4	0.01912	18.48	18.3	0.1765	0.06034	2.926	8	0.070295	1.15308	0.18	1.71851	1.13288
Calcyclin-binding protein OS=Sus scrofa OX=9823 GN=CACYBP PE=1 SV=1	A0A5G2R457	359250	371320	333990	297290	359750	372860	433740	386000	383270	400340	111.19	31	7	7	0.019128	18.59	18.39	0.2015	0.06886	2.926	8	0.070295	1.15308	0.2	1.71833	1.1487
Calcyclin-binding protein OS=Sus scrofa OX=9823 GN=CACYBP PE=1 SV=1	F1S710	359250	371320	333990	297290	359750	372860	433740	386000	383270	400340	111.19	30	7	7	0.019128	18.59	18.39	0.2015	0.06886	2.926	8	0.070295	1.15308	0.2	1.71833	1.1487
Proteasome 26S subunit ATPase 3 OS=Sus scrofa OX=9823 GN=PSMC3 PE=1 SV=3	F1SID4	964640	1062900	929240	977140	929950	1125400	1147000	1063200	1004000	1043100	193.57	43	12	12	0.019199	20.04	19.89	0.1463	0.05004	2.923	8	0.070509	1.15176	0.15	1.71672	1.10957
Prostaglandin E synthase 2 OS=Sus scrofa OX=9823 GN=PTGES2 PE=1 SV=3	F1RRY6	1476900	1530700	1674000	1818900	1477300	1514500	1291100	1109200	1280400	1400000	215.82	48	14	14	0.019372	20.32	20.6	-0.2774	0.0951	2.917	8	0.070944	1.14908	-0.28	1.71283	0.823591
Mitochondrial import inner membrane translocase subunit TIM44 OS=Sus scrofa OX=9823 GN=TIMM44 PE=3 SV=1	A0A480JTC0	1677400	1809300	1834000	1604600	1813300	1644200	1271200	1186200	1537100	1557900	171.28	26	11	11	0.019379	20.45	20.74	-0.2895	0.09926	2.917	8	0.070944	1.14908	-0.29	1.71267	0.817902
Annexin OS=Sus scrofa OX=9823 GN=ANXA5 PE=1 SV=2	A0A5G2R3B5	7263000	6283800	6390700	8388100	6657100	8259800	10191000	14130000	8701400	8330300	243.5	67	15	14	0.01938	23.21	22.73	0.4808	0.1648	2.917	8	0.070944	1.14908	0.48	1.71265	1.39474
Annexin A5 OS=Sus scrofa OX=9823 GN=ANXA5 PE=4 SV=1	A0A8W4FNI1	7263000	6283800	6390700	8388100	6657100	8259800	10191000	14130000	8701400	8330300	241.09	66	14	14	0.01938	23.21	22.73	0.4808	0.1648	2.917	8	0.070944	1.14908	0.48	1.71265	1.39474
Dynactin subunit 1 OS=Sus scrofa OX=9823 GN=DCTN1 PE=1 SV=2	A0A286ZRC7	904680	1020400	864800	810540	900370	929010	1144000	1109400	997550	1079100	191.67	21	16	16	0.019412	20	19.78	0.2247	0.07705	2.916	8	0.070944	1.14908	0.22	1.71193	1.16473
Dynactin subunit 1 OS=Sus scrofa OX=9823 GN=DCTN1 PE=1 SV=2	A0A287AWV1	904680	1020400	864800	810540	900370	929010	1144000	1109400	997550	1079100	191.67	20	16	16	0.019412	20	19.78	0.2247	0.07705	2.916	8	0.070944	1.14908	0.22	1.71193	1.16473
Dynactin subunit 1 OS=Sus scrofa OX=9823 GN=DCTN1 PE=1 SV=5	F1SNT8	904680	1020400	864800	810540	900370	929010	1144000	1109400	997550	1079100	191.67	20	16	16	0.019412	20	19.78	0.2247	0.07705	2.916	8	0.070944	1.14908	0.22	1.71193	1.16473
NADH-ubiquinone oxidoreductase chain 2 OS=Sus scrofa OX=9823 GN=MT-ND2 PE=1 SV=2	O79875	291250	276620	299130	285470	318270	253050	224930	201330	284810	260460	102.73	19	4	4	0.019437	17.89	18.16	-0.273	0.09365	2.915	8	0.070986	1.14883	-0.27	1.71137	0.82932
Uncharacterized protein OS=Sus scrofa OX=9823 PE=4 SV=1	A0A8W4FPY6	4252000	4625700	3889300	3916000	4041000	4602500	4668300	5436100	4498100	4578600	275.73	14	33	14	0.019453	22.18	21.98	0.1981	0.06798	2.915	8	0.070995	1.14877	0.2	1.71101	1.1487
Importin subunit alpha OS=Sus scrofa OX=9823 GN=KPNA1 PE=1 SV=1	A0A5G2QTJ8	63301	55756	53460	50632	54189	59179	78132	64509	65121	63264	100.38	8	4	3	0.019504	16	15.76	0.2494	0.08563	2.913	8	0.071078	1.14826	0.24	1.70988	1.18099
Karyopherin subunit alpha 1 OS=Sus scrofa OX=9823 GN=KPNA1 PE=1 SV=2	I3L9F7	63301	55756	53460	50632	54189	59179	78132	64509	65121	63264	100.38	7	4	3	0.019504	16	15.76	0.2494	0.08563	2.913	8	0.071078	1.14826	0.24	1.70988	1.18099
RNA helicase OS=Sus scrofa OX=9823 GN=DDX6 PE=1 SV=2	A0A287A5V9	203610	239470	192460	207160	206900	218590	236420	248190	236460	247280	123.1	14	4	4	0.019557	17.86	17.68	0.1798	0.06176	2.911	8	0.071078	1.14826	0.18	1.7087	1.13288
DEAD-box helicase 6 OS=Sus scrofa OX=9823 GN=DDX6 PE=4 SV=1	A0A287ARZ3	203610	239470	192460	207160	206900	218590	236420	248190	236460	247280	123.1	15	4	4	0.019557	17.86	17.68	0.1798	0.06176	2.911	8	0.071078	1.14826	0.18	1.7087	1.13288
RNA helicase OS=Sus scrofa OX=9823 GN=DDX6 PE=1 SV=1	A0A287AZJ4	203610	239470	192460	207160	206900	218590	236420	248190	236460	247280	123.1	15	4	4	0.019557	17.86	17.68	0.1798	0.06176	2.911	8	0.071078	1.14826	0.18	1.7087	1.13288
RNA helicase OS=Sus scrofa OX=9823 GN=DDX6 PE=1 SV=1	F1SAJ5	203610	239470	192460	207160	206900	218590	236420	248190	236460	247280	123.1	14	4	4	0.019557	17.86	17.68	0.1798	0.06176	2.911	8	0.071078	1.14826	0.18	1.7087	1.13288
Lectin mannose binding 2 OS=Sus scrofa OX=9823 GN=LMAN2 PE=1 SV=1	F1S3D5	266720	261450	265990	248310	268420	271530	282200	290440	267870	300480	85.46	15	4	4	0.019571	18.11	18	0.107	0.03676	2.911	8	0.071078	1.14826	0.11	1.70839	1.07923
Mitogen-activated protein kinase kinase kinase 20 OS=Sus scrofa OX=9823 GN=MAP3K20 PE=4 SV=1	A0A5G2QJ76	175080	179280	184400	167930	188430	179780	216130	238860	204900	201150	98.81	7	5	5	0.019583	17.66	17.45	0.2125	0.07302	2.91	8	0.071078	1.14826	0.21	1.70812	1.15669
Erlin OS=Sus scrofa OX=9823 GN=ERLIN2 PE=1 SV=1	A0A5G2QQ72	652830	650990	586140	506850	656290	529290	491940	474360	484370	572290	157.27	22	8	8	0.019632	18.96	19.21	-0.255	0.08768	2.909	8	0.071195	1.14755	-0.25	1.70704	0.840896
FERM domain containing kindlin 2 OS=Sus scrofa OX=9823 GN=FERMT2 PE=1 SV=2	A0A5G2QEK1	5491200	5764100	5166700	4833000	5431600	5733900	6053900	6464200	5584400	6055800	259.92	44	24	24	0.019701	22.51	22.35	0.1644	0.05655	2.906	8	0.071195	1.14755	0.16	1.70551	1.11729
FERM domain containing kindlin 2 OS=Sus scrofa OX=9823 GN=FERMT2 PE=1 SV=1	A0A5G2QJI7	5491200	5764100	5166700	4833000	5431600	5733900	6053900	6464200	5584400	6055800	259.92	44	24	24	0.019701	22.51	22.35	0.1644	0.05655	2.906	8	0.071195	1.14755	0.16	1.70551	1.11729
FERM domain containing kindlin 2 OS=Sus scrofa OX=9823 GN=FERMT2 PE=1 SV=2	F1SFE3	5491200	5764100	5166700	4833000	5431600	5733900	6053900	6464200	5584400	6055800	259.92	44	24	24	0.019701	22.51	22.35	0.1644	0.05655	2.906	8	0.071195	1.14755	0.16	1.70551	1.11729
Calreticulin OS=Sus scrofa OX=9823 GN=CALR PE=1 SV=1	A0A287B0P6	6842300	7128300	6118600	6386400	6834100	6998600	7600000	7800600	6960300	7640000	233.95	76	20	20	0.019717	22.82	22.67	0.1521	0.05234	2.906	8	0.071195	1.14755	0.15	1.70516	1.10957
Eukaryotic translation initiation factor 3 subunit K OS=Sus scrofa OX=9823 GN=EIF3K PE=1 SV=1	A0A5G2R0U5	303990	356960	308120	298180	329540	346670	385550	355650	336030	379690	103.53	16	3	3	0.019742	18.46	18.28	0.1769	0.06089	2.905	8	0.071195	1.14755	0.18	1.70461	1.13288
Eukaryotic translation initiation factor 3 subunit K OS=Sus scrofa OX=9823 GN=EIF3K PE=1 SV=1	A0A5G2RL15	303990	356960	308120	298180	329540	346670	385550	355650	336030	379690	103.53	10	3	3	0.019742	18.46	18.28	0.1769	0.06089	2.905	8	0.071195	1.14755	0.18	1.70461	1.13288
Eukaryotic translation initiation factor 3 subunit K OS=Sus scrofa OX=9823 GN=EIF3K PE=1 SV=3	F1RI41	303990	356960	308120	298180	329540	346670	385550	355650	336030	379690	103.53	14	3	3	0.019742	18.46	18.28	0.1769	0.06089	2.905	8	0.071195	1.14755	0.18	1.70461	1.13288
Obscurin like cytoskeletal adaptor 1 OS=Sus scrofa OX=9823 GN=OBSL1 PE=4 SV=1	A0A287B285	245740	266960	226640	238290	271960	266830	326650	286010	267920	314530	90.77	2	3	3	0.019764	18.15	17.93	0.2249	0.07744	2.904	8	0.071195	1.14755	0.22	1.70413	1.16473
Obscurin like cytoskeletal adaptor 1 OS=Sus scrofa OX=9823 GN=OBSL1 PE=4 SV=1	A0A287B8F0	245740	266960	226640	238290	271960	266830	326650	286010	267920	314530	90.77	2	3	3	0.019764	18.15	17.93	0.2249	0.07744	2.904	8	0.071195	1.14755	0.22	1.70413	1.16473
Obscurin like cytoskeletal adaptor 1 OS=Sus scrofa OX=9823 GN=OBSL1 PE=4 SV=1	A0A480HT76	245740	266960	226640	238290	271960	266830	326650	286010	267920	314530	90.77	3	3	3	0.019764	18.15	17.93	0.2249	0.07744	2.904	8	0.071195	1.14755	0.22	1.70413	1.16473
Tubulointerstitial nephritis antigen like 1 OS=Sus scrofa OX=9823 GN=TINAGL1 PE=1 SV=1	A0A5G2RAC0	898480	888960	692870	670430	911050	945430	1641100	3481200	1434500	1226000	203.41	25	8	8	0.019777	20.58	19.62	0.9625	0.3315	2.904	8	0.071195	1.14755	0.96	1.70384	1.94531
Propionyl-CoA carboxylase alpha chain mitochondrial OS=Sus scrofa OX=9823 GN=PCCA PE=1 SV=1	A0A287AQ80	5785300	6562400	5614300	5301900	6183800	5419800	4243000	3391700	5001300	4847300	275.56	53	27	27	0.019812	22.11	22.49	-0.3772	0.1299	2.903	8	0.071272	1.14708	-0.38	1.70307	0.768438
H(+)-transporting two-sector ATPase OS=Sus scrofa OX=9823 PE=3 SV=2	A0A287ANH8	623220	653400	625370	597960	570340	594350	514310	503750	572680	558630	84.67	4	2	2	0.019887	19.06	19.23	-0.1636	0.05641	2.9	8	0.071407	1.14626	-0.17	1.70143	0.888843
Uncharacterized protein OS=Sus scrofa OX=9823 PE=4 SV=1	A0A8W4FN03	623220	653400	625370	597960	570340	594350	514310	503750	572680	558630	84.67	4	2	2	0.019887	19.06	19.23	-0.1636	0.05641	2.9	8	0.071407	1.14626	-0.17	1.70143	0.888843
Cullin 5 OS=Sus scrofa OX=9823 GN=CUL5 PE=1 SV=3	A0A286ZMU8	461590	505080	501620	372050	487570	390200	349030	271020	382770	400050	106.28	9	5	5	0.019921	18.44	18.82	-0.3816	0.1316	2.899	8	0.071407	1.14626	-0.38	1.70069	0.768438
Stomatin like 2 OS=Sus scrofa OX=9823 GN=STOML2 PE=1 SV=1	A0A5G2RMK5	124540	134870	129670	111390	134710	129080	89674	100750	96962	104020	119.89	15	3	3	0.019921	16.66	16.95	-0.2949	0.1017	2.899	8	0.071407	1.14626	-0.29	1.70069	0.817902
ATP-dependent (S)-NAD(P)H-hydrate dehydratase OS=Sus scrofa OX=9823 GN=NAXD PE=1 SV=1	A0A480VIL3	1596500	1751100	1632700	1577700	1609700	1667000	1750100	1750500	1830100	1746000	185.18	35	9	9	0.019957	20.74	20.64	0.09868	0.03405	2.898	8	0.071407	1.14626	0.1	1.6999	1.07177
ATP-dependent (S)-NAD(P)H-hydrate dehydratase OS=Sus scrofa OX=9823 GN=NAXD PE=1 SV=1	A0A5G2QRH4	1596500	1751100	1632700	1577700	1609700	1667000	1750100	1750500	1830100	1746000	185.18	30	9	9	0.019957	20.74	20.64	0.09868	0.03405	2.898	8	0.071407	1.14626	0.1	1.6999	1.07177
NAD(P)HX dehydratase OS=Sus scrofa OX=9823 GN=NAXD PE=4 SV=1	A0A8W4FFY6	1596500	1751100	1632700	1577700	1609700	1667000	1750100	1750500	1830100	1746000	185.18	31	9	9	0.019957	20.74	20.64	0.09868	0.03405	2.898	8	0.071407	1.14626	0.1	1.6999	1.07177
ATP-dependent (S)-NAD(P)H-hydrate dehydratase OS=Sus scrofa OX=9823 GN=NAXD PE=1 SV=2	I3LS60	1596500	1751100	1632700	1577700	1609700	1667000	1750100	1750500	1830100	1746000	185.18	33	9	9	0.019957	20.74	20.64	0.09868	0.03405	2.898	8	0.071407	1.14626	0.1	1.6999	1.07177
Tubulointerstitial nephritis antigen like 1 OS=Sus scrofa OX=9823 GN=TINAGL1 PE=1 SV=1	A0A287ANT6	928470	918260	713760	696090	949330	976820	1688600	3590000	1479800	1271900	217.86	29	10	10	0.019986	20.63	19.67	0.9585	0.3309	2.897	8	0.07146	1.14594	0.96	1.69927	1.94531
MYL2 OS=Sus scrofa OX=9823 GN=MYL2 PE=1 SV=1	Q8MHY0	50780000	45801000	47197000	46978000	48496000	43855000	45828000	37111000	42249000	44195000	262.02	87	14	14	0.020119	25.34	25.51	-0.1689	0.0584	2.893	8	0.071887	1.14335	-0.17	1.69639	0.888843
Propionyl-CoA carboxylase alpha chain mitochondrial OS=Sus scrofa OX=9823 GN=PCCA PE=1 SV=3	F1RP22	6178100	7023900	5962600	5634200	6588100	5776200	4502200	3611200	5316700	5175300	273.47	48	26	26	0.020158	22.2	22.58	-0.3788	0.131	2.891	8	0.071892	1.14332	-0.38	1.69555	0.768438
Peptidase D OS=Sus scrofa OX=9823 GN=PEPD PE=1 SV=1	A0A5G2QQV1	491690	494150	467380	478190	453790	502920	517180	603670	509540	524090	138.12	15	7	7	0.020161	19.02	18.86	0.1534	0.05305	2.891	8	0.071892	1.14332	0.16	1.69549	1.11729
Annexin OS=Sus scrofa OX=9823 GN=ANXA5 PE=1 SV=4	F2Z5C1	10094000	8753300	8980800	12036000	9347200	11700000	14409000	20247000	12269000	11797000	257.12	65	18	17	0.020161	23.71	23.22	0.4937	0.1707	2.891	8	0.071892	1.14332	0.49	1.69549	1.40444
Tubulointerstitial nephritis antigen like 1 OS=Sus scrofa OX=9823 GN=TINAGL1 PE=1 SV=3	F1SVA2	922660	914020	710340	691900	944330	970530	1676800	3567000	1469600	1262900	210.25	22	9	9	0.020189	20.62	19.66	0.9565	0.3309	2.89	8	0.071944	1.14301	0.96	1.69489	1.94531
Vacuolar protein-sorting-associated protein 25 OS=Sus scrofa OX=9823 GN=VPS25 PE=1 SV=1	A0A287AAM6	334590	336470	330930	298580	337050	319680	293610	267340	274890	304780	107.08	28	5	5	0.02032	18.15	18.32	-0.1669	0.05784	2.886	8	0.072098	1.14208	-0.17	1.69208	0.888843
Dynactin subunit 1 OS=Sus scrofa OX=9823 GN=DCTN1 PE=1 SV=3	A0A287B1I4	882900	991600	841800	786210	874370	903890	1108800	1074600	967490	1045500	188.3	18	15	15	0.020328	19.96	19.74	0.2209	0.07655	2.886	8	0.072098	1.14208	0.22	1.69191	1.16473
Dynactin subunit 1 OS=Sus scrofa OX=9823 GN=DCTN1 PE=1 SV=2	A0A287B8J2	882900	991600	841800	786210	874370	903890	1108800	1074600	967490	1045500	188.3	17	15	15	0.020328	19.96	19.74	0.2209	0.07655	2.886	8	0.072098	1.14208	0.22	1.69191	1.16473
Dynactin subunit 1 OS=Sus scrofa OX=9823 GN=DCTN1 PE=1 SV=1	A0A5G2QI60	882900	991600	841800	786210	874370	903890	1108800	1074600	967490	1045500	188.3	18	15	15	0.020328	19.96	19.74	0.2209	0.07655	2.886	8	0.072098	1.14208	0.22	1.69191	1.16473
Dynactin subunit 1 OS=Sus scrofa OX=9823 GN=DCTN1 PE=1 SV=1	A0A5G2QPL9	882900	991600	841800	786210	874370	903890	1108800	1074600	967490	1045500	188.3	17	15	15	0.020328	19.96	19.74	0.2209	0.07655	2.886	8	0.072098	1.14208	0.22	1.69191	1.16473
Dynactin subunit 1 OS=Sus scrofa OX=9823 GN=DCTN1 PE=1 SV=1	A0A5G2RFF7	882900	991600	841800	786210	874370	903890	1108800	1074600	967490	1045500	188.3	18	15	15	0.020328	19.96	19.74	0.2209	0.07655	2.886	8	0.072098	1.14208	0.22	1.69191	1.16473
60S ribosomal protein L18a OS=Sus scrofa OX=9823 GN=RPL18A PE=1 SV=1	A0A287APR1	1362800	1348400	1219700	1205000	1333600	1368600	1477400	1407800	1359300	1508700	146.31	27	6	6	0.020352	20.44	20.3	0.1393	0.04829	2.885	8	0.072098	1.14208	0.14	1.69139	1.10191
Coiled-coil domain containing 141 OS=Sus scrofa OX=9823 GN=CCDC141 PE=4 SV=4	F1RZC6	1025100	1123500	956200	943270	1064100	1034300	1327700	1309700	1122000	1352300	196.96	16	19	19	0.020353	20.22	19.96	0.2608	0.09038	2.885	8	0.072098	1.14208	0.26	1.69137	1.19748
Propionyl-CoA carboxylase alpha chain mitochondrial OS=Sus scrofa OX=9823 GN=PCCA PE=1 SV=1	A0A287A1V2	6269000	7135000	6066600	5731100	6694200	5874200	4565300	3661600	5400200	5267900	277.21	53	28	28	0.02041	22.22	22.6	-0.3796	0.1317	2.883	8	0.072098	1.14208	-0.38	1.69016	0.768438
Propionyl-CoA carboxylase alpha chain mitochondrial OS=Sus scrofa OX=9823 GN=PCCA PE=1 SV=1	A0A287ALU0	6269000	7135000	6066600	5731100	6694200	5874200	4565300	3661600	5400200	5267900	277.21	51	28	28	0.02041	22.22	22.6	-0.3796	0.1317	2.883	8	0.072098	1.14208	-0.38	1.69016	0.768438
Propionyl-CoA carboxylase alpha chain mitochondrial OS=Sus scrofa OX=9823 GN=PCCA PE=4 SV=1	A0A481AGQ0	6269000	7135000	6066600	5731100	6694200	5874200	4565300	3661600	5400200	5267900	277.21	52	28	28	0.02041	22.22	22.6	-0.3796	0.1317	2.883	8	0.072098	1.14208	-0.38	1.69016	0.768438
Propionyl-CoA carboxylase alpha chain mitochondrial OS=Sus scrofa OX=9823 GN=PCCA PE=1 SV=1	A0A5G2QRU3	6269000	7135000	6066600	5731100	6694200	5874200	4565300	3661600	5400200	5267900	277.21	52	28	28	0.02041	22.22	22.6	-0.3796	0.1317	2.883	8	0.072098	1.14208	-0.38	1.69016	0.768438
Propionyl-CoA carboxylase alpha chain mitochondrial OS=Sus scrofa OX=9823 GN=PCCA PE=1 SV=1	P0DTA4	6269000	7135000	6066600	5731100	6694200	5874200	4565300	3661600	5400200	5267900	277.21	50	28	28	0.02041	22.22	22.6	-0.3796	0.1317	2.883	8	0.072098	1.14208	-0.38	1.69016	0.768438
Phospholipase B-like OS=Sus scrofa OX=9823 GN=PLBD1 PE=1 SV=1	A0A287B7T3	71306	81373	100830	80532	65191	95164	110610	92913	95624	105420	83.92	6	2	2	0.020437	16.61	16.27	0.3365	0.1167	2.882	8	0.072098	1.14208	0.34	1.68958	1.26576
Phospholipase B-like OS=Sus scrofa OX=9823 GN=PLBD1 PE=1 SV=2	I3LCG5	71306	81373	100830	80532	65191	95164	110610	92913	95624	105420	83.92	6	2	2	0.020437	16.61	16.27	0.3365	0.1167	2.882	8	0.072098	1.14208	0.34	1.68958	1.26576
Stomatin like 2 OS=Sus scrofa OX=9823 GN=STOML2 PE=1 SV=1	A0A286ZSD7	127070	137410	132270	113350	137290	131230	92230	102790	99329	107380	129.29	19	4	4	0.020493	16.69	16.98	-0.2875	0.09981	2.881	8	0.07221	1.1414	-0.29	1.68839	0.817902
Propionyl-CoA carboxylase alpha chain mitochondrial OS=Sus scrofa OX=9823 GN=PCCA PE=1 SV=1	A0A5G2QVM6	6246600	7114600	6039300	5710300	6664400	5855200	4547500	3646700	5378300	5246200	263.32	49	27	27	0.020509	22.22	22.6	-0.3797	0.1318	2.88	8	0.07221	1.1414	-0.38	1.68806	0.768438
Solute carrier family 25 member 12 OS=Sus scrofa OX=9823 GN=SLC25A12 PE=1 SV=2	A0A5G2QBW2	10590000	10858000	10182000	9020400	11191000	10159000	7069800	5901800	8479800	7993200	272.77	44	24	19	0.02051	22.89	23.3	-0.4081	0.1417	2.88	8	0.07221	1.1414	-0.41	1.68803	0.752623
Phosphorylase b kinase regulatory subunit OS=Sus scrofa OX=9823 GN=PHKA1 PE=1 SV=2	F1RPM0	167500	171690	171330	203570	183290	198470	201810	201830	197210	194190	100.88	7	6	6	0.02059	17.6	17.45	0.1504	0.05226	2.878	8	0.072348	1.14057	0.15	1.68634	1.10957
Phosphorylase b kinase regulatory subunit OS=Sus scrofa OX=9823 GN=PHKA1 PE=1 SV=3	I3L8R9	167500	171690	171330	203570	183290	198470	201810	201830	197210	194190	100.88	7	6	6	0.02059	17.6	17.45	0.1504	0.05226	2.878	8	0.072348	1.14057	0.15	1.68634	1.10957
Phosphorylase b kinase regulatory subunit OS=Sus scrofa OX=9823 GN=PHKA1 PE=1 SV=2	I3LVF3	167500	171690	171330	203570	183290	198470	201810	201830	197210	194190	100.88	7	6	6	0.02059	17.6	17.45	0.1504	0.05226	2.878	8	0.072348	1.14057	0.15	1.68634	1.10957
Obg like ATPase 1 OS=Sus scrofa OX=9823 GN=OLA1 PE=4 SV=1	A0A8W4FBC7	2853500	2869300	3002400	2822400	2826800	2845700	3151500	3344300	3095700	3350500	211.05	50	16	16	0.02063	21.59	21.45	0.1331	0.04628	2.876	8	0.072428	1.14009	0.14	1.6855	1.10191
T-complex protein 1 subunit alpha OS=Sus scrofa OX=9823 GN=TCP1 PE=1 SV=2	A0A287AJY2	1856000	1971300	1800300	1647100	1906700	1994400	2151200	2001800	1953200	2031100	246.9	45	18	18	0.020654	20.95	20.81	0.144	0.05007	2.875	8	0.072428	1.14009	0.14	1.685	1.10191
T-complex protein 1 subunit alpha OS=Sus scrofa OX=9823 GN=TCP1 PE=1 SV=2	F1SB63	1856000	1971300	1800300	1647100	1906700	1994400	2151200	2001800	1953200	2031100	251.69	47	19	19	0.020654	20.95	20.81	0.144	0.05007	2.875	8	0.072428	1.14009	0.14	1.685	1.10191
Bridging integrator 1 OS=Sus scrofa OX=9823 GN=BIN1 PE=1 SV=3	A0A286ZWH1	37814	45714	40800	45392	40602	52151	63181	122100	51450	64203	68.88	4	3	3	0.020761	16.03	15.36	0.6708	0.2335	2.872	8	0.07245	1.13996	0.67	1.68275	1.59107
Bridging integrator 1 OS=Sus scrofa OX=9823 GN=BIN1 PE=1 SV=2	A0A287AMG7	37814	45714	40800	45392	40602	52151	63181	122100	51450	64203	68.88	4	3	3	0.020761	16.03	15.36	0.6708	0.2335	2.872	8	0.07245	1.13996	0.67	1.68275	1.59107
Bridging integrator 1 OS=Sus scrofa OX=9823 GN=BIN1 PE=1 SV=2	A0A287AW68	37814	45714	40800	45392	40602	52151	63181	122100	51450	64203	68.88	4	3	3	0.020761	16.03	15.36	0.6708	0.2335	2.872	8	0.07245	1.13996	0.67	1.68275	1.59107
Bridging integrator 1 OS=Sus scrofa OX=9823 GN=BIN1 PE=1 SV=1	A0A287B1H6	37814	45714	40800	45392	40602	52151	63181	122100	51450	64203	68.88	4	3	3	0.020761	16.03	15.36	0.6708	0.2335	2.872	8	0.07245	1.13996	0.67	1.68275	1.59107
Bridging integrator 1 OS=Sus scrofa OX=9823 GN=BIN1 PE=1 SV=1	A0A287B1S9	37814	45714	40800	45392	40602	52151	63181	122100	51450	64203	68.88	5	3	3	0.020761	16.03	15.36	0.6708	0.2335	2.872	8	0.07245	1.13996	0.67	1.68275	1.59107
Bridging integrator 1 OS=Sus scrofa OX=9823 GN=BIN1 PE=1 SV=2	A0A287B568	37814	45714	40800	45392	40602	52151	63181	122100	51450	64203	68.88	4	3	3	0.020761	16.03	15.36	0.6708	0.2335	2.872	8	0.07245	1.13996	0.67	1.68275	1.59107
Bridging integrator 1 OS=Sus scrofa OX=9823 GN=BIN1 PE=1 SV=3	F1RXZ6	37814	45714	40800	45392	40602	52151	63181	122100	51450	64203	68.88	5	3	3	0.020761	16.03	15.36	0.6708	0.2335	2.872	8	0.07245	1.13996	0.67	1.68275	1.59107
Solute carrier family 25 member 12 OS=Sus scrofa OX=9823 GN=SLC25A12 PE=1 SV=2	A0A5G2QQP2	17172000	17467000	16440000	14454000	17932000	16428000	11472000	9410900	13632000	12619000	285.34	52	28	23	0.020791	23.58	23.99	-0.4133	0.144	2.871	8	0.07245	1.13996	-0.41	1.68212	0.752623
Actin related protein 2/3 complex subunit 5 OS=Sus scrofa OX=9823 GN=ARPC5 PE=4 SV=1	A0A8X9AEQ6	331860	378510	235050	305510	277520	366600	403460	388330	357120	416580	137.83	40	5	5	0.020857	18.56	18.2	0.3542	0.1235	2.869	8	0.07245	1.13996	0.36	1.68075	1.28343
Solute carrier family 25 member 12 OS=Sus scrofa OX=9823 GN=SLC25A12 PE=1 SV=1	A0A286ZQ07	17347000	17638000	16601000	14580000	18102000	16584000	11585000	9505500	13762000	12751000	288.57	55	30	25	0.020866	23.59	24	-0.4129	0.1439	2.869	8	0.07245	1.13996	-0.41	1.68056	0.752623
Solute carrier family 25 member 12 OS=Sus scrofa OX=9823 GN=SLC25A12 PE=1 SV=1	A0A5G2QQF8	17347000	17638000	16601000	14580000	18102000	16584000	11585000	9505500	13762000	12751000	288.57	55	30	25	0.020866	23.59	24	-0.4129	0.1439	2.869	8	0.07245	1.13996	-0.41	1.68056	0.752623
Solute carrier family 25 member 12 OS=Sus scrofa OX=9823 GN=SLC25A12 PE=1 SV=2	A0A5G2QY62	17347000	17638000	16601000	14580000	18102000	16584000	11585000	9505500	13762000	12751000	288.57	54	30	25	0.020866	23.59	24	-0.4129	0.1439	2.869	8	0.07245	1.13996	-0.41	1.68056	0.752623
Calcium-binding mitochondrial carrier protein Aralar1 OS=Sus scrofa OX=9823 GN=SLC25A12 PE=1 SV=3	F1S086	17347000	17638000	16601000	14580000	18102000	16584000	11585000	9505500	13762000	12751000	288.57	55	30	25	0.020866	23.59	24	-0.4129	0.1439	2.869	8	0.07245	1.13996	-0.41	1.68056	0.752623
Solute carrier family 25 member 12 OS=Sus scrofa OX=9823 GN=SLC25A12 PE=1 SV=3	I3L614	17347000	17638000	16601000	14580000	18102000	16584000	11585000	9505500	13762000	12751000	282.01	53	29	24	0.020866	23.59	24	-0.4129	0.1439	2.869	8	0.07245	1.13996	-0.41	1.68056	0.752623
Solute carrier family 25 member 12 OS=Sus scrofa OX=9823 GN=SLC25A12 PE=1 SV=3	I3L8T2	17347000	17638000	16601000	14580000	18102000	16584000	11585000	9505500	13762000	12751000	282.01	51	29	24	0.020866	23.59	24	-0.4129	0.1439	2.869	8	0.07245	1.13996	-0.41	1.68056	0.752623
5'-nucleotidase cytosolic IA OS=Sus scrofa OX=9823 GN=NT5C1A PE=1 SV=2	F1SV04	147800	176690	171570	172300	144680	134290	95221	51886	127520	106460	116.95	12	3	3	0.02089	16.58	17.31	-0.7265	0.2533	2.868	8	0.072487	1.13974	-0.73	1.68006	0.602904
Erlin OS=Sus scrofa OX=9823 GN=ERLIN2 PE=1 SV=1	A0A287BPU3	691060	684640	620180	529720	692450	562960	514800	494600	505420	600080	183.68	30	9	9	0.020957	19.03	19.29	-0.2616	0.09127	2.866	8	0.072618	1.13896	-0.26	1.67867	0.835088
Erlin OS=Sus scrofa OX=9823 GN=ERLIN2 PE=1 SV=1	A0A287BRP6	691060	684640	620180	529720	692450	562960	514800	494600	505420	600080	183.68	28	9	9	0.020957	19.03	19.29	-0.2616	0.09127	2.866	8	0.072618	1.13896	-0.26	1.67867	0.835088
Calreticulin OS=Sus scrofa OX=9823 GN=CALR PE=1 SV=3	P28491	7109000	7393800	6352400	6608400	7089800	7256500	7849800	8035800	7209500	7930000	237.61	70	21	21	0.02097	22.87	22.72	0.1485	0.05181	2.866	8	0.072618	1.13896	0.15	1.6784	1.10957
Myosin heavy chain 7 OS=Sus scrofa OX=9823 GN=LOC100736765 PE=1 SV=2	A0A286ZPX6	19052000	17232000	19644000	18248000	17795000	17015000	17428000	14416000	17043000	14740000	495.08	20	139	42	0.021052	23.94	24.13	-0.1927	0.06731	2.863	8	0.072618	1.13896	-0.19	1.67671	0.876606
Myosin-7 OS=Sus scrofa OX=9823 GN=MYH7 PE=1 SV=2	A0A286ZS93	19052000	17232000	19644000	18248000	17795000	17015000	17428000	14416000	17043000	14740000	495.08	19	139	42	0.021052	23.94	24.13	-0.1927	0.06731	2.863	8	0.072618	1.13896	-0.19	1.67671	0.876606
Myosin-7 OS=Sus scrofa OX=9823 GN=MYH7 PE=4 SV=1	A0A8W4FD58	19052000	17232000	19644000	18248000	17795000	17015000	17428000	14416000	17043000	14740000	490.61	19	131	41	0.021052	23.94	24.13	-0.1927	0.06731	2.863	8	0.072618	1.13896	-0.19	1.67671	0.876606
Myosin-7 OS=Sus scrofa OX=9823 GN=MYH7 PE=4 SV=1	A0A8W4FM47	19052000	17232000	19644000	18248000	17795000	17015000	17428000	14416000	17043000	14740000	495.08	20	139	42	0.021052	23.94	24.13	-0.1927	0.06731	2.863	8	0.072618	1.13896	-0.19	1.67671	0.876606
Myosin-7 OS=Sus scrofa OX=9823 GN=MYH7 PE=3 SV=5	F1S4X7	19052000	17232000	19644000	18248000	17795000	17015000	17428000	14416000	17043000	14740000	493.98	19	138	41	0.021052	23.94	24.13	-0.1927	0.06731	2.863	8	0.072618	1.13896	-0.19	1.67671	0.876606
Myosin-7 OS=Sus scrofa OX=9823 GN=MYH7 PE=1 SV=2	P79293	19052000	17232000	19644000	18248000	17795000	17015000	17428000	14416000	17043000	14740000	497.13	19	140	42	0.021052	23.94	24.13	-0.1927	0.06731	2.863	8	0.072618	1.13896	-0.19	1.67671	0.876606
Acyl-CoA-binding protein OS=Sus scrofa OX=9823 GN=DBI PE=4 SV=1	A0A5S6I0G9	1793900	2000300	1883200	2384000	2198800	1977000	3678000	3727800	2689800	3014000	109.6	48	4	4	0.021141	21.49	20.96	0.5266	0.1841	2.86	8	0.072833	1.13767	0.53	1.67487	1.44393
Acyl-CoA-binding protein OS=Sus scrofa OX=9823 GN=DBI PE=1 SV=2	P12026	1793900	2000300	1883200	2384000	2198800	1977000	3678000	3727800	2689800	3014000	109.6	48	4	4	0.021141	21.49	20.96	0.5266	0.1841	2.86	8	0.072833	1.13767	0.53	1.67487	1.44393
NADH:ubiquinone oxidoreductase subunit A7 OS=Sus scrofa OX=9823 GN=NDUFA7 PE=4 SV=1	A0A8W4F7N8	5117300	4669200	5160700	5125800	5305000	4341300	4737100	3837400	4801600	4582900	142.72	45	5	5	0.02128	22.08	22.27	-0.1898	0.06647	2.856	8	0.073181	1.1356	-0.19	1.67203	0.876606
von Willebrand factor A domain containing 8 OS=Sus scrofa OX=9823 GN=VWA8 PE=1 SV=1	A0A5G2QA49	2821000	2870500	2843000	2541400	2844700	2958200	3067100	2900800	3044900	3345500	251.05	21	30	30	0.021313	21.54	21.41	0.1376	0.04818	2.855	8	0.073181	1.1356	0.13	1.67136	1.09429
von Willebrand factor A domain containing 8 OS=Sus scrofa OX=9823 GN=VWA8 PE=1 SV=2	I3LJL2	2821000	2870500	2843000	2541400	2844700	2958200	3067100	2900800	3044900	3345500	251.05	20	30	30	0.021313	21.54	21.41	0.1376	0.04818	2.855	8	0.073181	1.1356	0.13	1.67136	1.09429
Protein SEC13 homolog OS=Sus scrofa OX=9823 GN=SEC13 PE=1 SV=1	A0A5G2QJI0	194140	211960	177880	191260	178320	214570	219390	218990	195150	240670	110.48	26	5	5	0.021386	17.73	17.54	0.1911	0.067	2.853	8	0.073181	1.1356	0.19	1.66987	1.14076
Protein SEC13 homolog OS=Sus scrofa OX=9823 GN=SEC13 PE=1 SV=2	A0A5G2R7E5	194140	211960	177880	191260	178320	214570	219390	218990	195150	240670	110.48	26	5	5	0.021386	17.73	17.54	0.1911	0.067	2.853	8	0.073181	1.1356	0.19	1.66987	1.14076
Protein SEC13 homolog OS=Sus scrofa OX=9823 GN=SEC13 PE=1 SV=1	A0A5G2RC24	194140	211960	177880	191260	178320	214570	219390	218990	195150	240670	110.48	25	5	5	0.021386	17.73	17.54	0.1911	0.067	2.853	8	0.073181	1.1356	0.19	1.66987	1.14076
SEC13 homolog nuclear pore and COPII coat complex component OS=Sus scrofa OX=9823 GN=SEC13 PE=4 SV=1	A0A5G2RJI2	194140	211960	177880	191260	178320	214570	219390	218990	195150	240670	110.48	24	5	5	0.021386	17.73	17.54	0.1911	0.067	2.853	8	0.073181	1.1356	0.19	1.66987	1.14076
SEC13 homolog nuclear pore and COPII coat complex component OS=Sus scrofa OX=9823 GN=SEC13 PE=4 SV=1	A0A8W4FF27	194140	211960	177880	191260	178320	214570	219390	218990	195150	240670	110.48	24	5	5	0.021386	17.73	17.54	0.1911	0.067	2.853	8	0.073181	1.1356	0.19	1.66987	1.14076
SEC13 homolog nuclear pore and COPII coat complex component OS=Sus scrofa OX=9823 GN=SEC13 PE=4 SV=1	A0A8W4FIU8	194140	211960	177880	191260	178320	214570	219390	218990	195150	240670	110.48	23	5	5	0.021386	17.73	17.54	0.1911	0.067	2.853	8	0.073181	1.1356	0.19	1.66987	1.14076
Protein SEC13 homolog OS=Sus scrofa OX=9823 GN=SEC13 PE=1 SV=5	F1SQA9	194140	211960	177880	191260	178320	214570	219390	218990	195150	240670	110.48	26	5	5	0.021386	17.73	17.54	0.1911	0.067	2.853	8	0.073181	1.1356	0.19	1.66987	1.14076
Stathmin OS=Sus scrofa OX=9823 GN=STMN2 PE=1 SV=3	F1RWM1	35580	43162	27394	19326	22518	28977	13641	11893	11985	13742	68.87	11	2	2	0.021395	13.88	14.79	-0.9127	0.32	2.853	8	0.073181	1.1356	-0.91	1.66969	0.532185
26S proteasome regulatory subunit 7 OS=Sus scrofa OX=9823 GN=PSMC2 PE=1 SV=1	A0A287BR45	694160	784880	729730	735070	715140	849390	825240	792680	746230	777570	173.07	38	12	12	0.021417	19.6	19.48	0.1251	0.04386	2.852	8	0.073209	1.13544	0.12	1.66924	1.08673
Dynein light chain roadblock-type 1 OS=Sus scrofa OX=9823 GN=DYNLRB1 PE=1 SV=1	A0A5G2QKQ3	278600	275130	248160	204560	258390	296320	325070	349220	270370	302270	52.17	19	2	2	0.021465	18.23	17.94	0.2902	0.1018	2.85	8	0.073219	1.13538	0.29	1.66827	1.22264
Cullin associated and neddylation dissociated 2 (putative) OS=Sus scrofa OX=9823 GN=CAND2 PE=1 SV=2	A0A5G2QG48	280440	297770	311560	336180	290370	313230	404640	488740	336040	407980	137.95	9	9	8	0.021469	18.56	18.21	0.3483	0.1222	2.85	8	0.073219	1.13538	0.35	1.66819	1.27456
Peroxiredoxin 3 OS=Sus scrofa OX=9823 GN=PRDX3 PE=1 SV=1	A0A5G2QKD9	5450000	6122000	5603700	5654100	5659200	5607300	5208600	4457500	5136300	4853600	183.49	34	7	7	0.021475	22.26	22.44	-0.1765	0.06191	2.85	8	0.073219	1.13538	-0.18	1.66807	0.882703
Peroxiredoxin 3 OS=Sus scrofa OX=9823 GN=PRDX3 PE=1 SV=1	F1S418	5450000	6122000	5603700	5654100	5659200	5607300	5208600	4457500	5136300	4853600	183.49	34	7	7	0.021475	22.26	22.44	-0.1765	0.06191	2.85	8	0.073219	1.13538	-0.18	1.66807	0.882703
ATP synthase subunit beta mitochondrial OS=Sus scrofa OX=9823 GN=ATP5F1B PE=1 SV=1	A0A287BET3	19272000	19084000	19800000	21769000	19831000	18134000	17251000	17655000	19899000	17463000	299.38	60	18	18	0.021567	24.11	24.25	-0.1424	0.05001	2.847	8	0.073485	1.1338	-0.14	1.66621	0.907519
Myomesin 3 OS=Sus scrofa OX=9823 GN=MYOM3 PE=4 SV=2	A0A287BKL4	22230000	21450000	22236000	20621000	22925000	20288000	19357000	16159000	20004000	20265000	379	53	60	60	0.02166	24.19	24.38	-0.1925	0.06766	2.845	8	0.073752	1.13223	-0.19	1.66434	0.876606
Biliverdin reductase B OS=Sus scrofa OX=9823 GN=BLVRB PE=1 SV=1	A0A5G2R5C4	384940	330240	434010	413010	360540	361190	312110	327250	327240	303410	154.96	42	5	5	0.021687	18.31	18.55	-0.2331	0.08196	2.844	8	0.073798	1.13196	-0.24	1.6638	0.846745
14 kDa phosphohistidine phosphatase OS=Sus scrofa OX=9823 GN=PHPT1 PE=1 SV=2	P59083	719080	796700	759780	889630	748750	927480	1010100	1296800	848340	906480	131.14	40	4	4	0.021813	19.91	19.57	0.3376	0.1189	2.84	8	0.074178	1.12972	0.34	1.66128	1.26576
nucleoside-diphosphate kinase OS=Sus scrofa OX=9823 GN=CMPK1 PE=1 SV=1	A0A5G2R081	756190	787600	746160	848140	727330	790130	937760	961590	884240	829520	96.32	17	3	3	0.021926	19.74	19.56	0.1862	0.06563	2.837	8	0.074514	1.12776	0.18	1.65904	1.13288
Erlin OS=Sus scrofa OX=9823 GN=ERLIN2 PE=1 SV=1	A0A5G2RBR4	310340	319190	289030	229850	332780	261270	209820	215480	228180	260520	131.34	26	3	3	0.022037	17.84	18.16	-0.3282	0.1158	2.833	8	0.074514	1.12776	-0.32	1.65685	0.80107
Ras homolog mTORC1 binding OS=Sus scrofa OX=9823 GN=RHEB PE=1 SV=1	A0A287A6X6	133940	146110	131090	118260	130160	154020	176780	158700	130760	163990	101.91	38	6	6	0.022075	17.25	17.01	0.2461	0.08689	2.832	8	0.074514	1.12776	0.24	1.6561	1.18099
Ras homolog mTORC1 binding OS=Sus scrofa OX=9823 GN=RHEB PE=1 SV=1	A0A287ARU9	133940	146110	131090	118260	130160	154020	176780	158700	130760	163990	101.91	34	6	6	0.022075	17.25	17.01	0.2461	0.08689	2.832	8	0.074514	1.12776	0.24	1.6561	1.18099
Ras homolog mTORC1 binding OS=Sus scrofa OX=9823 GN=RHEB PE=1 SV=2	A0A5G2QJA7	133940	146110	131090	118260	130160	154020	176780	158700	130760	163990	101.91	35	6	6	0.022075	17.25	17.01	0.2461	0.08689	2.832	8	0.074514	1.12776	0.24	1.6561	1.18099
Ras homolog mTORC1 binding OS=Sus scrofa OX=9823 GN=RHEB PE=1 SV=1	A0A5G2R0W8	133940	146110	131090	118260	130160	154020	176780	158700	130760	163990	101.91	33	6	6	0.022075	17.25	17.01	0.2461	0.08689	2.832	8	0.074514	1.12776	0.24	1.6561	1.18099
Ras homolog mTORC1 binding OS=Sus scrofa OX=9823 GN=RHEB PE=1 SV=1	A0A5G2RAT2	133940	146110	131090	118260	130160	154020	176780	158700	130760	163990	101.91	27	6	6	0.022075	17.25	17.01	0.2461	0.08689	2.832	8	0.074514	1.12776	0.24	1.6561	1.18099
Ras homolog mTORC1 binding OS=Sus scrofa OX=9823 GN=RHEB PE=4 SV=1	A0A8W4FI86	133940	146110	131090	118260	130160	154020	176780	158700	130760	163990	101.91	33	6	6	0.022075	17.25	17.01	0.2461	0.08689	2.832	8	0.074514	1.12776	0.24	1.6561	1.18099
GTP-binding protein Rheb OS=Sus scrofa OX=9823 GN=RHEB PE=1 SV=3	F2Z5R2	133940	146110	131090	118260	130160	154020	176780	158700	130760	163990	101.91	33	6	6	0.022075	17.25	17.01	0.2461	0.08689	2.832	8	0.074514	1.12776	0.24	1.6561	1.18099
LIM and cysteine-rich domains protein 1 OS=Sus scrofa OX=9823 GN=LMCD1 PE=1 SV=1	A0A5G2Q8A7	84293	98056	92484	97547	96289	112350	142290	196510	110240	108890	132.09	26	8	8	0.022095	16.99	16.51	0.4786	0.169	2.832	8	0.074514	1.12776	0.48	1.65571	1.39474
LIM and cysteine-rich domains protein 1 OS=Sus scrofa OX=9823 GN=LMCD1 PE=1 SV=2	A0A5G2QVX1	84293	98056	92484	97547	96289	112350	142290	196510	110240	108890	126.96	28	8	8	0.022095	16.99	16.51	0.4786	0.169	2.832	8	0.074514	1.12776	0.48	1.65571	1.39474
LIM and cysteine-rich domains protein 1 OS=Sus scrofa OX=9823 GN=LMCD1 PE=1 SV=2	A0A5G2R4Z6	84293	98056	92484	97547	96289	112350	142290	196510	110240	108890	126.96	29	8	8	0.022095	16.99	16.51	0.4786	0.169	2.832	8	0.074514	1.12776	0.48	1.65571	1.39474
LIM and cysteine-rich domains protein 1 OS=Sus scrofa OX=9823 GN=LMCD1 PE=2 SV=1	Q5PXT2	84293	98056	92484	97547	96289	112350	142290	196510	110240	108890	132.09	28	8	8	0.022095	16.99	16.51	0.4786	0.169	2.832	8	0.074514	1.12776	0.48	1.65571	1.39474
[truncated: 4,195 more rows]

## Sheet: Total EN
Description	UniProtKB/TrEMBL	Std Intensity Exp1 : TMT16-126	Std Intensity Exp2 : TMT16-126	WT EN 1 Intensity Exp1 : TMT16-132N	WT EN 2 Intensity Exp1 : TMT16-133N	WT EN 3 Intensity Exp1 : TMT16-134N	WT EN 4 Intensity Exp2 : TMT16-127N	WT EN 5 Intensity Exp2 : TMT16-128N	403 EN 1 Intensity Exp1 : TMT16-132C	403 EN 2 Intensity Exp1 : TMT16-133C	403 EN 3 Intensity Exp2 : TMT16-127C	403 EN 4 Intensity Exp2 : TMT16-128C	403 EN 5 Intensity Exp2 : TMT16-129N	-10lgP	Coverage (%)	#Peptides	#Unique	P value	log2Mean of 403 EN	log2Mean of WT EN	Difference	SE of difference	t ratio	df	q value	"-log10 q-value"	log2 ratio (403/WT)	"-log 10 p-value"	FC (403/WT)
[truncated: 6,115 more rows]

[truncated: 1 more sheets: Total CA]
