# Supplementary material for: Signaling pathway alterations in hearts of a porcine model harboring a β-myosin heavy chain (MYH7-R403Q) gene variant
Source: J Mol Cell Cardiol Plus. 2025 Nov 4;14:100495. doi: 10.1016/j.jmccpl.2025.100495 (PMC12639468; doi:10.1016/j.jmccpl.2025.100495)
Supplement: Supplementary Table S2 — Phospho-peptides. [file mmc2.xlsx]

## Sheet: phosphopeptides LV
UniProtKB/TrEMBL;A.A. modified site	Protein Description	Modified Peptide Sequence Window	Best -10logP	Best AScore	WT LV 1 modified (normalized)	WT LV 2 modified (normalized)	WT LV 3 modified (normalized)	WT LV 4 modified (normalized)	WT LV 5 modified (normalized)	403 LV 1 modified (normalized)	403 LV 2 modified (normalized)	403 LV 3 modified (normalized)	403 LV 4 modified (normalized)	403 LV 5 modified (normalized)	P value	Log2 Mean of 403 LV	Log2 Mean of WT LV	Difference	SE of difference	t ratio	df	q value	"-log10 q-value"	log2 ratio (403/WT)	"-log10 p-value"	FC (403/WT)
A0A286ZNC7;S2102	Spectrin beta chain OS=Sus scrofa OX=9823 GN=SPTBN1 PE=1 SV=1	EEEERKRRPPsPEPSTKVSEE	27.05	40.19	218000000	219000000	198000000	227000000	201000000	132000000	94700000	92200000	99900000	104000000	7e-06	26.63	27.66	-1.034	0.09979	10.36	8	0.037102	1.4306	-1.03	5.1549	0.48971
A0A287APB3;S2102	Spectrin beta chain OS=Sus scrofa OX=9823 GN=SPTBN1 PE=1 SV=1	EEEERKRRPPsPEPSTKVSEE	27.05	40.19	218000000	219000000	198000000	227000000	201000000	132000000	94700000	92200000	99900000	104000000	7e-06	26.63	27.66	-1.034	0.09979	10.36	8	0.037102	1.4306	-1.03	5.1549	0.48971
A0A286ZNC7;S2128	Spectrin beta chain OS=Sus scrofa OX=9823 GN=SPTBN1 PE=1 SV=1	QWDTSKGEQVsQNGLPTEQGS	29.61	79	1060000	953000	1060000	1100000	968000	635000	362000	366000	438000	463000	4.7e-05	18.76	19.97	-1.212	0.1529	7.928	8	0.111031	0.954556	-1.21	4.3279	0.432269
A0A287APB3;S2128	Spectrin beta chain OS=Sus scrofa OX=9823 GN=SPTBN1 PE=1 SV=1	QWDTSKGEQVsQNGLPTEQGS	29.61	79	1060000	953000	1060000	1100000	968000	635000	362000	366000	438000	463000	4.7e-05	18.76	19.97	-1.212	0.1529	7.928	8	0.111031	0.954556	-1.21	4.3279	0.432269
A0A286ZNC7;S2138	Spectrin beta chain OS=Sus scrofa OX=9823 GN=SPTBN1 PE=1 SV=1	SQNGLPTEQGsPRILQRRPYV	42.47	104.08	99900000	89700000	92000000	88800000	83200000	60100000	39000000	35900000	41100000	47900000	6.6e-05	25.39	26.43	-1.04	0.1378	7.545	8	0.111031	0.954556	-1.04	4.18046	0.486327
A0A287APB3;S2138	Spectrin beta chain OS=Sus scrofa OX=9823 GN=SPTBN1 PE=1 SV=1	SQNGLPTEQGsPRPGAAPVHG	42.47	104.08	99900000	89700000	92000000	88800000	83200000	60100000	39000000	35900000	41100000	47900000	6.6e-05	25.39	26.43	-1.04	0.1378	7.545	8	0.111031	0.954556	-1.04	4.18046	0.486327
A0A480YBA9;S264	non-specific serine/threonine protein kinase OS=Sus scrofa OX=9823 GN=PAK4 PE=4 SV=1	PSPGVLGPHAsEPQLAPPART	35.9	42.99	131000	137000	143000	162000	131000	189000	212000	190000	217000	199000	7.4e-05	17.62	17.1	0.5187	0.06977	7.434	8	0.111031	0.954556	0.52	4.13077	1.43396
F1SU55;S720	Synaptopodin 2 like OS=Sus scrofa OX=9823 GN=SYNPO2L PE=4 SV=3	PGPGLGPRPRsPSPTPSLPSS	38.46	33.81	15200000	14400000	15100000	13600000	15800000	21500000	26800000	22500000	19600000	23200000	7.8e-05	24.43	23.82	0.6107	0.08277	7.378	8	0.111031	0.954556	0.61	4.10791	1.52626
A0A287ALC2;S1000	RAN binding protein 2 OS=Sus scrofa OX=9823 GN=RANBP2 PE=1 SV=2	RFESPATGILsPRGDDYFNYN	29.71	33.81	155000	152000	169000	177000	152000	207000	236000	217000	230000	198000	0.000153	17.73	17.29	0.4344	0.06486	6.698	8	0.145564	0.836946	0.44	3.81531	1.3566
A0A287BSJ6;S1000	RAN binding protein 2 OS=Sus scrofa OX=9823 GN=RANBP2 PE=1 SV=2	RFESPATGILsPRGDDYFNYN	29.71	33.81	155000	152000	169000	177000	152000	207000	236000	217000	230000	198000	0.000153	17.73	17.29	0.4344	0.06486	6.698	8	0.145564	0.836946	0.44	3.81531	1.3566
I3LLK1;S1000	RAN binding protein 2 OS=Sus scrofa OX=9823 GN=RANBP2 PE=1 SV=3	RFESPATGILsPRGDDYFNYN	29.71	33.81	155000	152000	169000	177000	152000	207000	236000	217000	230000	198000	0.000153	17.73	17.29	0.4344	0.06486	6.698	8	0.145564	0.836946	0.44	3.81531	1.3566
F1SU29;S1000	RAN binding protein 2 OS=Sus scrofa OX=9823 GN=RANBP2 PE=1 SV=4	RFESPATGILsPRGDDYFNYN	29.71	33.81	155000	152000	169000	177000	152000	207000	236000	217000	230000	198000	0.000153	17.73	17.29	0.4344	0.06486	6.698	8	0.145564	0.836946	0.44	3.81531	1.3566
F1SU55;S602	Synaptopodin 2 like OS=Sus scrofa OX=9823 GN=SYNPO2L PE=4 SV=3	DEKPRPGGGEsGPEEDALSLG	32.83	36.19	1690000	1590000	1780000	1630000	2100000	2770000	3250000	2620000	2410000	2870000	0.000177	21.4	20.74	0.6634	0.1011	6.56	8	0.145862	0.836058	0.66	3.75203	1.58008
F1SU55;S285	Synaptopodin 2 like OS=Sus scrofa OX=9823 GN=SYNPO2L PE=4 SV=3	RSLTNQSDWDsPYLDMELARP	32.27	13.66	72700	46800	68500	61500	38500	126000	187000	168000	129000	128000	0.000179	17.15	15.77	1.378	0.2104	6.548	8	0.145862	0.836058	1.38	3.74715	2.60268
F1SU55;S675	Synaptopodin 2 like OS=Sus scrofa OX=9823 GN=SYNPO2L PE=4 SV=3	GLLDGLVNGAsPSAGVPEPPR	45.87	40	2230000	1750000	1850000	1330000	2160000	3360000	3620000	3970000	3150000	3340000	0.000218	21.73	20.81	0.9229	0.1451	6.361	8	0.157413	0.802959	0.92	3.66154	1.89212
I3LDR9;S178	Caveolae associated protein 2 OS=Sus scrofa OX=9823 GN=CAVIN2 PE=1 SV=2	ANVFVKDPVSsPAEGKEELAD	32.38	21.93	4660000	4030000	5660000	4260000	4500000	6610000	7770000	6570000	6920000	6840000	0.000232	22.72	22.13	0.5941	0.09426	6.303	8	0.157413	0.802959	0.59	3.63451	1.50525
A0A5G2RCS0;S523	calcium/calmodulin-dependent protein kinase OS=Sus scrofa OX=9823 GN=CAMK2D PE=3 SV=1	SCIPNGKENFsGSTSLWQNI*	45.26	24.31	217000	227000	190000	209000	259000	410000	364000	520000	340000	557000	0.000275	18.71	17.74	0.9717	0.1581	6.147	8	0.157413	0.802959	0.97	3.56067	1.95884
A0A5G2RCS0;T371	calcium/calmodulin-dependent protein kinase OS=Sus scrofa OX=9823 GN=CAMK2D PE=3 SV=1	NKESTESSNTtIEDEDVKARK	39.27	20	22500000	28400000	19300000	20200000	24000000	43100000	37000000	43900000	32100000	43500000	0.000294	25.24	24.43	0.8062	0.1325	6.086	8	0.157413	0.802959	0.81	3.53165	1.75321
F1SU55;S722	Synaptopodin 2 like OS=Sus scrofa OX=9823 GN=SYNPO2L PE=4 SV=3	PGLGPRPRSPsPTPSLPSSWK	32.21	14.04	4000000	4320000	4150000	3850000	4240000	6630000	7750000	5900000	5130000	6670000	0.0003	22.6	21.97	0.6295	0.1038	6.067	8	0.157413	0.802959	0.63	3.52288	1.54756
A0A287APU4;S343	SH3 domain-binding protein 5 OS=Sus scrofa OX=9823 GN=SH3BP5L PE=3 SV=2	LSLLSLRTVAsDLQKCDSVEH	25.95	1000	865000	832000	894000	944000	805000	731000	709000	746000	726000	691000	0.000316	19.46	19.73	-0.2668	0.04432	6.02	8	0.157413	0.802959	-0.27	3.50031	0.82932
A0A287B8P7;S566	Ubiquitin carboxyl-terminal hydrolase OS=Sus scrofa OX=9823 GN=USP11 PE=1 SV=1	RLSRYVTRPSsDDEDDGDEKD	39.05	23.09	3430000	3350000	3320000	3280000	3250000	3150000	3090000	3080000	3120000	3000000	0.000329	21.56	21.67	-0.1071	0.01789	5.984	8	0.157413	0.802959	-0.11	3.4828	0.926588
F1RWV6;S594	Ubiquitin carboxyl-terminal hydrolase OS=Sus scrofa OX=9823 GN=USP11 PE=1 SV=4	RLSRYVTRPSsDDEDDGDEKD	39.05	23.09	3430000	3350000	3320000	3280000	3250000	3150000	3090000	3080000	3120000	3000000	0.000329	21.56	21.67	-0.1071	0.01789	5.984	8	0.157413	0.802959	-0.11	3.4828	0.926588
A0A287BF71;S1020	Tight junction protein 1 OS=Sus scrofa OX=9823 GN=TJP1 PE=1 SV=2	AASQQKAEASsPGPYLSPETN	53.41	24.43	1060000	1020000	1030000	1130000	997000	916000	703000	728000	691000	689000	0.000345	19.5	20	-0.4982	0.08383	5.943	8	0.157413	0.802959	-0.5	3.46218	0.707107
A0A286ZRD4;S927	Tight junction protein 1 OS=Sus scrofa OX=9823 GN=TJP1 PE=1 SV=3	AASQQKAEASsPGPYLSPETN	53.41	24.43	1060000	1020000	1030000	1130000	997000	916000	703000	728000	691000	689000	0.000345	19.5	20	-0.4982	0.08383	5.943	8	0.157413	0.802959	-0.5	3.46218	0.707107
F1SNQ1;S923	Tight junction protein 1 OS=Sus scrofa OX=9823 GN=TJP1 PE=1 SV=4	AASQQKAEASsPGPYLSPETN	53.41	24.43	1060000	1020000	1030000	1130000	997000	916000	703000	728000	691000	689000	0.000345	19.5	20	-0.4982	0.08383	5.943	8	0.157413	0.802959	-0.5	3.46218	0.707107
A0A287BFA3;S1126	Sorbin and SH3 domain containing 1 OS=Sus scrofa OX=9823 GN=SORBS1 PE=1 SV=2	RFPELHAPEEsWPRRPLGGPL	27.62	1000	43800	47700	64700	50100	47000	81300	79600	121000	86800	90000	0.000381	16.47	15.61	0.8529	0.1457	5.853	8	0.163435	0.786655	0.86	3.41908	1.81504
A0A5G2RCS0;S505	calcium/calmodulin-dependent protein kinase OS=Sus scrofa OX=9823 GN=CAMK2D PE=3 SV=1	WQNVHFHRSGsPTVPIKPSCI	29.43	22.85	3040000	3770000	2760000	2730000	3320000	5540000	4970000	4500000	4970000	6780000	0.000406	22.34	21.56	0.7728	0.1333	5.799	8	0.163435	0.786655	0.78	3.39147	1.71713
K7GSS3;T1760	Ankyrin-3 OS=Sus scrofa OX=9823 GN=ANK3 PE=1 SV=2	FEANGSHAEVtPEAKTKSYFP	36.1	107.29	4860000	5710000	5270000	5110000	5150000	4200000	3090000	3990000	3740000	3740000	0.000438	21.83	22.31	-0.4819	0.08409	5.731	8	0.163435	0.786655	-0.48	3.35853	0.716978
K7GLA8;T1761	Ankyrin-3 OS=Sus scrofa OX=9823 GN=ANK3 PE=1 SV=2	FEANGSHAEVtPEAKTKSYFP	36.1	107.29	4860000	5710000	5270000	5110000	5150000	4200000	3090000	3990000	3740000	3740000	0.000438	21.83	22.31	-0.4819	0.08409	5.731	8	0.163435	0.786655	-0.48	3.35853	0.716978
A0A286ZJT5;S441	Sorbin and SH3 domain containing 1 OS=Sus scrofa OX=9823 GN=SORBS1 PE=1 SV=2	QFPASTPSPKsEDDDSDLYSP	33.36	61.38	141000	159000	133000	131000	145000	101000	85900	102000	114000	108000	0.000508	16.63	17.11	-0.4756	0.08486	5.605	8	0.163435	0.786655	-0.48	3.29414	0.716978
A0A287BPW9;S441	Sorbin and SH3 domain containing 1 OS=Sus scrofa OX=9823 GN=SORBS1 PE=1 SV=2	QFPASTPSPKsEDDDSDLYSP	33.36	61.38	141000	159000	133000	131000	145000	101000	85900	102000	114000	108000	0.000508	16.63	17.11	-0.4756	0.08486	5.605	8	0.163435	0.786655	-0.48	3.29414	0.716978
Q5GN48;T2063	Dystrophin OS=Sus scrofa OX=9823 GN=DMD PE=1 SV=1	NKKTAGLQSAtPVERTRLQEA	36.66	27.15	2700000	3230000	3230000	3670000	3280000	2050000	978000	1420000	1780000	1120000	0.000521	20.43	21.61	-1.18	0.2114	5.581	8	0.163435	0.786655	-1.18	3.28316	0.441351
A0A287BST4;S643	RAN binding protein 2 OS=Sus scrofa OX=9823 GN=RANBP2 PE=1 SV=3	STPSPTKYSLsPNKSYKYSKT	20.63	40	113000	116000	112000	104000	113000	101000	86900	83300	91900	91200	0.000529	16.47	16.77	-0.2987	0.05363	5.569	8	0.163435	0.786655	-0.3	3.27654	0.812252
A0A286ZK49;S1751	Nuclear mitotic apparatus protein 1 OS=Sus scrofa OX=9823 GN=NUMA1 PE=1 SV=2	DGTSIPGEPAsPVSQRLPPKV	39.42	44.43	4600000	4270000	4700000	4370000	4430000	4090000	3570000	3590000	3290000	3550000	0.000593	21.78	22.09	-0.3091	0.05649	5.472	8	0.163435	0.786655	-0.31	3.22695	0.806642
A0A287BP49;S1781	Nuclear mitotic apparatus protein 1 OS=Sus scrofa OX=9823 GN=NUMA1 PE=1 SV=2	DGTSIPGEPAsPVSQRLPPKV	39.42	44.43	4600000	4270000	4700000	4370000	4430000	4090000	3570000	3590000	3290000	3550000	0.000593	21.78	22.09	-0.3091	0.05649	5.472	8	0.163435	0.786655	-0.31	3.22695	0.806642
A0A286ZN81;S1783	Nuclear mitotic apparatus protein 1 OS=Sus scrofa OX=9823 GN=NUMA1 PE=1 SV=2	DGTSIPGEPAsPVSQRLPPKV	39.42	44.43	4600000	4270000	4700000	4370000	4430000	4090000	3570000	3590000	3290000	3550000	0.000593	21.78	22.09	-0.3091	0.05649	5.472	8	0.163435	0.786655	-0.31	3.22695	0.806642
A0A5G2RAE0;S428	Pleckstrin homology like domain family B member 1 OS=Sus scrofa OX=9823 GN=PHLDB1 PE=4 SV=2	KIGTLQDRPPsPFREPPGTER	26.51	63.64	2040000	2050000	2060000	1940000	2030000	1890000	1770000	1650000	1740000	1800000	0.000593	20.75	20.95	-0.1945	0.03555	5.473	8	0.163435	0.786655	-0.2	3.22695	0.870551
A0A287AGR0;S175	NSFL1 cofactor p47 OS=Sus scrofa OX=9823 GN=NSFL1C PE=1 SV=2	VVLKLWKSGFsLDNGELRSYQ	31.69	1000	76200	64100	47700	46500	47800	81000	120000	117000	112000	133000	0.000677	16.76	15.76	1.006	0.1877	5.361	8	0.163435	0.786655	1	3.16941	2
I3LDS5;S586	Formin homology 2 domain containing 3 OS=Sus scrofa OX=9823 GN=FHOD3 PE=4 SV=2	PPQETRLERSsPSGLLTSSFR	27.94	30.83	123000	121000	117000	103000	119000	95900	90300	97800	83500	80000	0.000723	16.45	16.83	-0.3831	0.0722	5.306	8	0.163435	0.786655	-0.38	3.14086	0.768438
A0A287BIT2;S586	Formin homology 2 domain containing 3 OS=Sus scrofa OX=9823 GN=FHOD3 PE=4 SV=3	PPQETRLERSsPSGLLTSSFR	27.94	30.83	123000	122000	116000	103000	118000	95800	90800	97400	83700	79900	0.000741	16.45	16.83	-0.3801	0.07192	5.285	8	0.163435	0.786655	-0.38	3.13018	0.768438
A0A8W4FR76;S5531	Obscurin cytoskeletal calmodulin and titin-interacting RhoGEF OS=Sus scrofa OX=9823 GN=OBSCN PE=4 SV=1	LFRTKGPAEVsDEELFFSADE	41.79	1000	12400000	13500000	16500000	10100000	9500000	18200000	23800000	24500000	22000000	22100000	0.000753	24.39	23.53	0.8566	0.1625	5.273	8	0.163435	0.786655	0.86	3.12321	1.81504
F1SA60;S943	Spectrin beta chain OS=Sus scrofa OX=9823 GN=SPTB PE=1 SV=3	TMENNRDKVLsPVDSGNKLVA	27.07	49.78	281000	294000	376000	366000	337000	467000	601000	788000	570000	505000	0.000768	19.14	18.33	0.8109	0.1543	5.256	8	0.163435	0.786655	0.81	3.11464	1.75321
A0A5G2QSV4;S1236	Spectrin beta chain OS=Sus scrofa OX=9823 GN=SPTB PE=1 SV=1	TMENNRDKVLsPVDSGNKLVA	27.07	49.78	279000	295000	371000	366000	334000	462000	588000	765000	557000	494000	0.000784	19.11	18.32	0.7875	0.1503	5.239	8	0.163435	0.786655	0.79	3.10568	1.72907
A0A287A113;S1236	Spectrin beta chain OS=Sus scrofa OX=9823 GN=SPTB PE=1 SV=1	TMENNRDKVLsPVDSGNKLVA	27.07	49.78	279000	295000	371000	366000	334000	462000	588000	765000	557000	494000	0.000784	19.11	18.32	0.7875	0.1503	5.239	8	0.163435	0.786655	0.79	3.10568	1.72907
A0A8W4FR76;S5538	Obscurin cytoskeletal calmodulin and titin-interacting RhoGEF OS=Sus scrofa OX=9823 GN=OBSCN PE=4 SV=1	AEVSDEELFFsADEGKEEPEE	43.28	1000	9930000	10400000	13300000	8050000	7520000	15200000	17100000	19300000	17600000	16200000	0.000791	24.02	23.2	0.8209	0.1569	5.232	8	0.163435	0.786655	0.82	3.10182	1.76541
I3LDR9;S288	Caveolae associated protein 2 OS=Sus scrofa OX=9823 GN=CAVIN2 PE=1 SV=2	NHQKISSGKSsPFKVSPLTFG	35.43	110.8	15700000	12300000	18600000	14700000	15300000	19900000	28200000	26700000	22700000	27200000	0.000802	24.56	23.86	0.7035	0.1348	5.22	8	0.163435	0.786655	0.7	3.09583	1.6245
I3LI25;S405	Pleckstrin homology like domain family B member 1 OS=Sus scrofa OX=9823 GN=PHLDB1 PE=4 SV=4	KIGTLQDRPPsPFREPPGTER	26.51	63.64	2060000	2080000	2080000	1940000	2060000	1920000	1800000	1690000	1760000	1820000	0.00081	20.78	20.96	-0.1858	0.03564	5.212	8	0.163435	0.786655	-0.18	3.09151	0.882703
A0A480K1E2;S229	ATP-binding cassette sub-family F member 1 OS=Sus scrofa OX=9823 GN=ABCF1 PE=4 SV=1	KEKAKKAEQGsEEEGEEEEEE	20.02	42	759000	775000	713000	657000	662000	612000	487000	449000	542000	488000	0.000843	18.97	19.44	-0.4731	0.09133	5.18	8	0.163435	0.786655	-0.47	3.07417	0.721965
A0A286ZXI4;T345	Uncharacterized protein OS=Sus scrofa OX=9823 PE=4 SV=2	PKSEGGGPWGtPGASQEELRA	34.15	1000	423000	470000	512000	558000	472000	605000	622000	709000	621000	686000	0.000858	19.3	18.89	0.4168	0.08069	5.165	8	0.163435	0.786655	0.41	3.06651	1.32869
A0A286ZJT5;S1117	Sorbin and SH3 domain containing 1 OS=Sus scrofa OX=9823 GN=SORBS1 PE=1 SV=2	RFPELHAPEEsWPRRPLGGPL	27.62	1000	39700	44700	60900	50100	44200	73800	70300	110000	79900	82300	0.000861	16.33	15.53	0.7942	0.1538	5.163	8	0.163435	0.786655	0.8	3.065	1.7411
A0A287BPW9;S1164	Sorbin and SH3 domain containing 1 OS=Sus scrofa OX=9823 GN=SORBS1 PE=1 SV=2	RFPELHAPEEsWPRRPLGGPL	27.62	1000	39700	44700	60900	50100	44200	73800	70300	110000	79900	82300	0.000861	16.33	15.53	0.7942	0.1538	5.163	8	0.163435	0.786655	0.8	3.065	1.7411
A0A8W4FKS4;T267	Uncharacterized protein OS=Sus scrofa OX=9823 PE=4 SV=1	IPPKPKSRSPtPPSIAAKAQL	30.52	34.93	134000000	134000000	133000000	144000000	130000000	115000000	120000000	115000000	120000000	126000000	0.00087	26.83	27.01	-0.1795	0.03483	5.154	8	0.163435	0.786655	-0.18	3.06048	0.882703
F1SDT0;S244	Junctophilin-2 OS=Sus scrofa OX=9823 GN=JPH2 PE=1 SV=2	VTPSEGAGRRsPARPASEHMA	35.78	36.86	769000	743000	752000	714000	976000	1030000	1060000	1240000	1420000	1220000	0.00091	20.18	19.58	0.5939	0.1161	5.118	8	0.163435	0.786655	0.6	3.04096	1.51572
A0A286ZNC7;S446	Spectrin beta chain OS=Sus scrofa OX=9823 GN=SPTBN1 PE=1 SV=1	TWLSENQRLVsQDNFGFDLPA	39.43	137.15	283000	189000	207000	247000	293000	124000	77800	130000	152000	115000	0.000916	16.84	17.87	-1.038	0.2031	5.112	8	0.163435	0.786655	-1.03	3.0381	0.48971
A0A287APB3;S446	Spectrin beta chain OS=Sus scrofa OX=9823 GN=SPTBN1 PE=1 SV=1	TWLSENQRLVsQDNFGFDLPA	39.43	137.15	283000	189000	207000	247000	293000	124000	77800	130000	152000	115000	0.000916	16.84	17.87	-1.038	0.2031	5.112	8	0.163435	0.786655	-1.03	3.0381	0.48971
A0A287B8N2;S257	Spectrin beta chain OS=Sus scrofa OX=9823 GN=SPTBN1 PE=1 SV=2	LTKLLDPEDIsVDHPDEKSII	32.23	1000	3750000	2290000	3080000	2690000	3580000	4570000	5560000	5640000	5590000	4540000	0.000926	22.3	21.53	0.7672	0.1503	5.103	8	0.163435	0.786655	0.77	3.03339	1.70527
A0A287BDN2;S257	Spectrin beta chain OS=Sus scrofa OX=9823 GN=SPTBN1 PE=3 SV=2	LTKLLDPEDIsVDHPDEKSII	32.23	1000	3750000	2290000	3080000	2690000	3580000	4570000	5560000	5640000	5590000	4540000	0.000926	22.3	21.53	0.7672	0.1503	5.103	8	0.163435	0.786655	0.77	3.03339	1.70527
A0A5G2QY35;S552	Eukaryotic translation initiation factor 4E nuclear import factor 1 OS=Sus scrofa OX=9823 GN=EIF4ENIF1 PE=1 SV=1	LSQVFHTRAAsADYLRTRIPS	21.74	29.32	197000	181000	146000	150000	160000	123000	105000	109000	125000	125000	0.000932	16.84	17.34	-0.5012	0.09831	5.098	8	0.163435	0.786655	-0.5	3.03058	0.707107
A0A5G2Q7M2;S401	Eukaryotic translation initiation factor 4E nuclear import factor 1 OS=Sus scrofa OX=9823 GN=EIF4ENIF1 PE=1 SV=1	LSQVFHTRAAsADYLRTRIPS	21.74	29.32	197000	181000	146000	150000	160000	123000	105000	109000	125000	125000	0.000932	16.84	17.34	-0.5012	0.09831	5.098	8	0.163435	0.786655	-0.5	3.03058	0.707107
A0A286ZWZ3;S576	Eukaryotic translation initiation factor 4E nuclear import factor 1 OS=Sus scrofa OX=9823 GN=EIF4ENIF1 PE=1 SV=2	LSQVFHTRAAsADYLRTRIPS	21.74	29.32	197000	181000	146000	150000	160000	123000	105000	109000	125000	125000	0.000932	16.84	17.34	-0.5012	0.09831	5.098	8	0.163435	0.786655	-0.5	3.03058	0.707107
F1RLV6;S564	Eukaryotic translation initiation factor 4E nuclear import factor 1 OS=Sus scrofa OX=9823 GN=EIF4ENIF1 PE=1 SV=4	LSQVFHTRAAsADYLRTRIPS	21.74	29.32	197000	181000	146000	150000	160000	123000	105000	109000	125000	125000	0.000932	16.84	17.34	-0.5012	0.09831	5.098	8	0.163435	0.786655	-0.5	3.03058	0.707107
A0A8W4FHN9;S229	ATP-binding cassette sub-family F member 1 OS=Sus scrofa OX=9823 GN=ABCF1 PE=4 SV=1	KEKAKKAEQGsEEEGEEEEEE	20.02	42	761000	785000	715000	657000	666000	617000	490000	448000	542000	489000	0.000962	18.97	19.45	-0.4761	0.09385	5.072	8	0.163435	0.786655	-0.48	3.01682	0.716978
I3LDR9;S293	Caveolae associated protein 2 OS=Sus scrofa OX=9823 GN=CAVIN2 PE=1 SV=2	SSGKSSPFKVsPLTFGRKKVR	35.43	47.36	40200000	33500000	41900000	40100000	35700000	45800000	56400000	57400000	48400000	51500000	0.001004	25.62	25.19	0.4388	0.08709	5.038	8	0.163435	0.786655	0.43	2.99827	1.34723
A0A286ZIE2;S353	Ig-like domain-containing protein OS=Sus scrofa OX=9823 PE=4 SV=1	GIPPKIEALPsDISIDEGKVL	38.19	44.43	105000	112000	149000	169000	150000	94900	70700	66200	65000	82300	0.001035	16.19	17.04	-0.8449	0.1685	5.014	8	0.163435	0.786655	-0.85	2.98506	0.554785
A0A287BBL5;S1541	Microtubule-associated protein OS=Sus scrofa OX=9823 GN=MAP4 PE=1 SV=1	DLLGNKAQKPsFCEDQNAKDR	26.44	1000	4150000	4160000	4520000	3770000	3720000	3490000	2350000	2270000	2790000	2570000	0.001095	21.34	21.95	-0.6071	0.1222	4.969	8	0.163435	0.786655	-0.61	2.96059	0.655197
A0A287A4H3;S1586	Microtubule-associated protein OS=Sus scrofa OX=9823 GN=MAP4 PE=1 SV=2	DLLGNKAQKPsFCEDQNAKDR	26.44	1000	4150000	4160000	4520000	3770000	3720000	3490000	2350000	2270000	2790000	2570000	0.001095	21.34	21.95	-0.6071	0.1222	4.969	8	0.163435	0.786655	-0.61	2.96059	0.655197
A0A287B5L5;S1586	Microtubule-associated protein OS=Sus scrofa OX=9823 GN=MAP4 PE=1 SV=2	DLLGNKAQKPsFCEDQNAKDR	26.44	1000	4150000	4160000	4520000	3770000	3720000	3490000	2350000	2270000	2790000	2570000	0.001095	21.34	21.95	-0.6071	0.1222	4.969	8	0.163435	0.786655	-0.61	2.96059	0.655197
A0A287A3X7;S1586	Microtubule-associated protein OS=Sus scrofa OX=9823 GN=MAP4 PE=1 SV=3	DLLGNKAQKPsFCEDQNAKDR	26.44	1000	4150000	4160000	4520000	3770000	3720000	3490000	2350000	2270000	2790000	2570000	0.001095	21.34	21.95	-0.6071	0.1222	4.969	8	0.163435	0.786655	-0.61	2.96059	0.655197
A0A286ZXD9;S1586	Microtubule-associated protein OS=Sus scrofa OX=9823 GN=MAP4 PE=1 SV=3	DLLGNKAQKPsFCEDQNAKDR	26.44	1000	4150000	4160000	4520000	3770000	3720000	3490000	2350000	2270000	2790000	2570000	0.001095	21.34	21.95	-0.6071	0.1222	4.969	8	0.163435	0.786655	-0.61	2.96059	0.655197
A0A286ZJT5;T897	Sorbin and SH3 domain containing 1 OS=Sus scrofa OX=9823 GN=SORBS1 PE=1 SV=2	PFSSSPSRSAtASPQFPGHSK	30.69	90	2190000	2220000	2240000	2470000	2320000	1920000	1280000	1230000	1440000	1680000	0.001096	20.51	21.12	-0.6186	0.1245	4.968	8	0.163435	0.786655	-0.61	2.96019	0.655197
A0A287BPW9;T944	Sorbin and SH3 domain containing 1 OS=Sus scrofa OX=9823 GN=SORBS1 PE=1 SV=2	PFSSSPSRSAtASPQFPGHSK	30.69	90	2190000	2220000	2240000	2470000	2320000	1920000	1280000	1230000	1440000	1680000	0.001096	20.51	21.12	-0.6186	0.1245	4.968	8	0.163435	0.786655	-0.61	2.96019	0.655197
A0A287AF78;T676	ENAH actin regulator OS=Sus scrofa OX=9823 GN=ENAH PE=1 SV=2	RRRRIAEKGStIETEQKEDKN	31.45	26.02	2360000	2800000	2560000	2450000	2260000	2200000	1860000	1820000	1950000	1850000	0.001114	20.88	21.24	-0.3603	0.07273	4.955	8	0.163435	0.786655	-0.36	2.95311	0.779165
A0A287BL57;S809	Formin homology 2 domain containing 3 OS=Sus scrofa OX=9823 GN=FHOD3 PE=4 SV=3	NSGDLGRGSPsPDTELHDKVA	30.69	15.62	4800000	4530000	4390000	4910000	5110000	4290000	3850000	3590000	3900000	3900000	0.001116	21.89	22.18	-0.2818	0.05689	4.954	8	0.163435	0.786655	-0.29	2.95234	0.817902
A0A286ZNC7;S1057	Spectrin beta chain OS=Sus scrofa OX=9823 GN=SPTBN1 PE=1 SV=1	MKTTLRNREAsLGEASKLQQF	21.41	61.29	89100	107000	73800	85600	88900	51800	30800	25600	37600	58900	0.001194	15.25	16.43	-1.177	0.2403	4.9	8	0.163435	0.786655	-1.18	2.923	0.441351
A0A287APB3;S1057	Spectrin beta chain OS=Sus scrofa OX=9823 GN=SPTBN1 PE=1 SV=1	MKTTLRNREAsLGEASKLQQF	21.41	61.29	89100	107000	73800	85600	88900	51800	30800	25600	37600	58900	0.001194	15.25	16.43	-1.177	0.2403	4.9	8	0.163435	0.786655	-1.18	2.923	0.441351
A0A287AQ88;S873	Nuclear mitotic apparatus protein 1 OS=Sus scrofa OX=9823 GN=NUMA1 PE=1 SV=3	QEPPRAGDREsEWLEEQKGRP	20.34	1000	107000	94200	110000	113000	111000	122000	158000	146000	132000	149000	0.001208	17.1	16.7	0.3986	0.08149	4.891	8	0.163435	0.786655	0.4	2.91793	1.31951
F1SUX4;S848	Nuclear mitotic apparatus protein 1 OS=Sus scrofa OX=9823 GN=NUMA1 PE=1 SV=5	QEPPRAGDREsEWLEEQKGRP	20.34	1000	107000	94200	110000	113000	111000	122000	158000	146000	132000	149000	0.001208	17.1	16.7	0.3986	0.08149	4.891	8	0.163435	0.786655	0.4	2.91793	1.31951
A0A286ZJT5;S499	Sorbin and SH3 domain containing 1 OS=Sus scrofa OX=9823 GN=SORBS1 PE=1 SV=2	LPTRSSSLKSsPERNDWEPPD	34.6	1000	1280000	1600000	1280000	1270000	966000	984000	637000	561000	681000	655000	0.001222	19.4	20.27	-0.8716	0.1785	4.882	8	0.163435	0.786655	-0.87	2.91293	0.547147
A0A287BPW9;S499	Sorbin and SH3 domain containing 1 OS=Sus scrofa OX=9823 GN=SORBS1 PE=1 SV=2	LPTRSSSLKSsPERNDWEPPD	34.6	1000	1280000	1600000	1280000	1270000	966000	984000	637000	561000	681000	655000	0.001222	19.4	20.27	-0.8716	0.1785	4.882	8	0.163435	0.786655	-0.87	2.91293	0.547147
A0A5G2R9A4;S784	Formin homology 2 domain containing 3 OS=Sus scrofa OX=9823 GN=FHOD3 PE=4 SV=2	NSGDLGRGSPsPDTELHDKVA	30.69	15.62	4790000	4470000	4370000	4910000	5070000	4260000	3880000	3600000	3910000	3890000	0.001225	21.9	22.17	-0.2728	0.0559	4.88	8	0.163435	0.786655	-0.27	2.91186	0.82932
A0A287B9J8;S746	Formin homology 2 domain containing 3 OS=Sus scrofa OX=9823 GN=FHOD3 PE=4 SV=3	NSGDLGRGSPsPDTELHDKVA	30.69	15.62	4790000	4470000	4370000	4910000	5070000	4260000	3880000	3600000	3910000	3890000	0.001225	21.9	22.17	-0.2728	0.0559	4.88	8	0.163435	0.786655	-0.27	2.91186	0.82932
I3LRS7;S767	Formin homology 2 domain containing 3 OS=Sus scrofa OX=9823 GN=FHOD3 PE=4 SV=4	NSGDLGRGSPsPDTELHDKVA	30.69	15.62	4790000	4470000	4370000	4910000	5070000	4260000	3880000	3600000	3910000	3890000	0.001225	21.9	22.17	-0.2728	0.0559	4.88	8	0.163435	0.786655	-0.27	2.91186	0.82932
A0A8W4FJI8;T267	Uncharacterized protein OS=Sus scrofa OX=9823 PE=4 SV=1	IPPKPKSRSPtPPSIAAKAQL	30.52	34.93	134000000	134000000	132000000	144000000	129000000	115000000	120000000	114000000	119000000	126000000	0.00123	26.82	27	-0.1801	0.03693	4.876	8	0.163435	0.786655	-0.18	2.91009	0.882703
A0A5G2RAE0;S405	Pleckstrin homology like domain family B member 1 OS=Sus scrofa OX=9823 GN=PHLDB1 PE=4 SV=2	ARSQPTSIPGsPKFQPPVPAP	35.11	29.39	3330000	3060000	2970000	3040000	3040000	2660000	2230000	2040000	2650000	2250000	0.001258	21.17	21.56	-0.3909	0.08046	4.859	8	0.163435	0.786655	-0.39	2.90032	0.76313
A0A287AU97;S152	Actinin alpha 2 OS=Sus scrofa OX=9823 GN=ACTN2 PE=1 SV=3	AIQDISVEETsAKEGLLLWCQ	35.02	21.93	580000	335000	460000	579000	582000	742000	1030000	1300000	982000	938000	0.001261	19.91	18.92	0.9851	0.2028	4.857	8	0.163435	0.786655	0.99	2.89928	1.98618
I3LI25;S382	Pleckstrin homology like domain family B member 1 OS=Sus scrofa OX=9823 GN=PHLDB1 PE=4 SV=4	ARSQPTSIPGsPKFQPPVPAP	35.11	29.39	3360000	3100000	3000000	3040000	3080000	2710000	2260000	2100000	2680000	2270000	0.001282	21.19	21.57	-0.3806	0.07856	4.844	8	0.163435	0.786655	-0.38	2.89211	0.768438
A0A5G2QLU2;S152	Actinin alpha 2 OS=Sus scrofa OX=9823 GN=ACTN2 PE=1 SV=2	AIQDISVEETsAKEGLLLWCQ	35.02	21.93	700000	382000	557000	579000	729000	863000	1250000	1730000	1260000	1250000	0.001297	20.24	19.13	1.109	0.2295	4.835	8	0.163435	0.786655	1.11	2.88706	2.15846
A0A8W4FA00;S112	Progesterone receptor membrane component 2 OS=Sus scrofa OX=9823 GN=PGRMC2 PE=4 SV=1	LGAGAGAGEEsPAASLPRMKK	36.6	29.56	54500	52200	56400	46400	57900	65300	81500	114000	87300	84300	0.001326	16.38	15.7	0.6745	0.14	4.817	8	0.163435	0.786655	0.68	2.87746	1.60214
A0A5G2QP94;S152	Actinin alpha 2 OS=Sus scrofa OX=9823 GN=ACTN2 PE=1 SV=1	AIQDISVEETsAKEGLLLWCQ	35.02	21.93	708000	385000	564000	579000	744000	872000	1270000	1760000	1280000	1270000	0.001344	20.26	19.15	1.116	0.2322	4.807	8	0.163435	0.786655	1.11	2.8716	2.15846
A0A287BIH3;S140	Actinin alpha 2 OS=Sus scrofa OX=9823 GN=ACTN2 PE=1 SV=2	AIQDISVEETsAKEGLLLWCQ	35.02	21.93	708000	385000	564000	579000	744000	872000	1270000	1760000	1280000	1270000	0.001344	20.26	19.15	1.116	0.2322	4.807	8	0.163435	0.786655	1.11	2.8716	2.15846
F1SU55;T278	Synaptopodin 2 like OS=Sus scrofa OX=9823 GN=SYNPO2L PE=4 SV=3	EEAFSDARSLtNQSDWDSPYL	45.85	49.36	667000	593000	623000	712000	709000	747000	822000	813000	796000	817000	0.00135	19.61	19.33	0.2768	0.05763	4.803	8	0.163435	0.786655	0.28	2.86967	1.21419
A0A287AFL5;T759	Myosin binding protein C3 OS=Sus scrofa OX=9823 GN=MYBPC3 PE=1 SV=2	RVHKLTIDDVtPADEADYSFV	42.38	44.27	379000	286000	373000	189000	547000	621000	1680000	2010000	987000	1440000	0.001354	20.25	18.35	1.896	0.3948	4.801	8	0.163435	0.786655	1.9	2.86838	3.73213
F1SID7;T759	Myosin binding protein C3 OS=Sus scrofa OX=9823 GN=MYBPC3 PE=1 SV=4	RVHKLTIDDVtPADEADYSFV	42.38	44.27	379000	286000	373000	189000	547000	621000	1680000	2010000	987000	1440000	0.001354	20.25	18.35	1.896	0.3948	4.801	8	0.163435	0.786655	1.9	2.86838	3.73213
I3LDR9;T313	Caveolae associated protein 2 OS=Sus scrofa OX=9823 GN=CAVIN2 PE=1 SV=2	REGESPAENEtKSEDMPSSEI	20.59	1000	67900	61600	60100	49200	48900	73700	103000	80000	94700	86600	0.001369	16.41	15.8	0.6084	0.127	4.792	8	0.163435	0.786655	0.61	2.8636	1.52626
A0A5G2QJR5;T679	Myosin binding protein C3 OS=Sus scrofa OX=9823 GN=MYBPC3 PE=1 SV=2	RVHKLTIDDVtPADEADYSFV	42.38	44.27	379000	285000	371000	189000	542000	613000	1660000	1980000	980000	1420000	0.001371	20.23	18.35	1.883	0.3931	4.791	8	0.163435	0.786655	1.88	2.86296	3.68075
A0A287BFA3;S441	Sorbin and SH3 domain containing 1 OS=Sus scrofa OX=9823 GN=SORBS1 PE=1 SV=2	QFPASTPSPKsEDDDSDLYSP	33.36	61.38	155000	170000	142000	131000	154000	111000	97300	112000	124000	119000	0.001382	16.78	17.19	-0.4161	0.08695	4.785	8	0.163435	0.786655	-0.41	2.85949	0.752623
A0A287BFA3;T906	Sorbin and SH3 domain containing 1 OS=Sus scrofa OX=9823 GN=SORBS1 PE=1 SV=2	PFSSSPSRSAtASPQFPGHSK	30.69	90	2420000	2370000	2380000	2470000	2470000	2120000	1450000	1360000	1560000	1830000	0.001392	20.65	21.21	-0.5606	0.1173	4.78	8	0.163435	0.786655	-0.56	2.85636	0.678302
I3LG08;T723	Dystrophin OS=Sus scrofa OX=9823 GN=DMD PE=4 SV=5	NKKTAGLQSAtPVERTRLQEA	36.66	27.15	2650000	3160000	2600000	3670000	3180000	2130000	1430000	1570000	2210000	1320000	0.001496	20.69	21.53	-0.8374	0.1773	4.723	8	0.163435	0.786655	-0.84	2.82507	0.558644
A0A8W4FR76;T5751	Obscurin cytoskeletal calmodulin and titin-interacting RhoGEF OS=Sus scrofa OX=9823 GN=OBSCN PE=4 SV=1	GYLSSREQEGtESTSEEGQLP	31.09	13.66	141000	79800	166000	104000	103000	220000	232000	272000	271000	180000	0.001536	17.83	16.81	1.016	0.2161	4.703	8	0.163435	0.786655	1.02	2.81361	2.02792
K7GSS3;S1643	Ankyrin-3 OS=Sus scrofa OX=9823 GN=ANK3 PE=1 SV=2	ESPLRTPSRLsDGVVPSQGDV	29.37	34.81	2510000	2790000	1900000	2310000	2810000	1950000	1340000	1280000	1410000	1580000	0.001542	20.51	21.22	-0.707	0.1504	4.7	8	0.163435	0.786655	-0.71	2.81192	0.61132
K7GLA8;S1644	Ankyrin-3 OS=Sus scrofa OX=9823 GN=ANK3 PE=1 SV=2	ESPLRTPSRLsDGVVPSQGDV	29.37	34.81	2510000	2790000	1900000	2310000	2810000	1950000	1340000	1280000	1410000	1580000	0.001542	20.51	21.22	-0.707	0.1504	4.7	8	0.163435	0.786655	-0.71	2.81192	0.61132
F1SU55;S870	Synaptopodin 2 like OS=Sus scrofa OX=9823 GN=SYNPO2L PE=4 SV=3	PVLSPAPPPEsPRGLGTSPSS	48.99	117.26	26300000	49000000	24700000	23900000	28200000	73100000	105000000	80600000	53300000	52000000	0.001554	26.07	24.8	1.264	0.2693	4.694	8	0.163435	0.786655	1.27	2.80855	2.41162
A0A5G2QZ79;S6775	Obscurin cytoskeletal calmodulin and titin-interacting RhoGEF OS=Sus scrofa OX=9823 GN=OBSCN PE=3 SV=1	KRGGAELFMQsPALQARQQHR	34.72	1000	279000	184000	300000	232000	197000	147000	112000	79100	139000	128000	0.00157	16.85	17.84	-0.985	0.2102	4.686	8	0.163435	0.786655	-0.99	2.8041	0.503478
A0A8W4FJQ6;S6851	Obscurin cytoskeletal calmodulin and titin-interacting RhoGEF OS=Sus scrofa OX=9823 GN=OBSCN PE=4 SV=1	KRGGAELFMQsPALQARQQHR	34.72	1000	279000	184000	300000	232000	197000	147000	112000	79100	139000	128000	0.00157	16.85	17.84	-0.985	0.2102	4.686	8	0.163435	0.786655	-0.99	2.8041	0.503478
A0A287BRL9;S6469	Obscurin cytoskeletal calmodulin and titin-interacting RhoGEF OS=Sus scrofa OX=9823 GN=OBSCN PE=4 SV=3	KRGGAELFMQsPALQARQQHR	34.72	1000	279000	184000	300000	232000	197000	147000	112000	79100	139000	128000	0.00157	16.85	17.84	-0.985	0.2102	4.686	8	0.163435	0.786655	-0.99	2.8041	0.503478
A0A287A3X4;S307	YTH domain containing 1 OS=Sus scrofa OX=9823 GN=YTHDC1 PE=4 SV=2	KKERKRARGIsPIIFDRSGSS	27.75	1000	826000	711000	699000	668000	701000	606000	578000	586000	634000	571000	0.001634	19.18	19.46	-0.2743	0.05892	4.655	8	0.163435	0.786655	-0.28	2.78675	0.823591
A0A287AB29;S307	YTH domain containing 1 OS=Sus scrofa OX=9823 GN=YTHDC1 PE=4 SV=3	KKERKRARGIsPIIFDRSGSS	27.75	1000	826000	711000	699000	668000	701000	606000	578000	586000	634000	571000	0.001634	19.18	19.46	-0.2743	0.05892	4.655	8	0.163435	0.786655	-0.28	2.78675	0.823591
A0A5G2QI12;T463	ENAH actin regulator OS=Sus scrofa OX=9823 GN=ENAH PE=1 SV=2	RRRRIAEKGStIETEQKEDKN	31.45	26.02	2380000	2950000	2630000	2450000	2290000	2220000	1930000	1770000	1900000	1860000	0.001708	20.88	21.27	-0.3901	0.08442	4.621	8	0.163435	0.786655	-0.39	2.76751	0.76313
A0A286ZKM8;T467	ENAH actin regulator OS=Sus scrofa OX=9823 GN=ENAH PE=1 SV=2	RRRRIAEKGStIETEQKEDKN	31.45	26.02	2380000	2950000	2630000	2450000	2290000	2220000	1930000	1770000	1900000	1860000	0.001708	20.88	21.27	-0.3901	0.08442	4.621	8	0.163435	0.786655	-0.39	2.76751	0.76313
A0A287AU97;S423	Actinin alpha 2 OS=Sus scrofa OX=9823 GN=ACTN2 PE=1 SV=3	ILLQKDYESAsLTEVRALLRK	34.21	52.04	2560000	2650000	3100000	3180000	3420000	3560000	4250000	4510000	4670000	5390000	0.001716	22.08	21.5	0.5817	0.126	4.617	8	0.163435	0.786655	0.58	2.76548	1.49485
I3LCP0;S152	Actinin alpha 2 OS=Sus scrofa OX=9823 GN=ACTN2 PE=1 SV=4	AIQDISVEETsAKEGLLLWCQ	35.02	21.93	772000	409000	622000	579000	862000	944000	1400000	2120000	1500000	1550000	0.001779	20.47	19.26	1.211	0.2638	4.59	8	0.163435	0.786655	1.21	2.74982	2.31338
A0A5K1VE56;S507	Myomesin 1 OS=Sus scrofa OX=9823 GN=MYOM1 PE=1 SV=1	SWKQPAVDGGsPILGYFIDKC	32.55	86.15	142000	148000	136000	113000	154000	108000	73000	48300	68600	77900	0.001806	16.15	17.07	-0.9223	0.2014	4.578	8	0.163435	0.786655	-0.92	2.74328	0.528509
A0A5G2QUK3;S398	Myomesin 1 OS=Sus scrofa OX=9823 GN=MYOM1 PE=1 SV=1	SWKQPAVDGGsPILGYFIDKC	32.55	86.15	142000	148000	136000	113000	154000	108000	73000	48300	68600	77900	0.001806	16.15	17.07	-0.9223	0.2014	4.578	8	0.163435	0.786655	-0.92	2.74328	0.528509
A0A5G2RCH7;S507	Myomesin 1 OS=Sus scrofa OX=9823 GN=MYOM1 PE=1 SV=2	SWKQPAVDGGsPILGYFIDKC	32.55	86.15	142000	148000	136000	113000	154000	108000	73000	48300	68600	77900	0.001806	16.15	17.07	-0.9223	0.2014	4.578	8	0.163435	0.786655	-0.92	2.74328	0.528509
A0A8W4FMP9;S507	Myomesin 1 OS=Sus scrofa OX=9823 GN=MYOM1 PE=4 SV=1	SWKQPAVDGGsPILGYFIDKC	32.55	86.15	142000	148000	136000	113000	154000	108000	73000	48300	68600	77900	0.001806	16.15	17.07	-0.9223	0.2014	4.578	8	0.163435	0.786655	-0.92	2.74328	0.528509
I3LDU9;S397	Syntrophin beta 2 OS=Sus scrofa OX=9823 GN=SNTB2 PE=1 SV=3	VHSGSGCRSPsLGSDLTFATR	38.99	57.45	536000	456000	529000	716000	650000	440000	337000	274000	315000	362000	0.001812	18.38	19.12	-0.7398	0.1617	4.576	8	0.163435	0.786655	-0.74	2.74184	0.598739
F1SU55;T352	Synaptopodin 2 like OS=Sus scrofa OX=9823 GN=SYNPO2L PE=4 SV=3	ATMLNGQGLQtPPRAQSAPPE	44.49	123.33	36700000	27300000	34200000	32900000	43500000	49900000	49000000	60400000	46700000	52700000	0.001825	25.62	25.04	0.578	0.1265	4.571	8	0.163435	0.786655	0.58	2.73874	1.49485
A0A287BFA3;S499	Sorbin and SH3 domain containing 1 OS=Sus scrofa OX=9823 GN=SORBS1 PE=1 SV=2	LPTRSSSLKSsPERNDWEPPD	34.6	1000	1410000	1710000	1360000	1270000	1030000	1080000	722000	618000	740000	716000	0.001873	19.54	20.35	-0.8141	0.1789	4.551	8	0.163435	0.786655	-0.81	2.72746	0.570382
A0A5G2QNU8;T444	ENAH actin regulator OS=Sus scrofa OX=9823 GN=ENAH PE=1 SV=1	RRRRIAEKGStIETEQKEDKN	31.45	26.02	2380000	2980000	2640000	2450000	2290000	2220000	1940000	1760000	1890000	1850000	0.001899	20.88	21.27	-0.3974	0.08752	4.54	8	0.163435	0.786655	-0.39	2.72148	0.76313
A0A5G2R9L6;T444	ENAH actin regulator OS=Sus scrofa OX=9823 GN=ENAH PE=1 SV=2	RRRRIAEKGStIETEQKEDKN	31.45	26.02	2380000	2980000	2640000	2450000	2290000	2220000	1940000	1760000	1890000	1850000	0.001899	20.88	21.27	-0.3974	0.08752	4.54	8	0.163435	0.786655	-0.39	2.72148	0.76313
A0A8W4FGB1;T413	ENAH actin regulator OS=Sus scrofa OX=9823 GN=ENAH PE=4 SV=1	RRRRIAEKGStIETEQKEDKN	31.45	26.02	2380000	2980000	2640000	2450000	2290000	2220000	1940000	1760000	1890000	1850000	0.001899	20.88	21.27	-0.3974	0.08752	4.54	8	0.163435	0.786655	-0.39	2.72148	0.76313
F1RHL9;S152	Actinin alpha 2 OS=Sus scrofa OX=9823 GN=ACTN2 PE=1 SV=1	AIQDISVEETsAKEGLLLWCQ	35.02	21.93	787000	408000	633000	579000	887000	962000	1430000	2190000	1550000	1610000	0.001906	20.51	19.28	1.234	0.272	4.537	8	0.163435	0.786655	1.23	2.71988	2.34567
A0A5G2RDJ0;S1166	Afadin adherens junction formation factor OS=Sus scrofa OX=9823 GN=AFDN PE=1 SV=1	RLTKNRADHRsSPNVANQPPS	31.14	24.43	2370000	2450000	2240000	2400000	2110000	2010000	1730000	1690000	2000000	1960000	0.001915	20.84	21.14	-0.3031	0.06686	4.534	8	0.163435	0.786655	-0.3	2.71783	0.812252
A0A5G2R0R1;S1173	Afadin adherens junction formation factor OS=Sus scrofa OX=9823 GN=AFDN PE=1 SV=1	RLTKNRADHRsSPNVANQPPS	31.14	24.43	2370000	2450000	2250000	2400000	2120000	2020000	1730000	1680000	2000000	1960000	0.00192	20.84	21.14	-0.3061	0.06753	4.532	8	0.163435	0.786655	-0.3	2.7167	0.812252
A0A5G2RBE2;S1180	Afadin adherens junction formation factor OS=Sus scrofa OX=9823 GN=AFDN PE=1 SV=2	RLTKNRADHRsSPNVANQPPS	31.14	24.43	2370000	2450000	2250000	2400000	2120000	2020000	1730000	1680000	2000000	1960000	0.00192	20.84	21.14	-0.3061	0.06753	4.532	8	0.163435	0.786655	-0.3	2.7167	0.812252
A0A286ZM64;S1180	Afadin adherens junction formation factor OS=Sus scrofa OX=9823 GN=AFDN PE=1 SV=2	RLTKNRADHRsSPNVANQPPS	31.14	24.43	2370000	2450000	2250000	2400000	2120000	2020000	1730000	1680000	2000000	1960000	0.00192	20.84	21.14	-0.3061	0.06753	4.532	8	0.163435	0.786655	-0.3	2.7167	0.812252
A0A5K1VE56;S916	Myomesin 1 OS=Sus scrofa OX=9823 GN=MYOM1 PE=1 SV=1	WTIAVPGPPHsLKYSEVRNTS	25.79	66.19	151000	177000	103000	89200	166000	81300	30500	26000	51400	48600	0.001924	15.42	17.02	-1.597	0.3525	4.53	8	0.163435	0.786655	-1.6	2.71579	0.329877
A0A5G2QUK3;S807	Myomesin 1 OS=Sus scrofa OX=9823 GN=MYOM1 PE=1 SV=1	WTIAVPGPPHsLKYSEVRNTS	25.79	66.19	151000	177000	103000	89200	166000	81300	30500	26000	51400	48600	0.001924	15.42	17.02	-1.597	0.3525	4.53	8	0.163435	0.786655	-1.6	2.71579	0.329877
A0A5G2RCH7;S915	Myomesin 1 OS=Sus scrofa OX=9823 GN=MYOM1 PE=1 SV=2	WTIAVPGPPHsLKYSEVRNTS	25.79	66.19	151000	177000	103000	89200	166000	81300	30500	26000	51400	48600	0.001924	15.42	17.02	-1.597	0.3525	4.53	8	0.163435	0.786655	-1.6	2.71579	0.329877
A0A8W4FMP9;S916	Myomesin 1 OS=Sus scrofa OX=9823 GN=MYOM1 PE=4 SV=1	WTIAVPGPPHsLKYSEVRNTS	25.79	66.19	151000	177000	103000	89200	166000	81300	30500	26000	51400	48600	0.001924	15.42	17.02	-1.597	0.3525	4.53	8	0.163435	0.786655	-1.6	2.71579	0.329877
A0A287A571;S1193	Cytoplasmic linker associated protein 1 OS=Sus scrofa OX=9823 GN=CLASP1 PE=1 SV=1	TEAIEKFSFRsQEDLNEPIKR	34.4	1000	276000	265000	243000	240000	258000	224000	191000	208000	217000	227000	0.00195	17.7	17.97	-0.2656	0.05876	4.52	8	0.163435	0.786655	-0.27	2.70997	0.82932
A0A286ZP90;S1136	Cytoplasmic linker associated protein 1 OS=Sus scrofa OX=9823 GN=CLASP1 PE=1 SV=2	TEAIEKFSFRsQEDLNEPIKR	34.4	1000	276000	265000	243000	240000	258000	224000	191000	208000	217000	227000	0.00195	17.7	17.97	-0.2656	0.05876	4.52	8	0.163435	0.786655	-0.27	2.70997	0.82932
I3LCL0;S1112	Cytoplasmic linker associated protein 1 OS=Sus scrofa OX=9823 GN=CLASP1 PE=1 SV=4	TEAIEKFSFRsQEDLNEPIKR	34.4	1000	276000	265000	243000	240000	258000	224000	191000	208000	217000	227000	0.00195	17.7	17.97	-0.2656	0.05876	4.52	8	0.163435	0.786655	-0.27	2.70997	0.82932
F1SDR7;T243	Tyrosine 3-monooxygenase/tryptophan 5-monooxygenase activation protein beta OS=Sus scrofa OX=9823 GN=YWHAB PE=1 SV=2	TSENQGDEGDtGEGEN*****	43.05	135.47	2710000	2650000	2690000	2990000	2760000	3240000	3040000	3440000	3090000	3080000	0.001951	21.6	21.39	0.2033	0.04497	4.52	8	0.163435	0.786655	0.21	2.70974	1.15669
A0A8W4F6F6;T219	Tyrosine 3-monooxygenase/tryptophan 5-monooxygenase activation protein beta OS=Sus scrofa OX=9823 GN=YWHAB PE=4 SV=1	TSENQGDEGDtGEGEN*****	43.05	135.47	2710000	2650000	2690000	2990000	2760000	3240000	3040000	3440000	3090000	3080000	0.001951	21.6	21.39	0.2033	0.04497	4.52	8	0.163435	0.786655	0.21	2.70974	1.15669
A0A8W4F8H5;T242	Tyrosine 3-monooxygenase/tryptophan 5-monooxygenase activation protein beta OS=Sus scrofa OX=9823 GN=YWHAB PE=4 SV=1	TSENQGDEGDtGEGEN*****	43.05	135.47	2710000	2650000	2690000	2990000	2760000	3240000	3040000	3440000	3090000	3080000	0.001951	21.6	21.39	0.2033	0.04497	4.52	8	0.163435	0.786655	0.21	2.70974	1.15669
A0A5G2RAE0;S544	Pleckstrin homology like domain family B member 1 OS=Sus scrofa OX=9823 GN=PHLDB1 PE=4 SV=2	GARGRRTRSPsPTLGESLAPR	34.16	32.27	2920000	3120000	2860000	3220000	2950000	2640000	2450000	2580000	2820000	2560000	0.001978	21.31	21.52	-0.2078	0.04608	4.509	8	0.163435	0.786655	-0.21	2.70377	0.864537
A0A286ZJT5;S899	Sorbin and SH3 domain containing 1 OS=Sus scrofa OX=9823 GN=SORBS1 PE=1 SV=2	SSSPSRSATAsPQFPGHSKLL	33.82	61.81	36400000	47500000	40200000	44000000	40500000	33700000	25600000	18700000	24500000	28400000	0.00199	24.62	25.31	-0.6928	0.1538	4.505	8	0.163435	0.786655	-0.69	2.70115	0.619854
A0A287BPW9;S946	Sorbin and SH3 domain containing 1 OS=Sus scrofa OX=9823 GN=SORBS1 PE=1 SV=2	SSSPSRSATAsPQFPGHSKLL	33.82	61.81	36400000	47500000	40200000	44000000	40500000	33700000	25600000	18700000	24500000	28400000	0.00199	24.62	25.31	-0.6928	0.1538	4.505	8	0.163435	0.786655	-0.69	2.70115	0.619854
K7GSS3;S1835	Ankyrin-3 OS=Sus scrofa OX=9823 GN=ANK3 PE=1 SV=2	PVSMKKMSRTsPTDGKPRLNL	24.6	33.17	8600000	8810000	7280000	9530000	7760000	6550000	4750000	6870000	5190000	4910000	0.002066	22.41	22.99	-0.581	0.1298	4.476	8	0.166385	0.778886	-0.58	2.68487	0.668964
K7GLA8;S1836	Ankyrin-3 OS=Sus scrofa OX=9823 GN=ANK3 PE=1 SV=2	PVSMKKMSRTsPTDGKPRLNL	24.6	33.17	8600000	8810000	7280000	9530000	7760000	6550000	4750000	6870000	5190000	4910000	0.002066	22.41	22.99	-0.581	0.1298	4.476	8	0.166385	0.778886	-0.58	2.68487	0.668964
A0A287AGR0;S114	NSFL1 cofactor p47 OS=Sus scrofa OX=9823 GN=NSFL1C PE=1 SV=2	QQIVGPPRKKsPNELVDDLFK	38.11	1000	823000	866000	757000	967000	937000	771000	542000	524000	597000	612000	0.00207	19.2	19.73	-0.5223	0.1167	4.475	8	0.166385	0.778886	-0.53	2.68403	0.692555
I3LI25;S521	Pleckstrin homology like domain family B member 1 OS=Sus scrofa OX=9823 GN=PHLDB1 PE=4 SV=4	GARGRRTRSPsPTLGESLAPR	34.16	32.27	2940000	3160000	2890000	3220000	2990000	2690000	2490000	2650000	2850000	2580000	0.00214	21.34	21.53	-0.1972	0.04432	4.45	8	0.167487	0.776019	-0.19	2.66959	0.876606
A0A287AAY5;S1170	Afadin adherens junction formation factor OS=Sus scrofa OX=9823 GN=AFDN PE=1 SV=3	RLTKNRADHRsSPNVANQPPS	31.14	24.43	2350000	2440000	2270000	2400000	2100000	2010000	1740000	1710000	2010000	1990000	0.002155	20.85	21.14	-0.2911	0.0655	4.444	8	0.167487	0.776019	-0.29	2.66655	0.817902
A0A287BDW8;S502	Nexilin F-actin binding protein OS=Sus scrofa OX=9823 GN=NEXN PE=1 SV=3	EEEEGSTMNGsTIEDEEETRS	26.26	17.01	3570000	2830000	3130000	3170000	3090000	3600000	4940000	6070000	5640000	4540000	0.002157	22.22	21.59	0.6315	0.1421	4.444	8	0.167487	0.776019	0.63	2.66615	1.54756
A0A286ZJT5;S895	Sorbin and SH3 domain containing 1 OS=Sus scrofa OX=9823 GN=SORBS1 PE=1 SV=2	DLPFSSSPSRsATASPQFPGH	26.47	13.66	17500000	17500000	18400000	19000000	20800000	15500000	10900000	8950000	11400000	13800000	0.002168	23.5	24.15	-0.6453	0.1453	4.44	8	0.167487	0.776019	-0.65	2.66394	0.63728
A0A287BPW9;S942	Sorbin and SH3 domain containing 1 OS=Sus scrofa OX=9823 GN=SORBS1 PE=1 SV=2	DLPFSSSPSRsATASPQFPGH	26.47	13.66	17500000	17500000	18400000	19000000	20800000	15500000	10900000	8950000	11400000	13800000	0.002168	23.5	24.15	-0.6453	0.1453	4.44	8	0.167487	0.776019	-0.65	2.66394	0.63728
A0A286ZTD6;S1196	Cytoplasmic linker associated protein 1 OS=Sus scrofa OX=9823 GN=CLASP1 PE=1 SV=3	TEAIEKFSFRsQEDLNEPIKR	34.4	1000	278000	265000	243000	240000	258000	225000	191000	208000	217000	227000	0.002201	17.7	17.97	-0.2664	0.06015	4.429	8	0.167487	0.776019	-0.27	2.65738	0.82932
F1RXX6;S1138	Cytoplasmic linker associated protein 1 OS=Sus scrofa OX=9823 GN=CLASP1 PE=1 SV=4	TEAIEKFSFRsQEDLNEPIKR	34.4	1000	278000	265000	243000	240000	258000	225000	191000	208000	217000	227000	0.002201	17.7	17.97	-0.2664	0.06015	4.429	8	0.167487	0.776019	-0.27	2.65738	0.82932
A0A8W4FP19;S1197	Cytoplasmic linker associated protein 1 OS=Sus scrofa OX=9823 GN=CLASP1 PE=4 SV=1	TEAIEKFSFRsQEDLNEPIKR	34.4	1000	278000	265000	243000	240000	258000	225000	191000	208000	217000	227000	0.002201	17.7	17.97	-0.2664	0.06015	4.429	8	0.167487	0.776019	-0.27	2.65738	0.82932
A0A8W4FR76;S6040	Obscurin cytoskeletal calmodulin and titin-interacting RhoGEF OS=Sus scrofa OX=9823 GN=OBSCN PE=4 SV=1	SDEESKTPSAsPRHGRSRPSS	24.36	20.41	517000	397000	758000	237000	512000	998000	2000000	3270000	1090000	1520000	0.002292	20.62	18.79	1.832	0.4166	4.398	8	0.172451	0.763334	1.83	2.63979	3.55537
A0A287BMR7;S1138	Afadin adherens junction formation factor OS=Sus scrofa OX=9823 GN=AFDN PE=1 SV=3	RLTKNRADHRsSPNVANQPPS	31.14	24.43	2350000	2440000	2260000	2400000	2090000	2010000	1740000	1720000	2010000	1990000	0.002348	20.85	21.14	-0.2867	0.06546	4.38	8	0.172451	0.763334	-0.29	2.6293	0.817902
F1SBY5;S1134	Afadin adherens junction formation factor OS=Sus scrofa OX=9823 GN=AFDN PE=1 SV=5	RLTKNRADHRsSPNVANQPPS	31.14	24.43	2350000	2440000	2260000	2400000	2090000	2010000	1740000	1720000	2010000	1990000	0.002348	20.85	21.14	-0.2867	0.06546	4.38	8	0.172451	0.763334	-0.29	2.6293	0.817902
K7GSF5;S1106	Phospholipid-transporting ATPase OS=Sus scrofa OX=9823 GN=ATP11C PE=3 SV=4	SVRPLLLRTFsDESNIL****	27.47	19.15	165000	148000	144000	185000	162000	141000	120000	127000	127000	118000	0.002367	16.95	17.29	-0.3421	0.07821	4.374	8	0.172451	0.763334	-0.34	2.6258	0.790041
A0A287BC09;S925	CASK interacting protein 2 OS=Sus scrofa OX=9823 GN=CASKIN2 PE=4 SV=1	PGPPAPAGPAsDTEEEEPGPE	31.05	14.04	946000	828000	933000	935000	796000	716000	652000	599000	710000	780000	0.002403	19.39	19.76	-0.3625	0.08308	4.363	8	0.172451	0.763334	-0.37	2.61925	0.773782
A0A286ZJT5;T950	Sorbin and SH3 domain containing 1 OS=Sus scrofa OX=9823 GN=SORBS1 PE=1 SV=2	GVPSRRSLALtPPLPPLPETS	42.77	42.45	1300000	1860000	1520000	1600000	1450000	1300000	974000	1040000	985000	1150000	0.00244	20.05	20.55	-0.503	0.1156	4.352	8	0.172451	0.763334	-0.5	2.61261	0.707107
A0A287BPW9;T997	Sorbin and SH3 domain containing 1 OS=Sus scrofa OX=9823 GN=SORBS1 PE=1 SV=2	GVPSRRSLALtPPLPPLPETS	42.77	42.45	1300000	1860000	1520000	1600000	1450000	1300000	974000	1040000	985000	1150000	0.00244	20.05	20.55	-0.503	0.1156	4.352	8	0.172451	0.763334	-0.5	2.61261	0.707107
I3LAY6;S568	Far upstream element-binding protein 1 isoform X9 OS=Sus scrofa OX=9823 GN=NEXN PE=1 SV=2	EEEEGSTMNGsTIEDEEETRS	26.26	17.01	3490000	2840000	3190000	3170000	3130000	3550000	4820000	6010000	5580000	4510000	0.002494	22.2	21.59	0.6089	0.1404	4.335	8	0.172451	0.763334	0.61	2.6031	1.52626
A0A287B906;S568	Nexilin F-actin binding protein OS=Sus scrofa OX=9823 GN=NEXN PE=1 SV=2	EEEEGSTMNGsTIEDEEETRS	26.26	17.01	3490000	2840000	3190000	3170000	3130000	3550000	4820000	6010000	5580000	4510000	0.002494	22.2	21.59	0.6089	0.1404	4.335	8	0.172451	0.763334	0.61	2.6031	1.52626
A0A287AN24;S490	Nexilin F-actin binding protein OS=Sus scrofa OX=9823 GN=NEXN PE=1 SV=3	EEEEGSTMNGsTIEDEEETRS	26.26	17.01	3490000	2830000	3190000	3170000	3130000	3550000	4800000	5990000	5570000	4500000	0.002512	22.2	21.59	0.6066	0.1401	4.33	8	0.172451	0.763334	0.61	2.59998	1.52626
K7GSS3;S598	Ankyrin-3 OS=Sus scrofa OX=9823 GN=ANK3 PE=1 SV=2	VANLLLQKSAsPDAAGKSGLT	30.88	1000	553000	747000	656000	454000	436000	428000	268000	234000	314000	245000	0.002521	18.15	19.09	-0.9398	0.2172	4.327	8	0.172451	0.763334	-0.94	2.59843	0.521233
K7GLA8;S590	Ankyrin-3 OS=Sus scrofa OX=9823 GN=ANK3 PE=1 SV=2	VANLLLQKSAsPDAAGKSGLT	30.88	1000	553000	747000	656000	454000	436000	428000	268000	234000	314000	245000	0.002521	18.15	19.09	-0.9398	0.2172	4.327	8	0.172451	0.763334	-0.94	2.59843	0.521233
A0A5G2QLU2;S423	Actinin alpha 2 OS=Sus scrofa OX=9823 GN=ACTN2 PE=1 SV=2	ILLQKDYESAsLTEVRALLRK	34.21	52.04	3090000	3020000	3750000	3180000	4280000	4140000	5180000	5970000	5990000	7170000	0.002555	22.42	21.71	0.7058	0.1635	4.317	8	0.172451	0.763334	0.71	2.59261	1.6358
A0A5G2QTK9;S418	FMR1 autosomal homolog 1 OS=Sus scrofa OX=9823 GN=FXR1 PE=1 SV=1	ETESERKDELsDWSLAGEDDR	28.05	43.31	466000	451000	446000	451000	452000	491000	494000	475000	463000	494000	0.002559	18.88	18.79	0.09275	0.02149	4.316	8	0.172451	0.763334	0.09	2.59193	1.06437
A0A286ZS04;S449	FMR1 autosomal homolog 1 OS=Sus scrofa OX=9823 GN=FXR1 PE=1 SV=1	ETESERKDELsDWSLAGEDDR	28.05	43.31	466000	451000	446000	451000	452000	491000	494000	475000	463000	494000	0.002559	18.88	18.79	0.09275	0.02149	4.316	8	0.172451	0.763334	0.09	2.59193	1.06437
A0A287AU97;T425	Actinin alpha 2 OS=Sus scrofa OX=9823 GN=ACTN2 PE=1 SV=3	LQKDYESASLtEVRALLRKHE	33.47	17	533000	484000	452000	498000	492000	441000	323000	338000	392000	395000	0.002608	18.52	18.91	-0.3876	0.0901	4.302	8	0.172451	0.763334	-0.39	2.58369	0.76313
A0A286ZYS8;S1431	Cardiomyopathy associated 5 OS=Sus scrofa OX=9823 GN=CMYA5 PE=1 SV=2	TGTPGVLQSAsPGVEKEVEHE	41.95	48.87	266000	344000	330000	233000	368000	373000	1320000	972000	853000	817000	0.002625	19.61	18.21	1.402	0.3262	4.297	8	0.172451	0.763334	1.4	2.58087	2.63902
I3LPD6;S1431	Cardiomyopathy associated 5 OS=Sus scrofa OX=9823 GN=CMYA5 PE=1 SV=3	TGTPGVLQSAsPGVEKEVEHE	41.95	48.87	266000	344000	330000	233000	368000	373000	1320000	972000	853000	817000	0.002625	19.61	18.21	1.402	0.3262	4.297	8	0.172451	0.763334	1.4	2.58087	2.63902
A0A287B5Q4;S435	Reticulon OS=Sus scrofa OX=9823 GN=RTN4 PE=1 SV=2	SKVDKKCFSDsLEQTNHEKDS	34.47	22.85	3520000	3280000	3960000	2910000	3870000	2750000	1530000	1390000	2330000	1910000	0.002627	20.87	21.73	-0.8612	0.2004	4.297	8	0.172451	0.763334	-0.86	2.58054	0.550953
A0A286ZT48;S435	Reticulon OS=Sus scrofa OX=9823 GN=RTN4 PE=1 SV=3	SKVDKKCFSDsLEQTNHEKDS	34.47	22.85	3520000	3280000	3960000	2910000	3870000	2750000	1530000	1390000	2330000	1910000	0.002627	20.87	21.73	-0.8612	0.2004	4.297	8	0.172451	0.763334	-0.86	2.58054	0.550953
A0A5G2R5A3;S272	BCL2 like 13 OS=Sus scrofa OX=9823 GN=BCL2L13 PE=1 SV=1	QVTVDPEEVKsLDSNGAGEKS	31.27	1000	864000	767000	769000	883000	824000	922000	1040000	1030000	923000	946000	0.002646	19.89	19.65	0.2435	0.05675	4.292	8	0.172451	0.763334	0.24	2.57741	1.18099
A0A5G2RE29;S901	Pleckstrin homology domain containing A6 OS=Sus scrofa OX=9823 GN=PLEKHA6 PE=4 SV=2	KVGIVPPRTKsPTDEEVTPSR	25.68	26.31	1730000	1770000	1580000	1750000	1620000	1520000	1580000	1440000	1480000	1490000	0.002653	20.52	20.69	-0.1694	0.03948	4.289	8	0.172451	0.763334	-0.17	2.57626	0.888843
F1S4Z9;S74	Syntrophin alpha 1 OS=Sus scrofa OX=9823 GN=SNTA1 PE=1 SV=2	LNGATEPGAAsPQLPEAQLPQ	39.25	67.72	779000	730000	1030000	700000	825000	1030000	1170000	1030000	1130000	1150000	0.002696	20.07	19.62	0.4507	0.1054	4.278	8	0.172451	0.763334	0.45	2.56928	1.36604
A0A5G2QP94;S423	Actinin alpha 2 OS=Sus scrofa OX=9823 GN=ACTN2 PE=1 SV=1	ILLQKDYESAsLTEVRALLRK	34.21	52.04	3130000	3050000	3800000	3180000	4370000	4190000	5260000	6080000	6090000	7300000	0.002714	24.93	24.77	0.1635	0.03827	4.273	8	0.172451	0.763334	0.16	2.56639	1.11729
A0A287BIH3;S411	Actinin alpha 2 OS=Sus scrofa OX=9823 GN=ACTN2 PE=1 SV=2	ILLQKDYESAsLTEVRALLRK	34.21	52.04	3130000	3050000	3800000	3180000	4370000	4190000	5260000	6080000	6090000	7300000	0.002714	22.44	21.73	0.7126	0.1668	4.273	8	0.172451	0.763334	0.71	2.56639	1.6358
A0A5G2QQ58;T140	SRA stem-loop interacting RNA binding protein OS=Sus scrofa OX=9823 GN=SLIRP PE=1 SV=1	QKRKALQGDQtSDEEKDF***	39.74	1000	29600000	27000000	28400000	29000000	28700000	30300000	33700000	32800000	32700000	30400000	0.002714	22.44	21.73	0.7126	0.1668	4.273	8	0.172451	0.763334	0.71	2.56639	1.6358
A0A5G2RE29;S443	Pleckstrin homology domain containing A6 OS=Sus scrofa OX=9823 GN=PLEKHA6 PE=4 SV=2	YYDELDAASGsLRRLSLQPRS	45.28	30.36	118000	103000	126000	125000	128000	150000	160000	259000	195000	182000	0.002766	17.5	16.87	0.6341	0.1489	4.259	8	0.172451	0.763334	0.63	2.55815	1.54756
A0A287AVX3;S929	Inositol hexakisphosphate and diphosphoinositol-pentakisphosphate kinase OS=Sus scrofa OX=9823 GN=PPIP5K2 PE=3 SV=1	NEGRRSFKIDsDDEPHTSKKD	29.9	82.17	180000	164000	193000	156000	201000	212000	235000	250000	213000	226000	0.002784	17.79	17.44	0.3494	0.08212	4.254	8	0.172451	0.763334	0.35	2.55533	1.27456
A0A480S6N3;S929	Inositol hexakisphosphate and diphosphoinositol-pentakisphosphate kinase OS=Sus scrofa OX=9823 GN=PPIP5K2 PE=3 SV=1	NEGRRSFKIDsDDEPHTSKKD	29.9	82.17	180000	164000	193000	156000	201000	212000	235000	250000	213000	226000	0.002784	17.79	17.44	0.3494	0.08212	4.254	8	0.172451	0.763334	0.35	2.55533	1.27456
A0A286ZQB2;S929	Inositol hexakisphosphate and diphosphoinositol-pentakisphosphate kinase OS=Sus scrofa OX=9823 GN=PPIP5K2 PE=3 SV=2	NEGRRSFKIDsDDEPHTSKKD	29.9	82.17	180000	164000	193000	156000	201000	212000	235000	250000	213000	226000	0.002784	17.79	17.44	0.3494	0.08212	4.254	8	0.172451	0.763334	0.35	2.55533	1.27456
A0A286ZMN5;S943	Inositol hexakisphosphate and diphosphoinositol-pentakisphosphate kinase OS=Sus scrofa OX=9823 GN=PPIP5K2 PE=3 SV=2	NEGRRSFKIDsDDEPHTSKKD	29.9	82.17	180000	164000	193000	156000	201000	212000	235000	250000	213000	226000	0.002784	17.79	17.44	0.3494	0.08212	4.254	8	0.172451	0.763334	0.35	2.55533	1.27456
A0A287ABP1;S147	Actin binding LIM protein 1 OS=Sus scrofa OX=9823 GN=ABLIM1 PE=1 SV=2	CQLCAQPMSSsPKEASCPSNC	38.09	27.95	21900000	25300000	20600000	20100000	23600000	25600000	35900000	32800000	29800000	28200000	0.002792	24.85	24.41	0.4452	0.1047	4.252	8	0.172451	0.763334	0.44	2.55408	1.3566
A0A286ZZF2;S144	Actin binding LIM protein 1 OS=Sus scrofa OX=9823 GN=ABLIM1 PE=1 SV=3	CQLCAQPMSSsPKEASCPSNC	38.09	27.95	21900000	25300000	20600000	20100000	23600000	25600000	35900000	32800000	29800000	28200000	0.002792	24.85	24.41	0.4452	0.1047	4.252	8	0.172451	0.763334	0.44	2.55408	1.3566
A0A8W4FIY7;S95	Creatine kinase M-type OS=Sus scrofa OX=9823 GN=CKM PE=4 SV=1	VEKLSVEALNsLTGEFKGKYY	35.93	24.31	171000	206000	178000	177000	194000	160000	142000	141000	165000	152000	0.002804	17.21	17.5	-0.2844	0.06694	4.249	8	0.172451	0.763334	-0.29	2.55222	0.817902
F1S415;S210	BAG cochaperone 3 OS=Sus scrofa OX=9823 GN=BAG3 PE=1 SV=3	PASQGPERSQsPAASDCSSSS	43.91	50.56	4380000	4410000	4400000	4480000	4110000	3770000	3400000	2830000	3870000	3220000	0.002824	21.7	22.05	-0.3583	0.08444	4.243	8	0.172451	0.763334	-0.35	2.54914	0.784584
A0A287A9Z6;S40	Sorbin and SH3 domain-containing protein 2 OS=Sus scrofa OX=9823 GN=SORBS2 PE=1 SV=3	NLLATGRDSQsPDSAWRCYND	30.71	36.04	2280000	2320000	2360000	2280000	2330000	2440000	2540000	2570000	2400000	2410000	0.00285	21.24	21.14	0.09485	0.02239	4.237	8	0.172451	0.763334	0.1	2.54516	1.07177
A0A5G2QMB8;S269	Pyruvate dehydrogenase E1 component subunit alpha somatic form mitochondrial OS=Sus scrofa OX=9823 GN=PDHA1 PE=1 SV=1	HGHSMSDPGVsYRTREEIQEV	24.6	26.02	7990000	8520000	8330000	8890000	9210000	9490000	9600000	10300000	9400000	10200000	0.002867	23.22	23.03	0.1909	0.0451	4.232	8	0.172451	0.763334	0.19	2.54257	1.14076
F1SA60;S1872	Spectrin beta chain OS=Sus scrofa OX=9823 GN=SPTB PE=1 SV=3	PLFKVLDTPLsEGEEPTTLPS	35.38	26.51	256000	212000	184000	217000	266000	281000	539000	782000	526000	422000	0.002884	18.88	17.78	1.102	0.2607	4.228	8	0.172451	0.763334	1.1	2.54	2.14355
A0A286ZXI4;S349	Uncharacterized protein OS=Sus scrofa OX=9823 PE=4 SV=2	GGGPWGTPGAsQEELRAPAGS	34.15	1000	576000	588000	632000	740000	592000	741000	756000	890000	761000	825000	0.002931	19.6	19.25	0.3478	0.08249	4.216	8	0.172451	0.763334	0.35	2.53298	1.27456
A0A287BFA3;S908	Sorbin and SH3 domain containing 1 OS=Sus scrofa OX=9823 GN=SORBS1 PE=1 SV=2	SSSPSRSATAsPQFPGHSKLL	33.82	61.81	40100000	50700000	42800000	44000000	43100000	37100000	29000000	20600000	26600000	31100000	0.002935	24.76	25.39	-0.634	0.1504	4.215	8	0.172451	0.763334	-0.63	2.53239	0.646176
A0A8W4FRC9;S621	Sodium/potassium-transporting ATPase subunit alpha-2 OS=Sus scrofa OX=9823 GN=ATP1A2 PE=4 SV=1	REAKACVVHGsDLKDMTSEQL	22.26	1000	171000	169000	156000	128000	177000	126000	123000	111000	130000	117000	0.002936	16.89	17.28	-0.393	0.09323	4.215	8	0.172451	0.763334	-0.39	2.53224	0.76313
A0A5G2RDJ0;S1167	Afadin adherens junction formation factor OS=Sus scrofa OX=9823 GN=AFDN PE=1 SV=1	LTKNRADHRSsPNVANQPPSP	30.09	1000	943000	992000	919000	1030000	824000	765000	687000	609000	712000	828000	0.002956	19.45	19.84	-0.3902	0.09269	4.21	8	0.172451	0.763334	-0.39	2.5293	0.76313
A0A287AP68;S92	XPC complex subunit DNA damage recognition and repair factor OS=Sus scrofa OX=9823 GN=XPC PE=1 SV=2	TPQVVKDEALsDEDDFRDFTS	24.89	1000	418000	425000	418000	463000	403000	388000	370000	368000	378000	395000	0.003006	18.53	18.7	-0.1625	0.03872	4.198	8	0.172451	0.763334	-0.17	2.52201	0.888843
A0A5G2R0R1;S1174	Afadin adherens junction formation factor OS=Sus scrofa OX=9823 GN=AFDN PE=1 SV=1	LTKNRADHRSsPNVANQPPSP	30.09	1000	942000	992000	920000	1030000	825000	766000	688000	609000	713000	829000	0.00301	19.45	19.84	-0.389	0.0927	4.197	8	0.172451	0.763334	-0.39	2.52143	0.76313
A0A5G2RBE2;S1181	Afadin adherens junction formation factor OS=Sus scrofa OX=9823 GN=AFDN PE=1 SV=2	LTKNRADHRSsPNVANQPPSP	30.09	1000	942000	992000	920000	1030000	825000	766000	688000	609000	713000	829000	0.00301	19.45	19.84	-0.389	0.0927	4.197	8	0.172451	0.763334	-0.39	2.52143	0.76313
A0A286ZM64;S1181	Afadin adherens junction formation factor OS=Sus scrofa OX=9823 GN=AFDN PE=1 SV=2	LTKNRADHRSsPNVANQPPSP	30.09	1000	942000	992000	920000	1030000	825000	766000	688000	609000	713000	829000	0.00301	19.45	19.84	-0.389	0.0927	4.197	8	0.172451	0.763334	-0.39	2.52143	0.76313
A0A5G2QSV4;S2165	Spectrin beta chain OS=Sus scrofa OX=9823 GN=SPTB PE=1 SV=1	PLFKVLDTPLsEGEEPTTLPS	35.38	26.51	255000	213000	181000	217000	263000	278000	527000	759000	513000	412000	0.003028	18.85	17.77	1.078	0.2571	4.192	8	0.172451	0.763334	1.08	2.51884	2.11404
A0A287A113;S2173	Spectrin beta chain OS=Sus scrofa OX=9823 GN=SPTB PE=1 SV=1	PLFKVLDTPLsEGEEPTTLPS	35.38	26.51	255000	213000	181000	217000	263000	278000	527000	759000	513000	412000	0.003028	18.85	17.77	1.078	0.2571	4.192	8	0.172451	0.763334	1.08	2.51884	2.11404
A0A8W4F729;S460	Kinesin light chain 1 OS=Sus scrofa OX=9823 GN=KLC1 PE=4 SV=1	GGWYKACKVDsPTVTTTLKNL	30.06	22.85	580000	614000	736000	559000	641000	512000	378000	413000	510000	465000	0.003037	18.79	19.25	-0.4618	0.1102	4.19	8	0.172451	0.763334	-0.46	2.51756	0.726986
A0A287ARA5;S460	Kinesin light chain OS=Sus scrofa OX=9823 GN=KLC1 PE=1 SV=2	GGWYKACKVDsPTVTTTLKNL	30.06	22.85	580000	614000	736000	559000	641000	512000	378000	413000	510000	465000	0.003037	18.79	19.25	-0.4618	0.1102	4.19	8	0.172451	0.763334	-0.46	2.51756	0.726986
A0A481AMV3;S460	Kinesin light chain OS=Sus scrofa OX=9823 GN=KLC1 PE=3 SV=1	GGWYKACKVDsPTVTTTLKNL	30.06	22.85	580000	614000	736000	559000	641000	512000	378000	413000	510000	465000	0.003037	18.79	19.25	-0.4618	0.1102	4.19	8	0.172451	0.763334	-0.46	2.51756	0.726986
A0A8W4FR76;S162	Obscurin cytoskeletal calmodulin and titin-interacting RhoGEF OS=Sus scrofa OX=9823 GN=OBSCN PE=4 SV=1	PDAPRVRVEAsGEEAALRIQD	33.83	1000	504000	369000	600000	336000	354000	632000	758000	1380000	1670000	1040000	0.003052	19.97	18.68	1.287	0.3074	4.187	8	0.172451	0.763334	1.29	2.51542	2.44528
A0A286ZI36;S100	Pyruvate kinase OS=Sus scrofa OX=9823 GN=PKM PE=1 SV=2	NVRAATESFAsDPILYRPVAV	39.24	50.57	181000	205000	189000	223000	187000	178000	118000	99500	136000	110000	0.003208	16.94	17.58	-0.6451	0.1554	4.15	8	0.174999	0.756964	-0.64	2.49377	0.641713
A0A5G2QN32;S152	Actinin alpha 2 OS=Sus scrofa OX=9823 GN=ACTN2 PE=1 SV=1	AIQDISVEETsAKEGLLLWCQ	35.02	21.93	983000	452000	745000	579000	1160000	1160000	1910000	3720000	2230000	2300000	0.003256	21.01	19.5	1.514	0.3658	4.139	8	0.174999	0.756964	1.51	2.48732	2.8481
K7GQZ0;S753	Shroom family member 2 OS=Sus scrofa OX=9823 GN=SHROOM2 PE=1 SV=2	FTAAQKLKSYsEPEKMNEVGL	20.43	33.97	480000	491000	460000	450000	435000	427000	399000	375000	425000	401000	0.003285	18.63	18.82	-0.1926	0.04659	4.133	8	0.174999	0.756964	-0.19	2.48346	0.876606
F1SG21;S709	Shroom family member 2 OS=Sus scrofa OX=9823 GN=SHROOM2 PE=1 SV=3	FTAAQKLKSYsEPEKMNEVGL	20.43	33.97	480000	491000	460000	450000	435000	427000	399000	375000	425000	401000	0.003285	18.63	18.82	-0.1926	0.04659	4.133	8	0.174999	0.756964	-0.19	2.48346	0.876606
F1RYS7;S170	Shroom family member 3 OS=Sus scrofa OX=9823 GN=SHROOM3 PE=3 SV=5	LTPEQKKRSYsEPEKMHEVGV	20.43	33.97	480000	491000	460000	450000	435000	427000	399000	375000	425000	401000	0.003285	18.63	18.82	-0.1926	0.04659	4.133	8	0.174999	0.756964	-0.19	2.48346	0.876606
A0A8W4FI74;S170	Shroom family member 3 OS=Sus scrofa OX=9823 GN=SHROOM3 PE=4 SV=1	LTPEQKKRSYsEPEKMHEVGV	20.43	33.97	480000	491000	460000	450000	435000	427000	399000	375000	425000	401000	0.003285	18.63	18.82	-0.1926	0.04659	4.133	8	0.174999	0.756964	-0.19	2.48346	0.876606
I3LAK5;S409	FMR1 autosomal homolog 1 OS=Sus scrofa OX=9823 GN=FXR1 PE=1 SV=4	YGTNSELSNPsETESERKDEL	39.16	26.31	1400000	1500000	1420000	1370000	1420000	1280000	1310000	1220000	1340000	1170000	0.003343	20.27	20.44	-0.171	0.0415	4.12	8	0.174999	0.756964	-0.17	2.47586	0.888843
A0A286ZRL3;S2538	Cytochrome P450 family 20 subfamily A member 1 OS=Sus scrofa OX=9823 GN=CYP20A1 PE=1 SV=2	RKLWGSSKRLsQISAGETEYN	42.26	17.99	978000	877000	968000	797000	988000	852000	626000	586000	680000	606000	0.003349	19.34	19.81	-0.4687	0.1138	4.119	8	0.174999	0.756964	-0.47	2.47508	0.721965
A0A287BFX1;S2606	Cytochrome P450 family 20 subfamily A member 1 OS=Sus scrofa OX=9823 GN=CYP20A1 PE=4 SV=3	RKLWGSSKRLsQISAGETEYN	42.26	17.99	978000	877000	968000	797000	988000	852000	626000	586000	680000	606000	0.003349	19.34	19.81	-0.4687	0.1138	4.119	8	0.174999	0.756964	-0.47	2.47508	0.721965
F1SHE6;S2577	Cytochrome P450 family 20 subfamily A member 1 OS=Sus scrofa OX=9823 GN=CYP20A1 PE=4 SV=4	RKLWGSSKRLsQISAGETEYN	42.26	17.99	978000	877000	968000	797000	988000	852000	626000	586000	680000	606000	0.003349	19.34	19.81	-0.4687	0.1138	4.119	8	0.174999	0.756964	-0.47	2.47508	0.721965
A0A287AMF5;S466	R3H domain containing 2 OS=Sus scrofa OX=9823 GN=R3HDM2 PE=4 SV=1	SGISILTRGDsIGSSKGGSAG	23.38	57.45	1300000	1280000	1260000	1250000	1260000	1250000	1190000	1210000	1220000	1200000	0.003364	20.21	20.28	-0.06512	0.01582	4.116	8	0.174999	0.756964	-0.07	2.47314	0.952638
A0A8W4FF03;T606	Myosin binding protein C3 OS=Sus scrofa OX=9823 GN=MYBPC3 PE=4 SV=1	RVHKLTIDDVtPADEADYSFV	42.38	44.27	304000	216000	251000	189000	331000	302000	748000	1220000	844000	1150000	0.003462	19.55	17.95	1.604	0.3917	4.095	8	0.174999	0.756964	1.6	2.46067	3.03143
A0A287BFA3;S904	Sorbin and SH3 domain containing 1 OS=Sus scrofa OX=9823 GN=SORBS1 PE=1 SV=2	DLPFSSSPSRsATASPQFPGH	26.47	13.66	19200000	18700000	19500000	19000000	22100000	17100000	12300000	9860000	12400000	15100000	0.003532	23.64	24.23	-0.5841	0.1431	4.081	8	0.174999	0.756964	-0.59	2.45198	0.664343
A0A480IRZ7;S827	Sortilin 1 OS=Sus scrofa OX=9823 GN=SORT1 PE=4 SV=1	HTTKSGYHDDsDEDLLE****	22.96	46.3	822000	682000	482000	533000	603000	499000	292000	290000	377000	330000	0.003535	18.42	19.23	-0.8092	0.1983	4.08	8	0.174999	0.756964	-0.81	2.45161	0.570382
A0A287BFA3;T959	Sorbin and SH3 domain containing 1 OS=Sus scrofa OX=9823 GN=SORBS1 PE=1 SV=2	GVPSRRSLALtPPLPPLPETS	42.77	42.45	1430000	1990000	1620000	1600000	1550000	1430000	1100000	1140000	1070000	1260000	0.003548	20.19	20.63	-0.4483	0.11	4.077	8	0.174999	0.756964	-0.44	2.45002	0.737135
A0A287B7U5;S142	CAP-Gly domain containing linker protein 1 OS=Sus scrofa OX=9823 GN=CLIP1 PE=1 SV=3	EADGLQTTQAsRATSPLSTSA	27.3	30.71	63000	44200	52600	44100	50500	39100	29400	28100	31100	41100	0.003556	15.03	15.62	-0.5964	0.1463	4.076	8	0.174999	0.756964	-0.59	2.44904	0.664343
F1REW5;S142	CAP-Gly domain containing linker protein 1 OS=Sus scrofa OX=9823 GN=CLIP1 PE=1 SV=4	EADGLQTTQAsRATSPLSTSA	27.3	30.71	63000	44200	52600	44100	50500	39100	29400	28100	31100	41100	0.003556	15.03	15.62	-0.5964	0.1463	4.076	8	0.174999	0.756964	-0.59	2.44904	0.664343
A0A287AF75;S142	CAP-Gly domain containing linker protein 1 OS=Sus scrofa OX=9823 GN=CLIP1 PE=4 SV=1	EADGLQTTQAsRATSPLSTSA	27.3	30.71	63000	44200	52600	44100	50500	39100	29400	28100	31100	41100	0.003556	15.03	15.62	-0.5964	0.1463	4.076	8	0.174999	0.756964	-0.59	2.44904	0.664343
A0A5G2QHE6;S216	Synaptopodin 2 OS=Sus scrofa OX=9823 GN=SYNPO2 PE=1 SV=1	VALLGAEKSKsPDPDLNLQHD	36.45	143.73	44200000	45400000	47300000	43500000	41800000	43000000	32000000	35700000	33100000	33400000	0.003567	25.07	25.4	-0.3336	0.0819	4.073	8	0.174999	0.756964	-0.33	2.4477	0.795536
A0A287AUH9;S222	Synaptopodin 2 OS=Sus scrofa OX=9823 GN=SYNPO2 PE=1 SV=1	VALLGAEKSKsPDPDLNLQHD	36.45	143.73	44200000	45400000	47300000	43500000	41800000	43000000	32000000	35700000	33100000	33400000	0.003567	25.07	25.4	-0.3336	0.0819	4.073	8	0.174999	0.756964	-0.33	2.4477	0.795536
A0A5G2QAN9;S188	Synaptopodin 2 OS=Sus scrofa OX=9823 GN=SYNPO2 PE=1 SV=2	VALLGAEKSKsPDPDLNLQHD	36.45	143.73	44200000	45400000	47300000	43500000	41800000	43000000	32000000	35700000	33100000	33400000	0.003567	25.07	25.4	-0.3336	0.0819	4.073	8	0.174999	0.756964	-0.33	2.4477	0.795536
F1S156;S222	Synaptopodin 2 OS=Sus scrofa OX=9823 GN=SYNPO2 PE=1 SV=4	VALLGAEKSKsPDPDLNLQHD	36.45	143.73	44200000	45400000	47300000	43500000	41800000	43000000	32000000	35700000	33100000	33400000	0.003567	25.07	25.4	-0.3336	0.0819	4.073	8	0.174999	0.756964	-0.33	2.4477	0.795536
A0A8W4FFE7;S191	Synaptopodin 2 OS=Sus scrofa OX=9823 GN=SYNPO2 PE=4 SV=1	VALLGAEKSKsPDPDLNLQHD	36.45	143.73	44200000	45400000	47300000	43500000	41800000	43000000	32000000	35700000	33100000	33400000	0.003567	25.07	25.4	-0.3336	0.0819	4.073	8	0.174999	0.756964	-0.33	2.4477	0.795536
A0A287BMR7;S1139	Afadin adherens junction formation factor OS=Sus scrofa OX=9823 GN=AFDN PE=1 SV=3	LTKNRADHRSsPNVANQPPSP	30.09	1000	935000	987000	927000	1030000	817000	763000	692000	620000	717000	839000	0.00359	19.46	19.84	-0.374	0.09193	4.069	8	0.174999	0.756964	-0.38	2.44491	0.768438
F1SBY5;S1135	Afadin adherens junction formation factor OS=Sus scrofa OX=9823 GN=AFDN PE=1 SV=5	LTKNRADHRSsPNVANQPPSP	30.09	1000	935000	987000	927000	1030000	817000	763000	692000	620000	717000	839000	0.00359	19.46	19.84	-0.374	0.09193	4.069	8	0.174999	0.756964	-0.38	2.44491	0.768438
A0A5G2R8G1;S194	NSFL1 cofactor p47 OS=Sus scrofa OX=9823 GN=NSFL1C PE=1 SV=2	VVLKLWKSGFsLDNGELRSYQ	31.69	1000	124000	79400	70000	46500	73100	108000	179000	181000	161000	179000	0.003598	17.28	16.19	1.086	0.2669	4.067	8	0.174999	0.756964	1.09	2.44394	2.12874
F1S880;S192	NSFL1 cofactor p47 OS=Sus scrofa OX=9823 GN=NSFL1C PE=1 SV=3	VVLKLWKSGFsLDNGELRSYQ	31.69	1000	124000	79400	70000	46500	73100	108000	179000	181000	161000	179000	0.003598	17.28	16.19	1.086	0.2669	4.067	8	0.174999	0.756964	1.09	2.44394	2.12874
A0A287B5N9;S142	CAP-Gly domain containing linker protein 1 OS=Sus scrofa OX=9823 GN=CLIP1 PE=1 SV=1	EADGLQTTQAsRATSPLSTSA	27.3	30.71	63300	44200	52700	44100	49900	39000	29400	28000	31000	41000	0.003603	15.02	15.62	-0.5983	0.1471	4.066	8	0.174999	0.756964	-0.6	2.44334	0.659754
A0A287AAY5;S1171	Afadin adherens junction formation factor OS=Sus scrofa OX=9823 GN=AFDN PE=1 SV=3	LTKNRADHRSsPNVANQPPSP	30.09	1000	935000	987000	928000	1030000	818000	764000	693000	619000	717000	840000	0.003656	19.46	19.84	-0.374	0.09222	4.056	8	0.174999	0.756964	-0.38	2.43699	0.768438
A0A287BIT2;S927	Formin homology 2 domain containing 3 OS=Sus scrofa OX=9823 GN=FHOD3 PE=4 SV=3	NSGDLGRGSPsPDTELHDKVA	30.69	15.62	5000000	4770000	5280000	4910000	6280000	4610000	3370000	3690000	3730000	4150000	0.003678	21.89	22.32	-0.4259	0.1051	4.051	8	0.174999	0.756964	-0.43	2.43439	0.742262
F1RN89;S635	Nuclear FMR1 interacting protein 2 OS=Sus scrofa OX=9823 GN=NUFIP2 PE=4 SV=4	YEIENQNPLAsPTNTLLGSAK	36.65	18.53	332000	351000	316000	322000	353000	430000	425000	461000	377000	362000	0.003684	18.64	18.35	0.2916	0.07199	4.05	8	0.174999	0.756964	0.29	2.43368	1.22264
F1RJ89;S91	Regulator of cell cycle OS=Sus scrofa OX=9823 GN=RGCC PE=4 SV=3	DSLYRNSFSFsDEKLNSPTDR	26.03	39.76	406000	410000	382000	400000	403000	340000	363000	386000	369000	360000	0.003737	18.47	18.61	-0.1391	0.03444	4.04	8	0.174999	0.756964	-0.14	2.42748	0.907519
A0A287BFA3;S363	Sorbin and SH3 domain containing 1 OS=Sus scrofa OX=9823 GN=SORBS1 PE=1 SV=2	RRVAKSVQDLsDVSADEVGIP	35.86	1000	135000	107000	165000	83700	134000	176000	190000	294000	235000	223000	0.00374	17.75	16.89	0.8537	0.2114	4.039	8	0.174999	0.756964	0.86	2.42713	1.81504
A0A287BFA3;S366	Sorbin and SH3 domain containing 1 OS=Sus scrofa OX=9823 GN=SORBS1 PE=1 SV=2	AKSVQDLSDVsADEVGIPLRN	35.86	1000	135000	107000	165000	83700	134000	176000	190000	294000	235000	223000	0.00374	17.75	16.89	0.8537	0.2114	4.039	8	0.174999	0.756964	0.86	2.42713	1.81504
A0A8W4FR76;T5317	Obscurin cytoskeletal calmodulin and titin-interacting RhoGEF OS=Sus scrofa OX=9823 GN=OBSCN PE=4 SV=1	TSSDDESRAGtPSLVTYLKKA	32.2	45.01	8340000	7490000	12500000	4630000	9930000	13700000	18500000	18200000	15200000	17700000	0.003787	23.98	22.96	1.022	0.2537	4.03	8	0.174999	0.756964	1.02	2.4217	2.02792
A0A286ZI36;S37	Pyruvate kinase OS=Sus scrofa OX=9823 GN=PKM PE=1 SV=2	LEHMCRLDIDsPPITARNTGI	33.91	58.99	1710000	1670000	1770000	1580000	1730000	1800000	1850000	1880000	1820000	1840000	0.003809	20.81	20.69	0.1203	0.02989	4.026	8	0.174999	0.756964	0.12	2.41919	1.08673
A0A8W4FR76;S151	Obscurin cytoskeletal calmodulin and titin-interacting RhoGEF OS=Sus scrofa OX=9823 GN=OBSCN PE=4 SV=1	SWAKDGRRLGsPDAPRVRVEA	26.26	1000	23400000	22900000	28700000	14600000	15900000	27900000	57900000	55400000	42800000	37900000	0.003822	25.35	24.29	1.069	0.2657	4.023	8	0.174999	0.756964	1.06	2.41771	2.08493
A0A287BFA3;S545	Sorbin and SH3 domain containing 1 OS=Sus scrofa OX=9823 GN=SORBS1 PE=1 SV=2	LTNEKMSRDIsPEEIDLKNEP	33.41	1000	41300000	38300000	39500000	39500000	40800000	43400000	48500000	45500000	42100000	43700000	0.003824	25.41	25.25	0.1614	0.04013	4.023	8	0.174999	0.756964	0.16	2.41748	1.11729
A0A8W4FQE0;S460	Kinesin light chain 1 OS=Sus scrofa OX=9823 GN=KLC1 PE=4 SV=1	GGWYKACKVDsPTVTTTLKNL	30.06	22.85	583000	616000	740000	559000	644000	516000	380000	415000	520000	469000	0.00383	18.8	19.25	-0.4539	0.1128	4.022	8	0.174999	0.756964	-0.45	2.4168	0.732043
A0A287AUB6;S460	Kinesin light chain OS=Sus scrofa OX=9823 GN=KLC1 PE=1 SV=1	GGWYKACKVDsPTVTTTLKNL	30.06	22.85	583000	616000	740000	559000	644000	516000	380000	415000	520000	469000	0.00383	18.8	19.25	-0.4539	0.1128	4.022	8	0.174999	0.756964	-0.45	2.4168	0.732043
A0A287APW9;S468	Kinesin light chain OS=Sus scrofa OX=9823 GN=KLC1 PE=1 SV=2	GGWYKACKVDsPTVTTTLKNL	30.06	22.85	583000	616000	740000	559000	644000	516000	380000	415000	520000	469000	0.00383	18.8	19.25	-0.4539	0.1128	4.022	8	0.174999	0.756964	-0.45	2.4168	0.732043
A0A286ZWY6;S460	Kinesin light chain OS=Sus scrofa OX=9823 GN=KLC1 PE=1 SV=3	GGWYKACKVDsPTVTTTLKNL	30.06	22.85	583000	616000	740000	559000	644000	516000	380000	415000	520000	469000	0.00383	18.8	19.25	-0.4539	0.1128	4.022	8	0.174999	0.756964	-0.45	2.4168	0.732043
A0A286ZQE6;S460	Kinesin light chain OS=Sus scrofa OX=9823 GN=KLC1 PE=1 SV=3	GGWYKACKVDsPTVTTTLKNL	30.06	22.85	583000	616000	740000	559000	644000	516000	380000	415000	520000	469000	0.00383	18.8	19.25	-0.4539	0.1128	4.022	8	0.174999	0.756964	-0.45	2.4168	0.732043
F1S9W8;S498	Kinesin light chain OS=Sus scrofa OX=9823 GN=KLC1 PE=1 SV=3	GGWYKACKVDsPTVTTTLKNL	30.06	22.85	583000	616000	740000	559000	644000	516000	380000	415000	520000	469000	0.00383	18.8	19.25	-0.4539	0.1128	4.022	8	0.174999	0.756964	-0.45	2.4168	0.732043
A0A5G2QDX5;S17	Tyrosine-protein kinase OS=Sus scrofa OX=9823 GN=SRC PE=1 SV=1	KPKDASQRRRsLEPAENTHGG	26.24	15.2	810000	842000	872000	830000	777000	799000	668000	707000	703000	712000	0.003832	19.45	19.66	-0.2044	0.05082	4.022	8	0.174999	0.756964	-0.21	2.41657	0.864537
K7GPR7;S17	Tyrosine-protein kinase OS=Sus scrofa OX=9823 GN=SRC PE=1 SV=1	KPKDASQRRRsLEPAENTHGG	26.24	15.2	810000	842000	872000	830000	777000	799000	668000	707000	703000	712000	0.003832	19.45	19.66	-0.2044	0.05082	4.022	8	0.174999	0.756964	-0.21	2.41657	0.864537
K7GM45;S17	Tyrosine-protein kinase OS=Sus scrofa OX=9823 GN=SRC PE=1 SV=2	KPKDASQRRRsLEPAENTHGG	26.24	15.2	810000	842000	872000	830000	777000	799000	668000	707000	703000	712000	0.003832	19.45	19.66	-0.2044	0.05082	4.022	8	0.174999	0.756964	-0.21	2.41657	0.864537
F1SEK8;S17	Tyrosine-protein kinase OS=Sus scrofa OX=9823 GN=SRC PE=1 SV=3	KPKDASQRRRsLEPAENTHGG	26.24	15.2	810000	842000	872000	830000	777000	799000	668000	707000	703000	712000	0.003832	19.45	19.66	-0.2044	0.05082	4.022	8	0.174999	0.756964	-0.21	2.41657	0.864537
A0A5G2QXD8;S39	Nucleolin OS=Sus scrofa OX=9823 GN=NCL PE=1 SV=1	TPTPAKKVMVsPTKKVAAATP	24.71	39.76	1180000	1140000	1120000	1130000	1300000	1040000	785000	851000	987000	712000	0.003916	19.72	20.16	-0.4361	0.1089	4.006	8	0.175979	0.754539	-0.44	2.40716	0.737135
A0A8W4F767;S67	Nucleolin OS=Sus scrofa OX=9823 GN=NCL PE=4 SV=1	TPTPAKKVMVsPTKKVAAATP	24.71	39.76	1180000	1140000	1120000	1130000	1300000	1040000	785000	851000	987000	712000	0.003916	19.72	20.16	-0.4361	0.1089	4.006	8	0.175979	0.754539	-0.44	2.40716	0.737135
A0A8W4FC34;S61	Nucleolin OS=Sus scrofa OX=9823 GN=NCL PE=4 SV=1	TPTPAKKVMVsPTKKVAAATP	24.71	39.76	1180000	1140000	1120000	1130000	1300000	1040000	785000	851000	987000	712000	0.003916	19.72	20.16	-0.4361	0.1089	4.006	8	0.175979	0.754539	-0.44	2.40716	0.737135
F1SMV6;S39	Nucleolin OS=Sus scrofa OX=9823 GN=NCL PE=4 SV=3	TPTPAKKVMVsPTKKVAAATP	24.71	39.76	1180000	1140000	1120000	1130000	1300000	1040000	785000	851000	987000	712000	0.003916	19.72	20.16	-0.4361	0.1089	4.006	8	0.175979	0.754539	-0.44	2.40716	0.737135
F1RGH4;S472	Proline-rich basic protein 1 OS=Sus scrofa OX=9823 GN=PROB1 PE=1 SV=2	NQGIAGARSPsPEAPSSWEGP	33.87	74.62	6300000	6170000	6340000	6340000	6300000	6090000	5960000	5780000	6170000	5850000	0.003963	22.51	22.58	-0.07568	0.01893	3.998	8	0.177426	0.750983	-0.07	2.40198	0.952638
A0A8W4FLG1;S1564	Serine/arginine repetitive matrix 2 OS=Sus scrofa OX=9823 GN=SRRM2 PE=4 SV=1	AKTRMSVRPRsGSGSSPEVDS	23.82	13.66	128000	131000	135000	132000	119000	144000	164000	140000	146000	147000	0.004013	17.18	16.98	0.1994	0.04998	3.989	8	0.178965	0.747232	0.2	2.39653	1.1487
A0A8W4FMB0;S39	Titin-cap OS=Sus scrofa OX=9823 GN=TCAP PE=4 SV=1	TLSTRPEEGCsLHEEDAERRE	25.57	49.04	1580000	1610000	1580000	2010000	1510000	1420000	1210000	1350000	1120000	1280000	0.004094	20.28	20.65	-0.375	0.09436	3.974	8	0.179074	0.746967	-0.37	2.38785	0.773782
F1SDT0;T186	Junctophilin-2 OS=Sus scrofa OX=9823 GN=JPH2 PE=1 SV=2	RESPELHEREtPGPEAGPPSP	26.84	1000	1490000	628000	1070000	1010000	1250000	1520000	1940000	2330000	2550000	2100000	0.004103	20.97	20	0.9727	0.2448	3.973	8	0.179074	0.746967	0.97	2.3869	1.95884
I3LDS5;S927	Formin homology 2 domain containing 3 OS=Sus scrofa OX=9823 GN=FHOD3 PE=4 SV=2	NSGDLGRGSPsPDTELHDKVA	30.69	15.62	5010000	4750000	5340000	4910000	6340000	4620000	3350000	3710000	3720000	4160000	0.004121	21.89	22.32	-0.4309	0.1085	3.97	8	0.179074	0.746967	-0.43	2.385	0.742262
B5KJG2;Y92	Phosphoglycerate mutase OS=Sus scrofa OX=9823 GN=PGAM2 PE=1 SV=1	VRTWRLNERHyGGLTGLNKAE	28.87	41.04	1710000	1580000	1720000	2450000	2670000	3040000	2610000	4570000	3840000	4290000	0.004135	21.78	20.92	0.8593	0.2166	3.967	8	0.179074	0.746967	0.86	2.38352	1.81504
A0A287A9Z6;S252	Sorbin and SH3 domain-containing protein 2 OS=Sus scrofa OX=9823 GN=SORBS2 PE=1 SV=3	KTQTYRPLSKsHSDNGTDAFK	31.86	91.94	3240000	3830000	4010000	5030000	3820000	4840000	5880000	6690000	6040000	5120000	0.004146	22.44	21.91	0.5245	0.1323	3.965	8	0.179074	0.746967	0.53	2.38237	1.44393
A0A287AHM9;S125	Tight junction protein 1 OS=Sus scrofa OX=9823 GN=TJP1 PE=1 SV=3	PVSRPDPDPVsENEEDSYEEE	30.12	20.75	12500000	12900000	12500000	13300000	12300000	12400000	11100000	10500000	11200000	10500000	0.004178	23.41	23.6	-0.1912	0.04829	3.96	8	0.179074	0.746967	-0.19	2.37903	0.876606
I3L5H6;S121	Tight junction protein 1 OS=Sus scrofa OX=9823 GN=TJP1 PE=1 SV=3	PVSRPDPDPVsENEEDSYEEE	30.12	20.75	12500000	12900000	12500000	13300000	12300000	12400000	11100000	10500000	11200000	10500000	0.004178	23.41	23.6	-0.1912	0.04829	3.96	8	0.179074	0.746967	-0.19	2.37903	0.876606
A0A5G2RFI9;T752	Myosin binding protein C3 OS=Sus scrofa OX=9823 GN=MYBPC3 PE=1 SV=1	RVHKLTIDDVtPADEADYSFV	42.38	44.27	305000	214000	256000	189000	363000	310000	754000	1380000	910000	1330000	0.004248	19.66	17.98	1.682	0.4261	3.948	8	0.179074	0.746967	1.68	2.37182	3.20428
A0A287BPH4;S260	Reticulophagy regulator 3 OS=Sus scrofa OX=9823 GN=RETREG3 PE=1 SV=2	PERAVDNHSDsEEELAAFCPQ	29.88	117.75	430000	452000	470000	528000	417000	620000	551000	528000	542000	547000	0.004319	19.09	18.8	0.2822	0.07168	3.936	8	0.179074	0.746967	0.29	2.36462	1.22264
A0A287BPH4;S258	Reticulophagy regulator 3 OS=Sus scrofa OX=9823 GN=RETREG3 PE=1 SV=2	LHPERAVDNHsDSEEELAAFC	29.88	110.95	430000	452000	470000	528000	417000	620000	551000	528000	542000	547000	0.004319	19.09	18.8	0.2822	0.07168	3.936	8	0.179074	0.746967	0.29	2.36462	1.22264
A0A8W4FP86;S744	Chromosome 10 open reading frame 71 OS=Sus scrofa OX=9823 GN=C10orf71 PE=4 SV=1	QGEEESLPGGsPKMASREEAN	36.29	85.14	4560000	4970000	5090000	4840000	4880000	4300000	3950000	3250000	4340000	3820000	0.004324	21.9	22.21	-0.3148	0.07999	3.935	8	0.179074	0.746967	-0.31	2.36411	0.806642
A0A286ZJT5;S363	Sorbin and SH3 domain containing 1 OS=Sus scrofa OX=9823 GN=SORBS1 PE=1 SV=2	RRVAKSVQDLsDVSADEVGIP	35.86	1000	123000	101000	155000	83700	126000	160000	168000	267000	216000	204000	0.004333	17.61	16.81	0.7922	0.2014	3.934	8	0.179074	0.746967	0.8	2.36321	1.7411
A0A286ZJT5;S366	Sorbin and SH3 domain containing 1 OS=Sus scrofa OX=9823 GN=SORBS1 PE=1 SV=2	AKSVQDLSDVsADEVGIPLRN	35.86	1000	123000	101000	155000	83700	126000	160000	168000	267000	216000	204000	0.004333	17.61	16.81	0.7922	0.2014	3.934	8	0.179074	0.746967	0.8	2.36321	1.7411
A0A287BPW9;S363	Sorbin and SH3 domain containing 1 OS=Sus scrofa OX=9823 GN=SORBS1 PE=1 SV=2	RRVAKSVQDLsDVSADEVGIP	35.86	1000	123000	101000	155000	83700	126000	160000	168000	267000	216000	204000	0.004333	17.61	16.81	0.7922	0.2014	3.934	8	0.179074	0.746967	0.8	2.36321	1.7411
A0A287BPW9;S366	Sorbin and SH3 domain containing 1 OS=Sus scrofa OX=9823 GN=SORBS1 PE=1 SV=2	AKSVQDLSDVsADEVGIPLRN	35.86	1000	123000	101000	155000	83700	126000	160000	168000	267000	216000	204000	0.004333	17.61	16.81	0.7922	0.2014	3.934	8	0.179074	0.746967	0.8	2.36321	1.7411
A0A8W4FJQ3;S167	NSFL1 cofactor OS=Sus scrofa OX=9823 GN=NSFL1C PE=4 SV=1	VVLKLWKSGFsLDNGELRSYQ	31.69	1000	127000	78700	72200	46500	73000	106000	186000	182000	164000	176000	0.004398	17.28	16.2	1.08	0.2754	3.923	8	0.179074	0.746967	1.08	2.35674	2.11404
A0A287B6X0;S51	SRSF protein kinase 2 OS=Sus scrofa OX=9823 GN=SRPK2 PE=1 SV=1	PPEPEEEILGsDDEEQEDPAD	23.39	16.94	480000	495000	442000	494000	397000	413000	383000	336000	357000	317000	0.004478	18.46	18.81	-0.3552	0.09082	3.91	8	0.179074	0.746967	-0.35	2.34892	0.784584
A0A287A5X3;S98	SRSF protein kinase 2 OS=Sus scrofa OX=9823 GN=SRPK2 PE=1 SV=2	PPEPEEEILGsDDEEQEDPAD	23.39	16.94	480000	495000	442000	494000	397000	413000	383000	336000	357000	317000	0.004478	18.46	18.81	-0.3552	0.09082	3.91	8	0.179074	0.746967	-0.35	2.34892	0.784584
A0A287B7R0;S50	SRSF protein kinase 2 OS=Sus scrofa OX=9823 GN=SRPK2 PE=1 SV=3	PPEPEEEILGsDDEEQEDPAD	23.39	16.94	480000	495000	442000	494000	397000	413000	383000	336000	357000	317000	0.004478	18.46	18.81	-0.3552	0.09082	3.91	8	0.179074	0.746967	-0.35	2.34892	0.784584
I3L729;S55	SRSF protein kinase 2 OS=Sus scrofa OX=9823 GN=SRPK2 PE=1 SV=3	PPEPEEEILGsDDEEQEDPAD	23.39	16.94	480000	495000	442000	494000	397000	413000	383000	336000	357000	317000	0.004478	18.46	18.81	-0.3552	0.09082	3.91	8	0.179074	0.746967	-0.35	2.34892	0.784584
A0A5G2QYW6;T62	Eukaryotic translation initiation factor 3 subunit J OS=Sus scrofa OX=9823 GN=EIF3J PE=1 SV=1	LEEPEEPKVLtPEEQLADKLR	28.66	1000	713000	701000	735000	733000	730000	692000	674000	680000	680000	709000	0.004539	19.39	19.46	-0.07248	0.01858	3.901	8	0.179074	0.746967	-0.07	2.34304	0.952638
A0A5G2R3H6;T112	Eukaryotic translation initiation factor 3 subunit J OS=Sus scrofa OX=9823 GN=EIF3J PE=1 SV=1	LEEPEEPKVLtPEEQLADKLR	28.66	1000	713000	701000	735000	733000	730000	692000	674000	680000	680000	709000	0.004539	19.39	19.46	-0.07248	0.01858	3.901	8	0.179074	0.746967	-0.07	2.34304	0.952638
F1SN05;T99	Eukaryotic translation initiation factor 3 subunit J OS=Sus scrofa OX=9823 GN=EIF3J PE=1 SV=2	LEEPEEPKVLtPEEQLADKLR	28.66	1000	713000	701000	735000	733000	730000	692000	674000	680000	680000	709000	0.004539	19.39	19.46	-0.07248	0.01858	3.901	8	0.179074	0.746967	-0.07	2.34304	0.952638
I3LER8;T112	Eukaryotic translation initiation factor 3 subunit J OS=Sus scrofa OX=9823 GN=EIF3J PE=1 SV=3	LEEPEEPKVLtPEEQLADKLR	28.66	1000	713000	701000	735000	733000	730000	692000	674000	680000	680000	709000	0.004539	19.39	19.46	-0.07248	0.01858	3.901	8	0.179074	0.746967	-0.07	2.34304	0.952638
A0A5G2QKX2;S317	Ankyrin repeat domain 2 OS=Sus scrofa OX=9823 GN=ANKRD2 PE=1 SV=2	SEQNGLEGSGsGRATPQPVPA	33.95	26.31	779000	779000	843000	1050000	727000	734000	497000	502000	603000	548000	0.00467	19.12	19.66	-0.538	0.1386	3.881	8	0.179074	0.746967	-0.54	2.33068	0.687771
F1S8Y0;S287	Ankyrin repeat domain 2 OS=Sus scrofa OX=9823 GN=ANKRD2 PE=1 SV=4	SEQNGLEGSGsGRATPQPVPA	33.95	26.31	779000	779000	843000	1050000	727000	734000	497000	502000	603000	548000	0.00467	19.12	19.66	-0.538	0.1386	3.881	8	0.179074	0.746967	-0.54	2.33068	0.687771
A0A8W4FC46;S422	Protein disulfide isomerase family A member 6 OS=Sus scrofa OX=9823 GN=PDIA6 PE=4 SV=1	ELPVEDDIDLsDVELDDLEKD	35.82	1000	66500	71400	74500	75600	73100	67700	65400	65600	65100	65400	0.004676	18.24	18.64	-0.3979	0.1025	3.88	8	0.179074	0.746967	-0.4	2.33013	0.757858
A0A5G2Q895;S451	Protein disulfide-isomerase A6 OS=Sus scrofa OX=9823 GN=PDIA6 PE=1 SV=1	ELPVEDDIDLsDVELDDLEKD	35.82	1000	66500	71400	74500	75600	73100	67700	65400	65600	65100	65400	0.004676	18.24	18.64	-0.3979	0.1025	3.88	8	0.179074	0.746967	-0.4	2.33013	0.757858
A0A5K1UH01;S425	Protein disulfide-isomerase A6 OS=Sus scrofa OX=9823 GN=PDIA6 PE=1 SV=2	ELPVEDDIDLsDVELDDLEKD	35.82	1000	66500	71400	74500	75600	73100	67700	65400	65600	65100	65400	0.004676	16.01	16.14	-0.1321	0.03406	3.88	8	0.179074	0.746967	-0.13	2.33013	0.913831
A0A287B5Q4;S314	Reticulon OS=Sus scrofa OX=9823 GN=RTN4 PE=1 SV=2	YSEMGSSFSGsPKAESAIAVA	39.71	26.31	369000	354000	488000	415000	426000	347000	335000	304000	276000	291000	0.004676	16.01	16.14	-0.1321	0.03406	3.88	8	0.179074	0.746967	-0.13	2.33013	0.913831
A0A286ZT48;S314	Reticulon OS=Sus scrofa OX=9823 GN=RTN4 PE=1 SV=3	YSEMGSSFSGsPKAESAIAVA	39.71	26.31	369000	354000	488000	415000	426000	347000	335000	304000	276000	291000	0.004676	16.01	16.14	-0.1321	0.03406	3.88	8	0.179074	0.746967	-0.13	2.33013	0.913831
A0A5G2R7M9;S165	60S ribosomal protein L12 OS=Sus scrofa OX=9823 GN=RPL12 PE=1 SV=1	INSGAVECPAs**********	27.5	35.1	276000	341000	192000	203000	189000	176000	123000	92400	126000	134000	0.004681	16.96	17.83	-0.8719	0.2248	3.879	8	0.179074	0.746967	-0.87	2.32966	0.547147
A0A287AQ88;S1687	Nuclear mitotic apparatus protein 1 OS=Sus scrofa OX=9823 GN=NUMA1 PE=1 SV=3	DGTSIPGEPAsPVSQRLPPKV	39.42	44.43	4520000	4730000	4440000	4370000	4690000	4350000	4060000	3510000	3450000	3590000	0.004697	21.85	22.12	-0.2683	0.0692	3.877	8	0.179074	0.746967	-0.27	2.32818	0.82932
F1SUX4;S1662	Nuclear mitotic apparatus protein 1 OS=Sus scrofa OX=9823 GN=NUMA1 PE=1 SV=5	DGTSIPGEPAsPVSQRLPPKV	39.42	44.43	4520000	4730000	4440000	4370000	4690000	4350000	4060000	3510000	3450000	3590000	0.004697	21.85	22.12	-0.2683	0.0692	3.877	8	0.179074	0.746967	-0.27	2.32818	0.82932
A0A286ZI36;S222	Pyruvate kinase OS=Sus scrofa OX=9823 GN=PKM PE=1 SV=2	PGAAVDLPAVsEKDIQDLKFG	37.76	1000	153000	168000	137000	152000	164000	131000	107000	120000	126000	139000	0.004913	16.92	17.24	-0.315	0.08194	3.845	8	0.179074	0.746967	-0.32	2.30865	0.80107
Q9MYP4;S187	5'-AMP-activated protein kinase subunit gamma-3 OS=Sus scrofa OX=9823 GN=PRKAG3 PE=1 SV=2	LVEEKPAPCPsPEVLLPRLGW	36.88	1000	984000	1240000	1110000	992000	1070000	1200000	1390000	1320000	1310000	1270000	0.004931	20.31	20.04	0.2699	0.07024	3.842	8	0.179074	0.746967	0.27	2.30706	1.20581
K7GM96;S163	5'-AMP-activated protein kinase subunit gamma-3 OS=Sus scrofa OX=9823 GN=PRKAG3 PE=4 SV=3	LVEEKPAPCPsPEVLLPRLGW	36.88	1000	984000	1240000	1110000	992000	1070000	1200000	1390000	1320000	1310000	1270000	0.004931	20.31	20.04	0.2699	0.07024	3.842	8	0.179074	0.746967	0.27	2.30706	1.20581
K7GSK9;S187	5'-AMP-activated protein kinase subunit gamma-3 OS=Sus scrofa OX=9823 GN=PRKAG3 PE=4 SV=3	LVEEKPAPCPsPEVLLPRLGW	36.88	1000	984000	1240000	1110000	992000	1070000	1200000	1390000	1320000	1310000	1270000	0.004931	20.31	20.04	0.2699	0.07024	3.842	8	0.179074	0.746967	0.27	2.30706	1.20581
F1SRX0;S187	5'-AMP-activated protein kinase subunit gamma-3 OS=Sus scrofa OX=9823 GN=PRKAG3 PE=4 SV=3	LVEEKPAPCPsPEVLLPRLGW	36.88	1000	984000	1240000	1110000	992000	1070000	1200000	1390000	1320000	1310000	1270000	0.004931	20.31	20.04	0.2699	0.07024	3.842	8	0.179074	0.746967	0.27	2.30706	1.20581
I3LCP0;S402	Actinin alpha 2 OS=Sus scrofa OX=9823 GN=ACTN2 PE=1 SV=4	ILLQKDYESAsLTEVRALLRK	34.21	52.04	3410000	3230000	4190000	3180000	5060000	4530000	5800000	7340000	7120000	8900000	0.004936	22.65	21.84	0.8081	0.2104	3.842	8	0.179074	0.746967	0.81	2.30662	1.75321
I3LIC8;S329	Ras interacting protein 1 OS=Sus scrofa OX=9823 GN=RASIP1 PE=1 SV=3	SENLSLRRSVsELSLQGRRRR	27.46	40.63	2650000	2560000	2510000	2570000	2450000	2360000	2340000	2270000	2470000	2400000	0.004961	21.17	21.28	-0.1058	0.02756	3.838	8	0.179074	0.746967	-0.11	2.30443	0.926588
A0A5G2QD79;S470	Ubiquitin associated protein 2 like OS=Sus scrofa OX=9823 GN=UBAP2L PE=1 SV=2	SPGSSDNQSSsPQPAQQKLKQ	37.69	26.02	856000	880000	914000	924000	898000	826000	837000	742000	819000	827000	0.004965	19.63	19.77	-0.1435	0.03739	3.837	8	0.179074	0.746967	-0.14	2.30408	0.907519
A0A287AZJ1;S635	Cytoplasmic dynein 1 intermediate chain 1 isoform X1 OS=Sus scrofa OX=9823 GN=DYNC1I1 PE=1 SV=1	LVEIRANRADsEEEGTVELTA	25.85	52.68	737000	720000	683000	728000	655000	798000	787000	791000	735000	790000	0.005044	19.57	19.43	0.1478	0.03863	3.826	8	0.179074	0.746967	0.14	2.29722	1.10191
A0A5G2QTA6;S629	La ribonucleoprotein 4 OS=Sus scrofa OX=9823 GN=LARP4 PE=1 SV=1	VPNQTTIPASsPSTAKPSRTS	25.1	14.04	234000	258000	225000	212000	225000	243000	288000	321000	297000	283000	0.005046	18.12	17.81	0.3086	0.08066	3.826	8	0.179074	0.746967	0.31	2.29705	1.23971
A0A5G2QLX2;S613	La ribonucleoprotein 4 OS=Sus scrofa OX=9823 GN=LARP4 PE=1 SV=2	VPNQTTIPASsPSTAKPSRTS	25.1	14.04	234000	258000	225000	212000	225000	243000	288000	321000	297000	283000	0.005046	18.12	17.81	0.3086	0.08066	3.826	8	0.179074	0.746967	0.31	2.29705	1.23971
A0A5G2QXS1;S621	La ribonucleoprotein 4 OS=Sus scrofa OX=9823 GN=LARP4 PE=1 SV=2	VPNQTTIPASsPSTAKPSRTS	25.1	14.04	234000	258000	225000	212000	225000	243000	288000	321000	297000	283000	0.005046	18.12	17.81	0.3086	0.08066	3.826	8	0.179074	0.746967	0.31	2.29705	1.23971
K7GMK7;S531	La ribonucleoprotein 4 OS=Sus scrofa OX=9823 GN=LARP4 PE=1 SV=3	VPNQTTIPASsPSTAKPSRTS	25.1	14.04	234000	258000	225000	212000	225000	243000	288000	321000	297000	283000	0.005046	18.12	17.81	0.3086	0.08066	3.826	8	0.179074	0.746967	0.31	2.29705	1.23971
F1SH87;S548	La ribonucleoprotein 4 OS=Sus scrofa OX=9823 GN=LARP4 PE=1 SV=4	VPNQTTIPASsPSTAKPSRTS	25.1	14.04	234000	258000	225000	212000	225000	243000	288000	321000	297000	283000	0.005046	18.12	17.81	0.3086	0.08066	3.826	8	0.179074	0.746967	0.31	2.29705	1.23971
I3LLE0;S585	La ribonucleoprotein 4 OS=Sus scrofa OX=9823 GN=LARP4 PE=1 SV=5	VPNQTTIPASsPSTAKPSRTS	25.1	14.04	234000	258000	225000	212000	225000	243000	288000	321000	297000	283000	0.005046	18.12	17.81	0.3086	0.08066	3.826	8	0.179074	0.746967	0.31	2.29705	1.23971
A0A287B830;T609	Microtubule-associated protein OS=Sus scrofa OX=9823 GN=MAPT PE=1 SV=2	IPAKTTPSPKtPPGSGESGKS	25.19	52.34	330000	446000	279000	293000	352000	284000	210000	196000	216000	230000	0.005072	17.78	18.35	-0.5733	0.15	3.822	8	0.179074	0.746967	-0.57	2.29482	0.673617
A0A5G2QMK3;S206	Tropomyosin 2 OS=Sus scrofa OX=9823 GN=TPM2 PE=1 SV=2	ELKIVTNNLKsLEAQADKYST	26.01	1000	157000	166000	149000	129000	150000	125000	118000	122000	125000	135000	0.005074	16.93	17.19	-0.2614	0.0684	3.822	8	0.179074	0.746967	-0.26	2.29465	0.835088
A0A287AN33;S281	Tropomyosin 2 OS=Sus scrofa OX=9823 GN=TPM2 PE=1 SV=2	ELKIVTNNLKsLEAQADKYST	26.01	1000	157000	166000	149000	129000	150000	125000	118000	122000	125000	135000	0.005074	16.93	17.19	-0.2614	0.0684	3.822	8	0.179074	0.746967	-0.26	2.29465	0.835088
A0A8W4FFY3;S88	Tropomyosin 2 OS=Sus scrofa OX=9823 GN=TPM2 PE=4 SV=1	ELKIVTNNLKsLEAQADKYST	26.01	1000	157000	166000	149000	129000	150000	125000	118000	122000	125000	135000	0.005074	16.93	17.19	-0.2614	0.0684	3.822	8	0.179074	0.746967	-0.26	2.29465	0.835088
A0A5G2Q9A4;S333	Actin binding LIM protein family member 3 OS=Sus scrofa OX=9823 GN=ABLIM3 PE=1 SV=2	NLDLRQRRASsPGYIDSPSYS	20.43	40.63	834000	664000	737000	691000	770000	889000	943000	1080000	902000	829000	0.005079	19.82	19.49	0.3281	0.08585	3.821	8	0.179074	0.746967	0.33	2.29422	1.25701
A0A5G2QNL1;S368	Actin binding LIM protein family member 3 OS=Sus scrofa OX=9823 GN=ABLIM3 PE=1 SV=2	NLDLRQRRASsPGYIDSPSYS	20.43	40.63	834000	664000	737000	691000	770000	889000	943000	1080000	902000	829000	0.005079	19.82	19.49	0.3281	0.08585	3.821	8	0.179074	0.746967	0.33	2.29422	1.25701
I3LM43;S1509	Calcium voltage-gated channel subunit alpha1 C OS=Sus scrofa OX=9823 GN=CACNA1C PE=3 SV=4	DLGPEIRRAIsGDLTAEEELD	38.06	69.7	1880000	1910000	1900000	1970000	1960000	1900000	1680000	1690000	1750000	1770000	0.005087	20.74	20.88	-0.1314	0.03438	3.82	8	0.179074	0.746967	-0.14	2.29354	0.907519
A0A8W4FEG8;S1519	Calcium voltage-gated channel subunit alpha1 C OS=Sus scrofa OX=9823 GN=CACNA1C PE=4 SV=1	DLGPEIRRAIsGDLTAEEELD	38.06	69.7	1880000	1910000	1900000	1970000	1960000	1900000	1680000	1690000	1750000	1770000	0.005087	20.74	20.88	-0.1314	0.03438	3.82	8	0.179074	0.746967	-0.14	2.29354	0.907519
A0A8W4FF19;S1540	Calcium voltage-gated channel subunit alpha1 C OS=Sus scrofa OX=9823 GN=CACNA1C PE=4 SV=1	DLGPEIRRAIsGDLTAEEELD	38.06	69.7	1880000	1910000	1900000	1970000	1960000	1900000	1680000	1690000	1750000	1770000	0.005087	20.74	20.88	-0.1314	0.03438	3.82	8	0.179074	0.746967	-0.14	2.29354	0.907519
A0A8W4F884;S1558	Calcium voltage-gated channel subunit alpha1 C OS=Sus scrofa OX=9823 GN=CACNA1C PE=4 SV=1	DLGPEIRRAIsGDLTAEEELD	38.06	69.7	1880000	1910000	1900000	1970000	1960000	1900000	1680000	1690000	1750000	1770000	0.005087	20.74	20.88	-0.1314	0.03438	3.82	8	0.179074	0.746967	-0.14	2.29354	0.907519
A0A8W4F966;S1558	Calcium voltage-gated channel subunit alpha1 C OS=Sus scrofa OX=9823 GN=CACNA1C PE=4 SV=1	DLGPEIRRAIsGDLTAEEELD	38.06	69.7	1880000	1910000	1900000	1970000	1960000	1900000	1680000	1690000	1750000	1770000	0.005087	20.74	20.88	-0.1314	0.03438	3.82	8	0.179074	0.746967	-0.14	2.29354	0.907519
A0A8W4FNT5;S1592	Calcium voltage-gated channel subunit alpha1 C OS=Sus scrofa OX=9823 GN=CACNA1C PE=4 SV=1	DLGPEIRRAIsGDLTAEEELD	38.06	69.7	1880000	1910000	1900000	1970000	1960000	1900000	1680000	1690000	1750000	1770000	0.005087	20.74	20.88	-0.1314	0.03438	3.82	8	0.179074	0.746967	-0.14	2.29354	0.907519
A0A8W4FNC0;S1560	Calcium voltage-gated channel subunit alpha1 C OS=Sus scrofa OX=9823 GN=CACNA1C PE=4 SV=1	DLGPEIRRAIsGDLTAEEELD	38.06	69.7	1880000	1910000	1900000	1970000	1960000	1900000	1680000	1690000	1750000	1770000	0.005087	20.74	20.88	-0.1314	0.03438	3.82	8	0.179074	0.746967	-0.14	2.29354	0.907519
A0A8W4F9L0;S1518	Calcium voltage-gated channel subunit alpha1 C OS=Sus scrofa OX=9823 GN=CACNA1C PE=4 SV=1	DLGPEIRRAIsGDLTAEEELD	38.06	69.7	1880000	1910000	1900000	1970000	1960000	1900000	1680000	1690000	1750000	1770000	0.005087	20.74	20.88	-0.1314	0.03438	3.82	8	0.179074	0.746967	-0.14	2.29354	0.907519
A0A8W4FAG5;S1545	Calcium voltage-gated channel subunit alpha1 C OS=Sus scrofa OX=9823 GN=CACNA1C PE=4 SV=1	DLGPEIRRAIsGDLTAEEELD	38.06	69.7	1880000	1910000	1900000	1970000	1960000	1900000	1680000	1690000	1750000	1770000	0.005087	20.74	20.88	-0.1314	0.03438	3.82	8	0.179074	0.746967	-0.14	2.29354	0.907519
A0A287AB87;S1520	Voltage-dependent L-type calcium channel subunit alpha OS=Sus scrofa OX=9823 GN=CACNA1C PE=3 SV=3	DLGPEIRRAIsGDLTAEEELD	38.06	69.7	1880000	1910000	1900000	1970000	1960000	1900000	1680000	1690000	1750000	1770000	0.005087	20.74	20.88	-0.1314	0.03438	3.82	8	0.179074	0.746967	-0.14	2.29354	0.907519
A0A287BST4;T750	RAN binding protein 2 OS=Sus scrofa OX=9823 GN=RANBP2 PE=1 SV=3	QYLLRPAANVtPTKGSSNTDS	20.26	32.27	67400	53000	68200	53300	66700	71700	82100	86100	75600	80800	0.005088	16.27	15.9	0.3676	0.09621	3.82	8	0.179074	0.746967	0.37	2.29345	1.29235
F1RVG6;T797	Nebulette OS=Sus scrofa OX=9823 GN=NEBL PE=1 SV=3	DFEKTKGRGFtPVVDDPVTER	38.54	146.49	6510000	8190000	5730000	4440000	6900000	5490000	2080000	1400000	2460000	2140000	0.005099	21.21	22.57	-1.359	0.356	3.819	8	0.179074	0.746967	-1.36	2.29251	0.389582
A0A8W4FR76;S5497	Obscurin cytoskeletal calmodulin and titin-interacting RhoGEF OS=Sus scrofa OX=9823 GN=OBSCN PE=4 SV=1	SACVVVSGTEsETESSSGGEL	37.7	15.73	243000	282000	335000	149000	194000	301000	917000	857000	505000	615000	0.005103	19.18	17.82	1.358	0.3557	3.818	8	0.179074	0.746967	1.36	2.29217	2.56685
A0A5G2RHU7;S229	Pleckstrin homology domain containing A4 OS=Sus scrofa OX=9823 GN=PLEKHA4 PE=1 SV=1	DLFTPLSRPPsPLSLPRPRSA	20.58	17.81	17000	19900	9240	18000	14500	19400	32600	39900	38400	29700	0.005114	14.92	13.89	1.028	0.2694	3.817	8	0.179074	0.746967	1.03	2.29124	2.04202
F1RL82;S241	Pleckstrin homology domain containing A4 OS=Sus scrofa OX=9823 GN=PLEKHA4 PE=1 SV=5	DLFTPLSRPPsPLSLPRPRSA	20.58	17.81	17000	19900	9240	18000	14500	19400	32600	39900	38400	29700	0.005114	14.92	13.89	1.028	0.2694	3.817	8	0.179074	0.746967	1.03	2.29124	2.04202
F1RHL9;S433	Actinin alpha 2 OS=Sus scrofa OX=9823 GN=ACTN2 PE=1 SV=1	ILLQKDYESAsLTEVRALLRK	34.21	52.04	3470000	3220000	4270000	3180000	5210000	4620000	5930000	7590000	7350000	9230000	0.005235	22.69	21.86	0.8315	0.2188	3.8	8	0.182658	0.738361	0.83	2.28108	1.77769
A0A5G2RG25;S675	Paxillin OS=Sus scrofa OX=9823 GN=PXN PE=4 SV=1	FSVLPSPPPPsPLLQHRRDTS	33.48	56.98	809000	1000000	909000	604000	615000	1150000	1910000	1550000	1040000	1300000	0.005248	20.37	19.56	0.8149	0.2145	3.798	8	0.182658	0.738361	0.81	2.28001	1.75321
F1RKG8;S48	Phosphatidylethanolamine-binding protein 1 OS=Sus scrofa OX=9823 GN=PEBP1 PE=1 SV=1	GKVLTPTQVKsRPTSITWDGL	28.21	16.66	279000	300000	282000	313000	342000	379000	341000	358000	371000	337000	0.005325	18.44	18.21	0.239	0.06309	3.788	8	0.184761	0.73339	0.23	2.27368	1.17283
A0A287ADD0;S1553	Serine/arginine repetitive matrix 2 OS=Sus scrofa OX=9823 GN=SRRM2 PE=1 SV=2	AKTRMSVRPRsGSGSSPEVDS	23.82	13.66	129000	132000	135000	132000	120000	144000	164000	139000	145000	147000	0.005414	17.17	16.98	0.1885	0.0499	3.777	8	0.186171	0.730088	0.19	2.26648	1.14076
I3LCW3;S1509	Serine/arginine repetitive matrix 2 OS=Sus scrofa OX=9823 GN=SRRM2 PE=1 SV=3	AKTRMSVRPRsGSGSSPEVDS	23.82	13.66	129000	132000	135000	132000	120000	144000	164000	139000	145000	147000	0.005414	17.17	16.98	0.1885	0.0499	3.777	8	0.186171	0.730088	0.19	2.26648	1.14076
A0A287BG41;S1564	Serine/arginine repetitive matrix 2 OS=Sus scrofa OX=9823 GN=SRRM2 PE=1 SV=3	AKTRMSVRPRsGSGSSPEVDS	23.82	13.66	129000	132000	135000	132000	120000	144000	164000	139000	145000	147000	0.005414	17.17	16.98	0.1885	0.0499	3.777	8	0.186171	0.730088	0.19	2.26648	1.14076
A0A5G2RG25;S797	Paxillin OS=Sus scrofa OX=9823 GN=PXN PE=4 SV=1	GGFMAQGKTGsSSPPGGPPKP	23.54	14.02	10600000	11100000	8550000	7730000	6930000	7010000	6530000	4970000	5480000	4980000	0.005463	22.45	23.08	-0.6235	0.1654	3.77	8	0.186677	0.728909	-0.63	2.26257	0.646176
A0A5G2QHE6;S353	Synaptopodin 2 OS=Sus scrofa OX=9823 GN=SYNPO2 PE=1 SV=1	ARHARLRRSEsLSEKQVKEAK	23.41	39.76	4450000	3980000	3530000	4480000	3140000	3140000	2990000	3080000	2760000	2690000	0.005527	21.48	21.89	-0.4069	0.1082	3.762	8	0.186677	0.728909	-0.41	2.25751	0.752623
A0A287AUH9;S359	Synaptopodin 2 OS=Sus scrofa OX=9823 GN=SYNPO2 PE=1 SV=1	ARHARLRRSEsLSEKQVKEAK	23.41	39.76	4450000	3980000	3530000	4480000	3140000	3140000	2990000	3080000	2760000	2690000	0.005527	21.48	21.89	-0.4069	0.1082	3.762	8	0.186677	0.728909	-0.41	2.25751	0.752623
A0A5G2QAN9;S325	Synaptopodin 2 OS=Sus scrofa OX=9823 GN=SYNPO2 PE=1 SV=2	ARHARLRRSEsLSEKQVKEAK	23.41	39.76	4450000	3980000	3530000	4480000	3140000	3140000	2990000	3080000	2760000	2690000	0.005527	21.48	21.89	-0.4069	0.1082	3.762	8	0.186677	0.728909	-0.41	2.25751	0.752623
F1S156;S359	Synaptopodin 2 OS=Sus scrofa OX=9823 GN=SYNPO2 PE=1 SV=4	ARHARLRRSEsLSEKQVKEAK	23.41	39.76	4450000	3980000	3530000	4480000	3140000	3140000	2990000	3080000	2760000	2690000	0.005527	21.48	21.89	-0.4069	0.1082	3.762	8	0.186677	0.728909	-0.41	2.25751	0.752623
A0A8W4FFE7;S328	Synaptopodin 2 OS=Sus scrofa OX=9823 GN=SYNPO2 PE=4 SV=1	ARHARLRRSEsLSEKQVKEAK	23.41	39.76	4450000	3980000	3530000	4480000	3140000	3140000	2990000	3080000	2760000	2690000	0.005527	21.48	21.89	-0.4069	0.1082	3.762	8	0.186677	0.728909	-0.41	2.25751	0.752623
A0A5G2RN10;T115	Microtubule-associated protein OS=Sus scrofa OX=9823 GN=MAPT PE=1 SV=2	IPAKTTPSPKtPPGSGESGKS	25.19	52.34	362000	440000	295000	293000	389000	295000	244000	204000	221000	249000	0.005573	17.88	18.42	-0.5457	0.1453	3.756	8	0.187476	0.727054	-0.54	2.25391	0.687771
A0A287AV56;T736	Rho guanine nucleotide exchange factor 12 OS=Sus scrofa OX=9823 GN=ARHGEF12 PE=4 SV=1	WEVERVTEHGtPKPFRKFDSI	28.98	54.08	1390000	1340000	1320000	1230000	1460000	1490000	1650000	1760000	1460000	1610000	0.005584	20.6	20.36	0.2408	0.06412	3.755	8	0.187476	0.727054	0.24	2.25305	1.18099
F1RRS8;T180	Microtubule-associated protein OS=Sus scrofa OX=9823 GN=MAPT PE=1 SV=4	IPAKTTPSPKtPPGSGESGKS	25.19	52.34	363000	439000	295000	293000	387000	295000	244000	204000	222000	250000	0.005608	17.88	18.42	-0.5419	0.1444	3.752	8	0.187736	0.726452	-0.54	2.25119	0.687771
A0A8W4FKS4;S284	Uncharacterized protein OS=Sus scrofa OX=9823 PE=4 SV=1	KAQLARQQSPsPIRHSPSPVR	23.11	49.06	1450000	1270000	1400000	1030000	1350000	1610000	1640000	1750000	1600000	1580000	0.005713	20.64	20.3	0.3408	0.09116	3.739	8	0.189807	0.721688	0.34	2.24314	1.26576
A0A8W4FKS4;S289	Uncharacterized protein OS=Sus scrofa OX=9823 PE=4 SV=1	RQQSPSPIRHsPSPVRHVRAP	23.11	28.86	1450000	1270000	1400000	1030000	1350000	1610000	1640000	1750000	1600000	1580000	0.005713	20.64	20.3	0.3408	0.09116	3.739	8	0.189807	0.721688	0.34	2.24314	1.26576
A0A287BE52;S106	PC4 and SFRS1 interacting protein 1 OS=Sus scrofa OX=9823 GN=PSIP1 PE=1 SV=2	QASAKQSNASsDVEVEEKETS	42.55	21.93	6300000	6370000	6380000	6360000	6270000	6150000	5320000	4980000	5510000	5790000	0.005736	22.4	22.6	-0.1948	0.05213	3.736	8	0.189807	0.721688	-0.2	2.24139	0.870551
F1SMR3;S106	PC4 and SFRS1 interacting protein 1 OS=Sus scrofa OX=9823 GN=PSIP1 PE=1 SV=3	QASAKQSNASsDVEVEEKETS	42.55	21.93	6300000	6370000	6380000	6360000	6270000	6150000	5320000	4980000	5510000	5790000	0.005736	22.4	22.6	-0.1948	0.05213	3.736	8	0.189807	0.721688	-0.2	2.24139	0.870551
A0A5G2R6S2;S114	BCL2 interacting protein 2 OS=Sus scrofa OX=9823 GN=BNIP2 PE=4 SV=1	PKTTEVIRKGsITEYTAAEEK	40.69	30.83	8530000	8150000	8430000	8370000	8690000	8260000	7870000	7980000	8060000	7890000	0.005839	22.93	23.01	-0.07395	0.01986	3.724	8	0.191527	0.71777	-0.08	2.23366	0.946058
A0A287ANU3;S129	BCL2 interacting protein 2 OS=Sus scrofa OX=9823 GN=BNIP2 PE=4 SV=2	PKTTEVIRKGsITEYTAAEEK	40.69	30.83	8530000	8150000	8430000	8370000	8690000	8260000	7870000	7980000	8060000	7890000	0.005839	22.93	23.01	-0.07395	0.01986	3.724	8	0.191527	0.71777	-0.08	2.23366	0.946058
A0A287B984;S114	BCL2 interacting protein 2 OS=Sus scrofa OX=9823 GN=BNIP2 PE=4 SV=3	PKTTEVIRKGsITEYTAAEEK	40.69	30.83	8530000	8150000	8430000	8370000	8690000	8260000	7870000	7980000	8060000	7890000	0.005839	22.93	23.01	-0.07395	0.01986	3.724	8	0.191527	0.71777	-0.08	2.23366	0.946058
A0A287A9E8;T444	Dystrobrevin OS=Sus scrofa OX=9823 GN=DTNA PE=1 SV=2	RLEHEQASQPtPEKAQQNPTL	22.33	37.53	577000	596000	588000	592000	575000	580000	544000	562000	548000	551000	0.0059	19.09	19.16	-0.07248	0.0195	3.717	8	0.192426	0.715736	-0.07	2.22915	0.952638
A0A287BEJ8;T475	Dystrobrevin OS=Sus scrofa OX=9823 GN=DTNA PE=1 SV=2	RLEHEQASQPtPEKAQQNPTL	22.33	37.53	577000	596000	588000	592000	575000	580000	544000	562000	548000	551000	0.0059	19.09	19.16	-0.07248	0.0195	3.717	8	0.192426	0.715736	-0.07	2.22915	0.952638
F1SAJ9;S149	Microtubule-associated protein RP/EB family member 2 OS=Sus scrofa OX=9823 GN=MAPRE2 PE=1 SV=5	NLPKKSHHANsPTAGAAKSSP	29.27	19.68	460000	502000	532000	468000	567000	608000	602000	605000	583000	556000	0.005973	19.17	18.94	0.2277	0.06142	3.708	8	0.194247	0.711646	0.23	2.22381	1.17283
A0A287A9Z6;S402	Sorbin and SH3 domain-containing protein 2 OS=Sus scrofa OX=9823 GN=SORBS2 PE=1 SV=3	TKSFISSSPSsPSRAKGGDDS	36.43	24.43	3290000	3770000	3940000	3000000	3530000	3140000	2670000	2230000	2790000	2420000	0.006057	21.33	21.73	-0.4071	0.1101	3.698	8	0.19498	0.71001	-0.4	2.21774	0.757858
A0A286ZZ97;T337	Caveolae associated protein 1 OS=Sus scrofa OX=9823 GN=CAVIN1 PE=3 SV=1	TKENLEKTRHtLEKRMNKLGT	21.57	1000	1250000	824000	914000	867000	1000000	1390000	1280000	1910000	1280000	1320000	0.006063	20.44	19.87	0.5629	0.1522	3.698	8	0.19498	0.71001	0.57	2.21731	1.48452
A0A8W4FJI8;S284	Uncharacterized protein OS=Sus scrofa OX=9823 PE=4 SV=1	KAQLARQQSPsPIRHSPSPVR	23.11	49.06	1450000	1270000	1400000	1030000	1340000	1600000	1640000	1740000	1590000	1570000	0.006079	20.63	20.3	0.3359	0.09088	3.696	8	0.19498	0.71001	0.33	2.21617	1.25701
A0A8W4FJI8;S289	Uncharacterized protein OS=Sus scrofa OX=9823 PE=4 SV=1	RQQSPSPIRHsPSPVRHVRAP	23.11	28.86	1450000	1270000	1400000	1030000	1340000	1600000	1640000	1740000	1590000	1570000	0.006079	20.63	20.3	0.3359	0.09088	3.696	8	0.19498	0.71001	0.33	2.21617	1.25701
F1S098;S1512	HECT and RLD domain containing E3 ubiquitin protein ligase family member 1 OS=Sus scrofa OX=9823 GN=HERC1 PE=4 SV=2	SPNYRLIKSRsESDLSQPESD	35.29	27.15	660000	705000	663000	716000	617000	634000	601000	590000	568000	552000	0.006081	19.17	19.36	-0.1902	0.05148	3.696	8	0.19498	0.71001	-0.19	2.21602	0.876606
A0A5G2QZ92;S468	Nebulette OS=Sus scrofa OX=9823 GN=NEBL PE=1 SV=1	QHAKRASEIAsEKDYKRDLET	27.76	31.2	116000	120000	249000	69000	158000	282000	1460000	632000	320000	385000	0.006178	18.94	16.99	1.946	0.5281	3.685	8	0.197554	0.704314	1.95	2.20915	3.86375
A0A287BRL8;S46	Myristoylated alanine rich protein kinase C substrate OS=Sus scrofa OX=9823 GN=MARCKS PE=1 SV=1	NGHVKVNGDAsPAAAEPGAKE	29.45	1000	1150000	1240000	939000	951000	1050000	912000	744000	769000	795000	911000	0.006276	19.65	20.02	-0.3646	0.09925	3.674	8	0.197692	0.704011	-0.37	2.20232	0.773782
A0A5K1VE56;S1053	Myomesin 1 OS=Sus scrofa OX=9823 GN=MYOM1 PE=1 SV=1	WSKDYVPTEDsPRLEVESKGN	33.03	41.59	3900000	4610000	4630000	3490000	3660000	5320000	5730000	4750000	4930000	6410000	0.006278	22.36	21.94	0.4211	0.1146	3.673	8	0.197692	0.704011	0.42	2.20218	1.33793
A0A5G2QUK3;S944	Myomesin 1 OS=Sus scrofa OX=9823 GN=MYOM1 PE=1 SV=1	WSKDYVPTEDsPRLEVESKGN	33.03	41.59	3900000	4610000	4630000	3490000	3660000	5320000	5730000	4750000	4930000	6410000	0.006278	22.36	21.94	0.4211	0.1146	3.673	8	0.197692	0.704011	0.42	2.20218	1.33793
A0A5G2RCH7;S1052	Myomesin 1 OS=Sus scrofa OX=9823 GN=MYOM1 PE=1 SV=2	WSKDYVPTEDsPRLEVESKGN	33.03	41.59	3900000	4610000	4630000	3490000	3660000	5320000	5730000	4750000	4930000	6410000	0.006278	22.36	21.94	0.4211	0.1146	3.673	8	0.197692	0.704011	0.42	2.20218	1.33793
A0A8W4FMP9;S1053	Myomesin 1 OS=Sus scrofa OX=9823 GN=MYOM1 PE=4 SV=1	WSKDYVPTEDsPRLEVESKGN	33.03	41.59	3900000	4610000	4630000	3490000	3660000	5320000	5730000	4750000	4930000	6410000	0.006278	22.36	21.94	0.4211	0.1146	3.673	8	0.197692	0.704011	0.42	2.20218	1.33793
A0A287AKQ9;S594	phosphatidylinositol-3-phosphatase OS=Sus scrofa OX=9823 GN=MTMR7 PE=3 SV=2	NMKSFPSRSPsQGDEDSALIL	38.22	42.21	1420000	1440000	1530000	1480000	1480000	1370000	1210000	1200000	1360000	1370000	0.006286	20.31	20.49	-0.1773	0.04829	3.673	8	0.197692	0.704011	-0.18	2.20163	0.882703
A0A286ZL32;T482	Erythrocyte membrane protein band 4.1 like 3 OS=Sus scrofa OX=9823 GN=EPB41L3 PE=1 SV=2	KDSVSAAEVGtGQYATTKGIS	25.7	19.04	87500	153000	99900	93000	140000	89100	62500	64300	70600	59200	0.006387	16.06	16.77	-0.7081	0.1934	3.662	8	0.198212	0.70287	-0.71	2.1947	0.61132
A0A287A2R9;S210	Tyrosine 3-monooxygenase/tryptophan 5-monooxygenase activation protein epsilon OS=Sus scrofa OX=9823 GN=YWHAE PE=1 SV=1	DDAIAELDTLsEESYKDSTLI	40.88	29.32	201000	243000	241000	219000	250000	267000	293000	367000	269000	356000	0.006393	18.23	17.81	0.4186	0.1143	3.661	8	0.198212	0.70287	0.42	2.1943	1.33793
A0A5G2QY35;S926	Eukaryotic translation initiation factor 4E nuclear import factor 1 OS=Sus scrofa OX=9823 GN=EIF4ENIF1 PE=1 SV=1	LEHRPSQRSSsPVGLAKWFGS	26.22	23.09	1460000	1500000	1570000	1540000	1530000	1620000	1640000	1610000	1580000	1570000	0.006407	20.61	20.54	0.07786	0.02128	3.659	8	0.198212	0.70287	0.07	2.19335	1.04972
A0A5G2Q7M2;S776	Eukaryotic translation initiation factor 4E nuclear import factor 1 OS=Sus scrofa OX=9823 GN=EIF4ENIF1 PE=1 SV=1	LEHRPSQRSSsPVGLAKWFGS	26.22	23.09	1460000	1500000	1570000	1540000	1530000	1620000	1640000	1610000	1580000	1570000	0.006407	20.61	20.54	0.07786	0.02128	3.659	8	0.198212	0.70287	0.07	2.19335	1.04972
A0A286ZWZ3;S950	Eukaryotic translation initiation factor 4E nuclear import factor 1 OS=Sus scrofa OX=9823 GN=EIF4ENIF1 PE=1 SV=2	LEHRPSQRSSsPVGLAKWFGS	26.22	23.09	1460000	1500000	1570000	1540000	1530000	1620000	1640000	1610000	1580000	1570000	0.006407	20.61	20.54	0.07786	0.02128	3.659	8	0.198212	0.70287	0.07	2.19335	1.04972
F1RLV6;S938	Eukaryotic translation initiation factor 4E nuclear import factor 1 OS=Sus scrofa OX=9823 GN=EIF4ENIF1 PE=1 SV=4	LEHRPSQRSSsPVGLAKWFGS	26.22	23.09	1460000	1500000	1570000	1540000	1530000	1620000	1640000	1610000	1580000	1570000	0.006407	20.61	20.54	0.07786	0.02128	3.659	8	0.198212	0.70287	0.07	2.19335	1.04972
A0A8W4FJQ3;S89	NSFL1 cofactor OS=Sus scrofa OX=9823 GN=NSFL1C PE=4 SV=1	QQIVGPPRKKsPNELVDDLFK	38.11	1000	1380000	1060000	1150000	967000	1430000	1010000	838000	815000	873000	814000	0.006481	19.73	20.18	-0.4493	0.1231	3.651	8	0.199801	0.699402	-0.45	2.18836	0.732043
A0A5G2QN32;S433	Actinin alpha 2 OS=Sus scrofa OX=9823 GN=ACTN2 PE=1 SV=1	ILLQKDYESAsLTEVRALLRK	34.21	52.04	4340000	3570000	5020000	3180000	6800000	5550000	7920000	12900000	10600000	13200000	0.006493	23.19	22.07	1.112	0.3046	3.65	8	0.199801	0.699402	1.12	2.18755	2.17347
A0A5G2RCT3;S325	Ladinin 1 OS=Sus scrofa OX=9823 GN=LAD1 PE=1 SV=2	PPITLQVKIPsREDEVDTSSP	24.67	38.97	75600	70700	77300	58300	47500	78000	97400	95200	112000	117000	0.006716	16.59	15.98	0.61	0.1682	3.627	8	0.206086	0.685952	0.61	2.17289	1.52626
A0A5G2RCS0;S280	calcium/calmodulin-dependent protein kinase OS=Sus scrofa OX=9823 GN=CAMK2D PE=3 SV=1	PWICQRSTVAsMMHRQETVDC	21.75	30.71	61400	41300	40800	43400	49300	81000	51000	118000	125000	146000	0.006765	16.58	15.51	1.066	0.2943	3.622	8	0.207035	0.683956	1.07	2.16973	2.09943
A0A8W4FC20;S5932	Obscurin cytoskeletal calmodulin and titin-interacting RhoGEF OS=Sus scrofa OX=9823 GN=OBSCN PE=4 SV=1	GTHGASGHSRsLDLDWPNTSS	44.09	71.06	376000	228000	262000	320000	265000	344000	1030000	1460000	582000	718000	0.006807	19.49	18.12	1.365	0.3774	3.618	8	0.207757	0.682444	1.37	2.16704	2.58471
A0A5G2QMY3;T441	Tensin 1 OS=Sus scrofa OX=9823 GN=TNS1 PE=1 SV=2	DRHVAYGGYStPEDRRPTLSR	40.12	14.02	5290000	5090000	5560000	4350000	4760000	5990000	6400000	5700000	5590000	6300000	0.006875	22.51	22.25	0.2624	0.07266	3.611	8	0.209301	0.679229	0.26	2.16273	1.19748
A0A5G2QEG2;S407	FMR1 autosomal homolog 1 OS=Sus scrofa OX=9823 GN=FXR1 PE=1 SV=2	YGTNSELSNPsETESERKDEL	39.16	26.31	1340000	1540000	1420000	1370000	1430000	1260000	1320000	1150000	1290000	1110000	0.007094	20.22	20.44	-0.2135	0.0595	3.589	8	0.215063	0.667434	-0.22	2.14911	0.858565
A0A287AZJ1;S179	Cytoplasmic dynein 1 intermediate chain 1 isoform X1 OS=Sus scrofa OX=9823 GN=DYNC1I1 PE=1 SV=1	ETQTPLATHQsEEDEEDEEMV	34.83	14.84	1590000	1760000	1780000	1620000	1630000	1560000	1520000	1550000	1430000	1520000	0.007102	20.53	20.68	-0.1439	0.0401	3.588	8	0.215063	0.667434	-0.15	2.14862	0.90125
I3LT56;T34	CDC42 effector protein 1 OS=Sus scrofa OX=9823 GN=CDC42EP1 PE=3 SV=3	VSSSQGKRRLtADMISPPLGD	20.14	66.89	103000	104000	93600	109000	99200	124000	174000	140000	119000	119000	0.007142	17.03	16.63	0.396	0.1105	3.584	8	0.215682	0.666186	0.4	2.14618	1.31951
A0A287B1N7;S119	peptidylprolyl isomerase OS=Sus scrofa OX=9823 GN=FKBP3 PE=1 SV=1	LNEDKPKETKsEETLDEGPPK	27.52	18.53	231000	230000	232000	237000	233000	231000	216000	217000	225000	218000	0.007211	17.76	17.83	-0.0716	0.02001	3.578	8	0.217212	0.663116	-0.07	2.142	0.952638
A0A287BMM8;S323	Actin binding LIM protein 1 OS=Sus scrofa OX=9823 GN=ABLIM1 PE=1 SV=2	SLQPTRTSSEsIYSRPGSSIP	21.34	13.66	81500	54500	64600	62400	96600	51900	34800	42000	54100	40600	0.007234	15.43	16.1	-0.6752	0.1888	3.576	8	0.217331	0.662878	-0.67	2.14062	0.628507
F1RZC6;S1247	Coiled-coil domain containing 141 OS=Sus scrofa OX=9823 GN=CCDC141 PE=4 SV=4	RFHLRSHRRQsGASSPGEAPE	27.69	28.35	3190000	4110000	3360000	4330000	2740000	2850000	2040000	2390000	2650000	1970000	0.007258	21.17	21.74	-0.5698	0.1595	3.573	8	0.217451	0.662639	-0.57	2.13918	0.673617
A0A5G2R8G1;S116	NSFL1 cofactor p47 OS=Sus scrofa OX=9823 GN=NSFL1C PE=1 SV=2	QQIVGPPRKKsPNELVDDLFK	38.11	1000	1340000	1070000	1110000	967000	1430000	1030000	809000	809000	857000	825000	0.007364	19.72	20.16	-0.4414	0.1239	3.563	8	0.219191	0.659177	-0.44	2.13289	0.737135
F1S880;S114	NSFL1 cofactor p47 OS=Sus scrofa OX=9823 GN=NSFL1C PE=1 SV=3	QQIVGPPRKKsPNELVDDLFK	38.11	1000	1340000	1070000	1110000	967000	1430000	1030000	809000	809000	857000	825000	0.007364	19.72	20.16	-0.4414	0.1239	3.563	8	0.219191	0.659177	-0.44	2.13289	0.737135
A0A5G2QAM9;S329	Ladinin 1 OS=Sus scrofa OX=9823 GN=LAD1 PE=1 SV=1	PPITLQVKIPsREDEVDTSSP	24.67	38.97	70700	65800	73500	58300	44500	73400	89800	89900	105000	109000	0.007424	16.5	15.91	0.5869	0.165	3.558	8	0.219191	0.659177	0.59	2.12936	1.50525
A0A287BSQ4;S325	Ladinin 1 OS=Sus scrofa OX=9823 GN=LAD1 PE=1 SV=2	PPITLQVKIPsREDEVDTSSP	24.67	38.97	70700	65800	73500	58300	44500	73400	89800	89900	105000	109000	0.007424	16.5	15.91	0.5869	0.165	3.558	8	0.219191	0.659177	0.59	2.12936	1.50525
I3LGT3;S386	Ladinin 1 OS=Sus scrofa OX=9823 GN=LAD1 PE=1 SV=4	PPITLQVKIPsREDEVDTSSP	24.67	38.97	70700	65800	73500	58300	44500	73400	89800	89900	105000	109000	0.007424	16.5	15.91	0.5869	0.165	3.558	8	0.219191	0.659177	0.59	2.12936	1.50525
A0A480KEC7;S482	Tight junction associated protein 1 OS=Sus scrofa OX=9823 GN=TJAP1 PE=4 SV=1	EDEEELNLPIsPEEECRSLLP	32.73	1000	56900	96600	68400	66200	65400	108000	133000	94700	108000	85600	0.00745	16.68	16.09	0.5899	0.1659	3.555	8	0.219191	0.659177	0.59	2.12784	1.50525
F1RRJ1;S492	Tight junction associated protein 1 OS=Sus scrofa OX=9823 GN=TJAP1 PE=4 SV=5	EDEEELNLPIsPEEECRSLLP	32.73	1000	56900	96600	68400	66200	65400	108000	133000	94700	108000	85600	0.00745	16.68	16.09	0.5899	0.1659	3.555	8	0.219191	0.659177	0.59	2.12784	1.50525
F1SDT0;T235	Junctophilin-2 OS=Sus scrofa OX=9823 GN=JPH2 PE=1 SV=2	EPGGEGSRPVtPSEGAGRRSP	32.21	32.27	2450000	2190000	2850000	1920000	3400000	3490000	3350000	3930000	3710000	3680000	0.007485	21.79	21.26	0.5303	0.1493	3.552	8	0.219648	0.658273	0.53	2.12581	1.44393
A0A5G2R0F0;S1147	Proline rich coiled-coil 2A OS=Sus scrofa OX=9823 GN=PRRC2A PE=1 SV=1	LAPPPSGAPPsPAPARFSTAR	30.5	38.32	81900	93700	103000	61900	107000	135000	130000	125000	114000	130000	0.007586	16.95	16.42	0.5269	0.1487	3.543	8	0.22149	0.654646	0.53	2.11999	1.44393
F1RTF0;S1147	Proline rich coiled-coil 2A OS=Sus scrofa OX=9823 GN=PRRC2A PE=1 SV=2	LAPPPSGAPPsPAPARFSTAR	30.5	38.32	81900	93700	103000	61900	107000	135000	130000	125000	114000	130000	0.007586	16.95	16.42	0.5269	0.1487	3.543	8	0.22149	0.654646	0.53	2.11999	1.44393
Q7YS99;S336	Optineurin OS=Sus scrofa OX=9823 GN=OPTN PE=1 SV=1	EKCQALERKNsATPSELNEKQ	29.64	28.69	477000	825000	733000	634000	562000	524000	438000	362000	343000	418000	0.007721	18.65	19.28	-0.6218	0.1761	3.531	8	0.221551	0.654526	-0.63	2.11233	0.646176
F1SED8;S258	Solute carrier family 4 member 1 adaptor protein OS=Sus scrofa OX=9823 GN=SLC4A1AP PE=1 SV=4	MLEKKMLGEDsDEEEEMDTAE	31.87	131.33	366000	348000	376000	356000	357000	383000	405000	380000	372000	397000	0.00773	18.56	18.46	0.1032	0.02925	3.53	8	0.221551	0.654526	0.1	2.11182	1.07177
A0A287BBE4;S1481	MYB binding protein 1a OS=Sus scrofa OX=9823 GN=MYBBP1A PE=1 SV=2	MKGATPESLDsPEEPAAKKRP	29.62	22.45	785000	705000	829000	850000	940000	931000	1390000	1540000	1170000	1010000	0.00779	20.18	19.64	0.5367	0.1523	3.525	8	0.221551	0.654526	0.54	2.10846	1.45397
A0A286ZYY8;S1533	MYB binding protein 1a OS=Sus scrofa OX=9823 GN=MYBBP1A PE=1 SV=2	MKGATPESLDsPEEPAAKKRP	29.62	22.45	785000	705000	829000	850000	940000	931000	1390000	1540000	1170000	1010000	0.00779	20.18	19.64	0.5367	0.1523	3.525	8	0.221551	0.654526	0.54	2.10846	1.45397
F1RGP1;S1407	MYB binding protein 1a OS=Sus scrofa OX=9823 GN=MYBBP1A PE=1 SV=3	MKGATPESLDsPEEPAAKKRP	29.62	22.45	785000	705000	829000	850000	940000	931000	1390000	1540000	1170000	1010000	0.00779	20.18	19.64	0.5367	0.1523	3.525	8	0.221551	0.654526	0.54	2.10846	1.45397
A0A8W4FBZ9;S1349	MYB binding protein 1a OS=Sus scrofa OX=9823 GN=MYBBP1A PE=4 SV=1	MKGATPESLDsPEEPAAKKRP	29.62	22.45	785000	705000	829000	850000	940000	931000	1390000	1540000	1170000	1010000	0.00779	20.18	19.64	0.5367	0.1523	3.525	8	0.221551	0.654526	0.54	2.10846	1.45397
A0A8W4FIG7;S1441	MYB binding protein 1a OS=Sus scrofa OX=9823 GN=MYBBP1A PE=4 SV=1	MKGATPESLDsPEEPAAKKRP	29.62	22.45	785000	705000	829000	850000	940000	931000	1390000	1540000	1170000	1010000	0.00779	20.18	19.64	0.5367	0.1523	3.525	8	0.221551	0.654526	0.54	2.10846	1.45397
A0A8W4FJ57;S1510	MYB binding protein 1a OS=Sus scrofa OX=9823 GN=MYBBP1A PE=4 SV=1	MKGATPESLDsPEEPAAKKRP	29.62	22.45	785000	705000	829000	850000	940000	931000	1390000	1540000	1170000	1010000	0.00779	20.18	19.64	0.5367	0.1523	3.525	8	0.221551	0.654526	0.54	2.10846	1.45397
A0A287BFR4;S748	Nebulette OS=Sus scrofa OX=9823 GN=NEBL PE=1 SV=2	QDQKQMKGRPsLILDTPGLRH	35.92	72.78	1610000	4220000	1940000	1670000	839000	962000	543000	439000	774000	605000	0.007799	19.29	20.77	-1.485	0.4214	3.524	8	0.221551	0.654526	-1.48	2.10796	0.358489
I3LDA5;S459	EH domain containing 4 OS=Sus scrofa OX=9823 GN=EHD4 PE=1 SV=2	PVYDELFYTLsPVNGKISGVN	31.8	28.86	125000	163000	107000	83900	138000	176000	159000	188000	199000	215000	0.00787	17.51	16.88	0.6313	0.1795	3.518	8	0.221551	0.654526	0.63	2.10403	1.54756
A0A5G2R9L2;S60	Importin subunit alpha OS=Sus scrofa OX=9823 GN=KPNA4 PE=1 SV=1	NVPHEDICEDsDIDGDYRVQN	45.29	54.9	3750000	3400000	3500000	3630000	3970000	3890000	3960000	4400000	4290000	4140000	0.007878	21.98	21.8	0.1809	0.05143	3.517	8	0.221551	0.654526	0.18	2.10358	1.13288
A0A287ATD3;S60	Importin subunit alpha OS=Sus scrofa OX=9823 GN=KPNA4 PE=1 SV=1	NVPHEDICEDsDIDGDYRVQN	45.29	54.9	3750000	3400000	3500000	3630000	3970000	3890000	3960000	4400000	4290000	4140000	0.007878	21.98	21.8	0.1809	0.05143	3.517	8	0.221551	0.654526	0.18	2.10358	1.13288
A0A8W4F8L1;S60	Karyopherin subunit alpha 4 OS=Sus scrofa OX=9823 GN=KPNA4 PE=4 SV=1	NVPHEDICEDsDIDGDYRVQN	45.29	54.9	3750000	3400000	3500000	3630000	3970000	3890000	3960000	4400000	4290000	4140000	0.007878	21.98	21.8	0.1809	0.05143	3.517	8	0.221551	0.654526	0.18	2.10358	1.13288
A0A8W4FHG3;S60	Karyopherin subunit alpha 4 OS=Sus scrofa OX=9823 GN=KPNA4 PE=4 SV=1	NVPHEDICEDsDIDGDYRVQN	45.29	54.9	3750000	3400000	3500000	3630000	3970000	3890000	3960000	4400000	4290000	4140000	0.007878	21.98	21.8	0.1809	0.05143	3.517	8	0.221551	0.654526	0.18	2.10358	1.13288
M9TFN3;S410	Microtubule-associated protein OS=Sus scrofa OX=9823 GN=MAPT PE=2 SV=1	AEIVYKSPVVsGDTSPRHLSN	20.78	19.85	91700	115000	112000	102000	92400	96900	75000	72800	71400	81700	0.007927	16.27	16.64	-0.3701	0.1054	3.513	8	0.221551	0.654526	-0.37	2.10089	0.773782
A0A5G2R5D2;S328	Actin filament-associated protein 1-like 1 OS=Sus scrofa OX=9823 GN=AFAP1L1 PE=4 SV=1	GGAEGADVPRsPVLLCKLDLD	36.47	1000	1290000	1280000	1290000	1280000	1290000	1290000	1310000	1300000	1300000	1300000	0.008055	20.31	20.29	0.01561	0.004459	3.502	8	0.221551	0.654526	0.02	2.09393	1.01396
A0A5G2QRV4;S328	Actin filament-associated protein 1-like 1 OS=Sus scrofa OX=9823 GN=AFAP1L1 PE=4 SV=1	GGAEGADVPRsPVLLCKLDLD	36.47	1000	1290000	1280000	1290000	1280000	1290000	1290000	1310000	1300000	1300000	1300000	0.008055	20.31	20.29	0.01561	0.004459	3.502	8	0.221551	0.654526	0.02	2.09393	1.01396
F1RL95;S328	Actin filament-associated protein 1-like 1 OS=Sus scrofa OX=9823 GN=AFAP1L1 PE=4 SV=4	GGAEGADVPRsPVLLCKLDLD	36.47	1000	1290000	1280000	1290000	1280000	1290000	1290000	1310000	1300000	1300000	1300000	0.008055	20.31	20.29	0.01561	0.004459	3.502	8	0.221551	0.654526	0.02	2.09393	1.01396
A0A287AP92;S384	Actin binding LIM protein family member 3 OS=Sus scrofa OX=9823 GN=ABLIM3 PE=1 SV=1	SPKVPRARRFsSGGEEDEFDR	25.72	21.93	2600000	2640000	2700000	2660000	2580000	2580000	2350000	2350000	2460000	2530000	0.008095	21.23	21.33	-0.1041	0.02974	3.499	8	0.221551	0.654526	-0.1	2.09178	0.933033
A0A287BFW6;S501	Actin binding LIM protein family member 3 OS=Sus scrofa OX=9823 GN=ABLIM3 PE=1 SV=3	SPKVPRARRFsSGGEEDEFDR	25.72	21.93	2600000	2640000	2700000	2660000	2580000	2580000	2350000	2350000	2460000	2530000	0.008095	21.23	21.33	-0.1041	0.02974	3.499	8	0.221551	0.654526	-0.1	2.09178	0.933033
F1RLA7;S503	Actin binding LIM protein family member 3 OS=Sus scrofa OX=9823 GN=ABLIM3 PE=1 SV=3	SPKVPRARRFsSGGEEDEFDR	25.72	21.93	2600000	2640000	2700000	2660000	2580000	2580000	2350000	2350000	2460000	2530000	0.008095	21.23	21.33	-0.1041	0.02974	3.499	8	0.221551	0.654526	-0.1	2.09178	0.933033
A0A287ARU8;S392	Actin binding LIM protein family member 3 OS=Sus scrofa OX=9823 GN=ABLIM3 PE=1 SV=3	SPKVPRARRFsSGGEEDEFDR	25.72	21.93	2600000	2640000	2700000	2660000	2580000	2580000	2350000	2350000	2460000	2530000	0.008095	21.23	21.33	-0.1041	0.02974	3.499	8	0.221551	0.654526	-0.1	2.09178	0.933033
A0A287ATF1;S407	Actin binding LIM protein family member 3 OS=Sus scrofa OX=9823 GN=ABLIM3 PE=1 SV=3	SPKVPRARRFsSGGEEDEFDR	25.72	21.93	2600000	2640000	2700000	2660000	2580000	2580000	2350000	2350000	2460000	2530000	0.008095	21.23	21.33	-0.1041	0.02974	3.499	8	0.221551	0.654526	-0.1	2.09178	0.933033
A0A287AHF2;S39	N-alpha-acetyltransferase 30 NatC catalytic subunit OS=Sus scrofa OX=9823 GN=NAA30 PE=3 SV=1	FPAGAALACCsEDEEDDEEHE	35.29	1000	489000	471000	476000	476000	462000	459000	440000	466000	452000	446000	0.008112	18.79	18.86	-0.06914	0.01977	3.497	8	0.221551	0.654526	-0.07	2.09087	0.952638
A0A287BDW2;S660	Protein 4.1 OS=Sus scrofa OX=9823 GN=EPB41 PE=1 SV=2	LDGENIYIRHsNLMLEDLDKS	23.73	1000	52100	50100	45800	58500	54200	58500	61500	76700	69900	61000	0.008114	15.99	15.67	0.3268	0.09346	3.497	8	0.221551	0.654526	0.32	2.09076	1.24833
A0A287BFQ7;S627	Protein 4.1 OS=Sus scrofa OX=9823 GN=EPB41 PE=1 SV=3	LDGENIYIRHsNLMLEDLDKS	23.73	1000	52100	50100	45800	58500	54200	58500	61500	76700	69900	61000	0.008114	15.99	15.67	0.3268	0.09346	3.497	8	0.221551	0.654526	0.32	2.09076	1.24833
A0A5G2RG25;Y118	Paxillin OS=Sus scrofa OX=9823 GN=PXN PE=4 SV=1	CPRASEEEHVySFPNKQKSAE	29.8	22.09	117000	110000	91800	135000	99400	88000	75200	90000	89200	73100	0.008152	16.34	16.74	-0.4059	0.1162	3.494	8	0.221551	0.654526	-0.4	2.08874	0.757858
A0A8W4FF03;S673	Myosin binding protein C3 OS=Sus scrofa OX=9823 GN=MYBPC3 PE=4 SV=1	GNKLRLDVPIsGDPAPTVIWQ	38.27	74.27	114000	87700	112000	136000	245000	39300	30500	71600	68100	76700	0.00816	15.71	16.99	-1.276	0.3652	3.493	8	0.221551	0.654526	-1.28	2.08831	0.411796
A0A287BL57;S807	Formin homology 2 domain containing 3 OS=Sus scrofa OX=9823 GN=FHOD3 PE=4 SV=3	KFNSGDLGRGsPSPDTELHDK	29.99	24.31	5950000	5300000	5590000	5190000	6870000	5070000	4640000	4640000	4650000	4880000	0.008286	22.19	22.46	-0.2687	0.07715	3.483	8	0.221551	0.654526	-0.27	2.08166	0.82932
I3LAK5;S406	FMR1 autosomal homolog 1 OS=Sus scrofa OX=9823 GN=FXR1 PE=1 SV=4	TSGYGTNSELsNPSETESERK	30.07	27.07	814000	1010000	870000	896000	801000	802000	738000	754000	687000	716000	0.008302	19.49	19.74	-0.2451	0.07041	3.481	8	0.221551	0.654526	-0.25	2.08082	0.840896
F1RN91;S937	Myosin XVIIIA OS=Sus scrofa OX=9823 GN=MYO18A PE=1 SV=4	EEPDACGSVLsGAGGRASRGL	33.13	41.2	72900	94400	119000	106000	91400	128000	149000	120000	122000	141000	0.008315	17.01	16.54	0.4622	0.1328	3.48	8	0.221551	0.654526	0.47	2.08014	1.38511
A0A8W4FC20;S4545	Obscurin cytoskeletal calmodulin and titin-interacting RhoGEF OS=Sus scrofa OX=9823 GN=OBSCN PE=4 SV=1	SDEESKTPSAsPRHGRSRPSS	24.36	20.41	363000	229000	369000	237000	383000	498000	1380000	2150000	518000	761000	0.008344	19.78	18.23	1.542	0.4433	3.478	8	0.221551	0.654526	1.55	2.07863	2.92817
A0A5G2QNI3;T1301	Tensin 1 OS=Sus scrofa OX=9823 GN=TNS1 PE=1 SV=2	DRHVAYGGYStPEDRRPTLSR	40.12	14.02	5430000	5150000	5670000	4350000	4710000	6010000	6450000	5790000	5740000	6510000	0.008575	22.54	22.26	0.2737	0.07911	3.459	8	0.221551	0.654526	0.28	2.06677	1.21419
A0A5G2R986;T1394	Tensin 1 OS=Sus scrofa OX=9823 GN=TNS1 PE=1 SV=2	DRHVAYGGYStPEDRRPTLSR	40.12	14.02	5430000	5150000	5670000	4350000	4710000	6010000	6450000	5790000	5740000	6510000	0.008575	22.54	22.26	0.2737	0.07911	3.459	8	0.221551	0.654526	0.28	2.06677	1.21419
F1RVG6;S761	Nebulette OS=Sus scrofa OX=9823 GN=NEBL PE=1 SV=3	QDQKQMKGRPsLILDTPGLRH	35.92	72.78	1400000	4250000	1140000	1670000	373000	549000	257000	137000	279000	329000	0.008576	18.1	20.35	-2.244	0.6485	3.459	8	0.221551	0.654526	-2.25	2.06672	0.210224
I3L644;S128	Leukemia NUP98 fusion partner 1 OS=Sus scrofa OX=9823 GN=LNP1 PE=4 SV=3	QLCFRTKRSVsLGPESRKERN	22.65	68.6	569000	568000	560000	543000	549000	536000	507000	515000	498000	548000	0.008589	18.99	19.09	-0.09968	0.02882	3.458	8	0.221551	0.654526	-0.1	2.06606	0.933033
A0A287BGW4;S198	Delta-aminolevulinic acid dehydratase OS=Sus scrofa OX=9823 GN=ALAD PE=1 SV=2	YGPFRDAAQSsPAFGDRRCYQ	31.41	26.02	75300	80000	78300	83400	75300	89400	79400	100000	101000	103000	0.008598	16.52	16.26	0.2636	0.07623	3.458	8	0.221551	0.654526	0.26	2.0656	1.19748
A0A287BMX7;S523	LIM and calponin homology domains 1 OS=Sus scrofa OX=9823 GN=LIMCH1 PE=1 SV=1	PDASMSAGSGsPSKTVTPKAV	41.02	20.41	363000	310000	390000	344000	418000	316000	239000	196000	305000	240000	0.008627	17.96	18.47	-0.5084	0.1471	3.455	8	0.221551	0.654526	-0.51	2.06414	0.702222
A0A287A5K6;S364	LIM and calponin homology domains 1 OS=Sus scrofa OX=9823 GN=LIMCH1 PE=1 SV=2	PDASMSAGSGsPSKTVTPKAV	41.02	20.41	363000	310000	390000	344000	418000	316000	239000	196000	305000	240000	0.008627	17.96	18.47	-0.5084	0.1471	3.455	8	0.221551	0.654526	-0.51	2.06414	0.702222
A0A287BNN8;S511	LIM and calponin homology domains 1 OS=Sus scrofa OX=9823 GN=LIMCH1 PE=1 SV=2	PDASMSAGSGsPSKTVTPKAV	41.02	20.41	363000	310000	390000	344000	418000	316000	239000	196000	305000	240000	0.008627	17.96	18.47	-0.5084	0.1471	3.455	8	0.221551	0.654526	-0.51	2.06414	0.702222
A0A287A444;S461	LIM and calponin homology domains 1 OS=Sus scrofa OX=9823 GN=LIMCH1 PE=1 SV=2	PDASMSAGSGsPSKTVTPKAV	41.02	20.41	363000	310000	390000	344000	418000	316000	239000	196000	305000	240000	0.008627	17.96	18.47	-0.5084	0.1471	3.455	8	0.221551	0.654526	-0.51	2.06414	0.702222
A0A287BPD8;S357	LIM and calponin homology domains 1 OS=Sus scrofa OX=9823 GN=LIMCH1 PE=1 SV=3	PDASMSAGSGsPSKTVTPKAV	41.02	20.41	363000	310000	390000	344000	418000	316000	239000	196000	305000	240000	0.008627	17.96	18.47	-0.5084	0.1471	3.455	8	0.221551	0.654526	-0.51	2.06414	0.702222
A0A287AMS3;S1068	LIM and calponin homology domains 1 OS=Sus scrofa OX=9823 GN=LIMCH1 PE=1 SV=3	PDASMSAGSGsPSKTVTPKAV	41.02	20.41	363000	310000	390000	344000	418000	316000	239000	196000	305000	240000	0.008627	17.96	18.47	-0.5084	0.1471	3.455	8	0.221551	0.654526	-0.51	2.06414	0.702222
A0A287A4Y9;S864	C2 calcium dependent domain containing 5 OS=Sus scrofa OX=9823 GN=C2CD5 PE=4 SV=3	SGIPAAQRATsVDYSSFADRC	26.44	27.95	424000	396000	411000	384000	377000	366000	280000	346000	356000	312000	0.008655	18.33	18.6	-0.2686	0.07778	3.453	8	0.221551	0.654526	-0.27	2.06273	0.82932
A0A5G2QLD6;S146	Sodium/potassium-transporting ATPase subunit alpha OS=Sus scrofa OX=9823 GN=ATP1A1 PE=1 SV=2	LTGESEPQTRsPDFTNENPLE	41.6	37.48	38400	37700	55800	45600	44800	52800	54000	70200	59000	66500	0.008672	15.88	15.43	0.4501	0.1304	3.452	8	0.221551	0.654526	0.45	2.06188	1.36604
A0A5G2R4J6;S485	calcium/calmodulin-dependent protein kinase OS=Sus scrofa OX=9823 GN=CAMK2D PE=3 SV=1	WQNVHFHRSGsPTVPIK****	29.43	22.85	1880000	1950000	1780000	2730000	1830000	2500000	4670000	6660000	3270000	3250000	0.008683	21.87	20.94	0.9328	0.2703	3.451	8	0.221551	0.654526	0.93	2.06133	1.90528
A0A286ZXI4;S209	Uncharacterized protein OS=Sus scrofa OX=9823 PE=4 SV=2	PSKSALLPPPsPRVGKRPPPG	20.99	1000	430000	468000	463000	366000	447000	606000	772000	864000	531000	505000	0.008729	19.29	18.72	0.566	0.1642	3.447	8	0.221551	0.654526	0.57	2.05904	1.48452
P29804;S299	Pyruvate dehydrogenase E1 component subunit alpha somatic form mitochondrial (Fragment) OS=Sus scrofa OX=9823 GN=PDHA1 PE=1 SV=1	HGHSMSDPGVsYRTREEIQEV	24.6	26.02	10700000	11100000	11200000	8890000	12700000	12900000	13000000	14200000	12900000	14300000	0.00873	23.68	23.37	0.3097	0.08983	3.447	8	0.221551	0.654526	0.31	2.05899	1.23971
A0A5K1VBH1;S306	Pyruvate dehydrogenase E1 component subunit alpha OS=Sus scrofa OX=9823 GN=PDHA1 PE=1 SV=1	HGHSMSDPGVsYRTREEIQEV	24.6	26.02	10700000	11100000	11200000	8890000	12700000	12900000	13000000	14200000	12900000	14300000	0.00873	23.68	23.37	0.3097	0.08983	3.447	8	0.221551	0.654526	0.31	2.05899	1.23971
I3LCI2;S300	Pyruvate dehydrogenase E1 component subunit alpha OS=Sus scrofa OX=9823 GN=PDHA1 PE=1 SV=2	HGHSMSDPGVsYRTREEIQEV	24.6	26.02	10700000	11100000	11200000	8890000	12700000	12900000	13000000	14200000	12900000	14300000	0.00873	23.68	23.37	0.3097	0.08983	3.447	8	0.221551	0.654526	0.31	2.05899	1.23971
A0A287A3A6;S1280	Patatin like phospholipase domain containing 7 OS=Sus scrofa OX=9823 GN=PNPLA7 PE=3 SV=1	PAKVAAVDDEsDYQTEYEEEL	41.27	20.41	673000	645000	642000	747000	655000	728000	989000	916000	856000	744000	0.008765	19.68	19.36	0.3246	0.09424	3.445	8	0.221551	0.654526	0.32	2.05725	1.24833
A0A287B3Z0;S1255	Patatin like phospholipase domain containing 7 OS=Sus scrofa OX=9823 GN=PNPLA7 PE=3 SV=2	PAKVAAVDDEsDYQTEYEEEL	41.27	20.41	673000	645000	642000	747000	655000	728000	989000	916000	856000	744000	0.008765	19.68	19.36	0.3246	0.09424	3.445	8	0.221551	0.654526	0.32	2.05725	1.24833
I3LAK5;S420	FMR1 autosomal homolog 1 OS=Sus scrofa OX=9823 GN=FXR1 PE=1 SV=4	ETESERKDELsDWSLAGEDDR	28.05	43.31	492000	439000	453000	451000	456000	502000	492000	495000	476000	517000	0.008797	18.92	18.8	0.1161	0.03372	3.442	8	0.221551	0.654526	0.12	2.05567	1.08673
A0A287BIR4;T531	Dystrobrevin alpha OS=Sus scrofa OX=9823 GN=DTNA PE=1 SV=2	RLEHEQASQPtPEKAQQNPTL	22.33	37.53	581000	597000	588000	592000	575000	585000	544000	561000	549000	553000	0.008819	19.09	19.16	-0.07142	0.02076	3.44	8	0.221551	0.654526	-0.07	2.05458	0.952638
A0A5K1VE56;S105	Myomesin 1 OS=Sus scrofa OX=9823 GN=MYOM1 PE=1 SV=1	NYGYSRGRTDsSLMLEDYSSK	47.29	27.95	4240000	5360000	4340000	8920000	4700000	3600000	2070000	1320000	3060000	2890000	0.008888	21.22	22.33	-1.114	0.3244	3.435	8	0.221551	0.654526	-1.11	2.0512	0.463294
A0A5G2QUK3;S105	Myomesin 1 OS=Sus scrofa OX=9823 GN=MYOM1 PE=1 SV=1	NYGYSRGRTDsSLMLEDYSSK	47.29	27.95	4240000	5360000	4340000	8920000	4700000	3600000	2070000	1320000	3060000	2890000	0.008888	21.22	22.33	-1.114	0.3244	3.435	8	0.221551	0.654526	-1.11	2.0512	0.463294
A0A5G2RCH7;S105	Myomesin 1 OS=Sus scrofa OX=9823 GN=MYOM1 PE=1 SV=2	NYGYSRGRTDsSLMLEDYSSK	47.29	27.95	4240000	5360000	4340000	8920000	4700000	3600000	2070000	1320000	3060000	2890000	0.008888	21.22	22.33	-1.114	0.3244	3.435	8	0.221551	0.654526	-1.11	2.0512	0.463294
A0A8W4FMP9;S105	Myomesin 1 OS=Sus scrofa OX=9823 GN=MYOM1 PE=4 SV=1	NYGYSRGRTDsSLMLEDYSSK	47.29	27.95	4240000	5360000	4340000	8920000	4700000	3600000	2070000	1320000	3060000	2890000	0.008888	21.22	22.33	-1.114	0.3244	3.435	8	0.221551	0.654526	-1.11	2.0512	0.463294
A0A8W4FR76;S236	Obscurin cytoskeletal calmodulin and titin-interacting RhoGEF OS=Sus scrofa OX=9823 GN=OBSCN PE=4 SV=1	EAMRAEGAPGsPPSIGTRTCT	30.33	22.33	1180000	1550000	1630000	644000	923000	1410000	3250000	3160000	2620000	2380000	0.008893	21.23	20.1	1.134	0.3302	3.435	8	0.221551	0.654526	1.13	2.05095	2.18859
A0A287BFA3;S317	Sorbin and SH3 domain containing 1 OS=Sus scrofa OX=9823 GN=SORBS1 PE=1 SV=2	REQQKRLSSLsDPASERRVGE	32.49	43.87	731000	617000	626000	755000	661000	756000	1540000	2180000	1160000	1090000	0.008898	20.27	19.37	0.9019	0.2626	3.434	8	0.221551	0.654526	0.9	2.05071	1.86607
A0A286ZXI4;S446	Uncharacterized protein OS=Sus scrofa OX=9823 PE=4 SV=2	PSTPKTPRALsPVAAQPPPPS	35.13	90.76	3920000	4030000	3720000	4220000	3670000	3500000	3210000	2470000	3360000	3140000	0.00892	21.57	21.9	-0.3273	0.09534	3.433	8	0.221551	0.654526	-0.33	2.04964	0.795536
A0A5G2QEG2;S404	FMR1 autosomal homolog 1 OS=Sus scrofa OX=9823 GN=FXR1 PE=1 SV=2	TSGYGTNSELsNPSETESERK	30.07	27.07	782000	1040000	869000	896000	807000	788000	743000	708000	665000	680000	0.008962	19.45	19.74	-0.2894	0.08438	3.429	8	0.221551	0.654526	-0.29	2.0476	0.817902
F1SC51;T462	PDZ and LIM domain 1 OS=Sus scrofa OX=9823 GN=PDLIM1 PE=1 SV=4	PECYVCTDCGtNLKQKGHFFV	30.36	21.87	254000	204000	224000	269000	194000	195000	170000	186000	170000	181000	0.008986	17.46	17.79	-0.3349	0.09772	3.428	8	0.221551	0.654526	-0.33	2.04643	0.795536
K7GL02;S210	ATP-binding cassette sub-family F member 1 OS=Sus scrofa OX=9823 GN=ABCF1 PE=4 SV=2	KEKAKKAEQGsEEEGEEEEEE	20.02	42	777000	789000	706000	657000	608000	664000	471000	353000	465000	494000	0.00899	18.87	19.43	-0.5539	0.1616	3.427	8	0.221551	0.654526	-0.56	2.04624	0.678302
A0A5G2RCS0;T287	calcium/calmodulin-dependent protein kinase OS=Sus scrofa OX=9823 GN=CAMK2D PE=3 SV=1	TVASMMHRQEtVDCLKKFNAR	25.33	1000	182000	108000	110000	78100	146000	224000	150000	428000	287000	276000	0.009004	17.98	16.87	1.106	0.3228	3.426	8	0.221551	0.654526	1.11	2.04556	2.15846
A0A5G2R9A4;S782	Formin homology 2 domain containing 3 OS=Sus scrofa OX=9823 GN=FHOD3 PE=4 SV=2	KFNSGDLGRGsPSPDTELHDK	29.99	24.31	5930000	5230000	5570000	5190000	6810000	5040000	4670000	4660000	4660000	4870000	0.009015	22.19	22.45	-0.2589	0.07558	3.425	8	0.221551	0.654526	-0.26	2.04503	0.835088
A0A287B9J8;S744	Formin homology 2 domain containing 3 OS=Sus scrofa OX=9823 GN=FHOD3 PE=4 SV=3	KFNSGDLGRGsPSPDTELHDK	29.99	24.31	5930000	5230000	5570000	5190000	6810000	5040000	4670000	4660000	4660000	4870000	0.009015	22.19	22.45	-0.2589	0.07558	3.425	8	0.221551	0.654526	-0.26	2.04503	0.835088
I3LRS7;S765	Formin homology 2 domain containing 3 OS=Sus scrofa OX=9823 GN=FHOD3 PE=4 SV=4	KFNSGDLGRGsPSPDTELHDK	29.99	24.31	5930000	5230000	5570000	5190000	6810000	5040000	4670000	4660000	4660000	4870000	0.009015	22.19	22.45	-0.2589	0.07558	3.425	8	0.221551	0.654526	-0.26	2.04503	0.835088
I3LER5;S72	Cytochrome c oxidase subunit 4 OS=Sus scrofa OX=9823 GN=COX4I1 PE=1 SV=2	LKEKEKASWSsLSMDEKVELY	29.55	19.04	77600	92400	107000	86700	92700	98500	113000	125000	115000	118000	0.009077	16.79	16.47	0.3229	0.09439	3.421	8	0.221551	0.654526	0.32	2.04206	1.24833
F1SIR4;S1232	CTAGE family member 5 isoform 8 OS=Sus scrofa OX=9823 GN=MIA2 PE=1 SV=3	DRFYSNSGRLsGPAELRSFNM	23.51	1000	382000	356000	365000	341000	359000	346000	320000	327000	342000	315000	0.00916	18.33	18.46	-0.1279	0.03746	3.415	8	0.221551	0.654526	-0.13	2.0381	0.913831
A0A287A6D5;S1241	CTAGE family member 5 isoform X2 OS=Sus scrofa OX=9823 GN=MIA2 PE=1 SV=1	DRFYSNSGRLsGPAELRSFNM	23.51	1000	382000	356000	365000	341000	359000	346000	320000	327000	342000	315000	0.00916	18.33	18.46	-0.1279	0.03746	3.415	8	0.221551	0.654526	-0.13	2.0381	0.913831
F1SIP9;S619	CTAGE family member 5 OS=Sus scrofa OX=9823 GN=MIA2 PE=1 SV=3	DRFYSNSGRLsGPAELRSFNM	23.51	1000	382000	356000	365000	341000	359000	346000	320000	327000	342000	315000	0.00916	18.33	18.46	-0.1279	0.03746	3.415	8	0.221551	0.654526	-0.13	2.0381	0.913831
I3LSY2;S602	CTAGE family member 5 OS=Sus scrofa OX=9823 GN=MIA2 PE=4 SV=4	DRFYSNSGRLsGPAELRSFNM	23.51	1000	382000	356000	365000	341000	359000	346000	320000	327000	342000	315000	0.00916	18.33	18.46	-0.1279	0.03746	3.415	8	0.221551	0.654526	-0.13	2.0381	0.913831
A0A287AXQ5;S1231	SH3 domain-containing protein OS=Sus scrofa OX=9823 GN=MIA2 PE=1 SV=2	DRFYSNSGRLsGPAELRSFNM	23.51	1000	382000	356000	365000	341000	359000	346000	320000	327000	342000	315000	0.00916	18.33	18.46	-0.1279	0.03746	3.415	8	0.221551	0.654526	-0.13	2.0381	0.913831
A0A287A9Z6;S254	Sorbin and SH3 domain-containing protein 2 OS=Sus scrofa OX=9823 GN=SORBS2 PE=1 SV=3	QTYRPLSKSHsDNGTDAFKDA	40.11	1000	42200000	49400000	49200000	61200000	49000000	56600000	62400000	67300000	65800000	61300000	0.009167	25.9	25.57	0.328	0.09608	3.414	8	0.221551	0.654526	0.33	2.03777	1.25701
A0A480UIA6;S380	Transmembrane and coiled-coil domain family 1 OS=Sus scrofa OX=9823 GN=TMCC1 PE=3 SV=1	IASLIRNKFGsADNIPNLKDS	27.31	1000	362000	343000	318000	420000	356000	319000	265000	284000	309000	235000	0.009173	18.1	18.45	-0.352	0.1031	3.414	8	0.221551	0.654526	-0.35	2.03749	0.784584
A0A480K104;S775	ATP-dependent 6-phosphofructokinase OS=Sus scrofa OX=9823 GN=PFKL PE=3 SV=1	ELEHVTRRTLsIETGF*****	35.01	57.45	2180000	2250000	1920000	2100000	2150000	2280000	2350000	2270000	2410000	2410000	0.009264	21.16	21.01	0.1465	0.04299	3.407	8	0.221551	0.654526	0.15	2.0332	1.10957
I3LM43;S1527	Calcium voltage-gated channel subunit alpha1 C OS=Sus scrofa OX=9823 GN=CACNA1C PE=3 SV=4	ELDKAMKEAVsAASEDDIFRR	36.19	1000	279000	279000	326000	267000	172000	393000	648000	324000	433000	475000	0.009277	18.76	17.98	0.7728	0.2269	3.406	8	0.221551	0.654526	0.78	2.03259	1.71713
A0A8W4FEG8;S1537	Calcium voltage-gated channel subunit alpha1 C OS=Sus scrofa OX=9823 GN=CACNA1C PE=4 SV=1	ELDKAMKEAVsAASEDDIFRR	36.19	1000	279000	279000	326000	267000	172000	393000	648000	324000	433000	475000	0.009277	18.76	17.98	0.7728	0.2269	3.406	8	0.221551	0.654526	0.78	2.03259	1.71713
A0A8W4FF19;S1558	Calcium voltage-gated channel subunit alpha1 C OS=Sus scrofa OX=9823 GN=CACNA1C PE=4 SV=1	ELDKAMKEAVsAASEDDIFRR	36.19	1000	279000	279000	326000	267000	172000	393000	648000	324000	433000	475000	0.009277	18.76	17.98	0.7728	0.2269	3.406	8	0.221551	0.654526	0.78	2.03259	1.71713
A0A8W4F884;S1576	Calcium voltage-gated channel subunit alpha1 C OS=Sus scrofa OX=9823 GN=CACNA1C PE=4 SV=1	ELDKAMKEAVsAASEDDIFRR	36.19	1000	279000	279000	326000	267000	172000	393000	648000	324000	433000	475000	0.009277	18.76	17.98	0.7728	0.2269	3.406	8	0.221551	0.654526	0.78	2.03259	1.71713
A0A8W4F966;S1576	Calcium voltage-gated channel subunit alpha1 C OS=Sus scrofa OX=9823 GN=CACNA1C PE=4 SV=1	ELDKAMKEAVsAASEDDIFRR	36.19	1000	279000	279000	326000	267000	172000	393000	648000	324000	433000	475000	0.009277	18.76	17.98	0.7728	0.2269	3.406	8	0.221551	0.654526	0.78	2.03259	1.71713
A0A8W4FNT5;S1610	Calcium voltage-gated channel subunit alpha1 C OS=Sus scrofa OX=9823 GN=CACNA1C PE=4 SV=1	ELDKAMKEAVsAASEDDIFRR	36.19	1000	279000	279000	326000	267000	172000	393000	648000	324000	433000	475000	0.009277	18.76	17.98	0.7728	0.2269	3.406	8	0.221551	0.654526	0.78	2.03259	1.71713
A0A8W4FNC0;S1578	Calcium voltage-gated channel subunit alpha1 C OS=Sus scrofa OX=9823 GN=CACNA1C PE=4 SV=1	ELDKAMKEAVsAASEDDIFRR	36.19	1000	279000	279000	326000	267000	172000	393000	648000	324000	433000	475000	0.009277	18.76	17.98	0.7728	0.2269	3.406	8	0.221551	0.654526	0.78	2.03259	1.71713
A0A8W4F9L0;S1536	Calcium voltage-gated channel subunit alpha1 C OS=Sus scrofa OX=9823 GN=CACNA1C PE=4 SV=1	ELDKAMKEAVsAASEDDIFRR	36.19	1000	279000	279000	326000	267000	172000	393000	648000	324000	433000	475000	0.009277	18.76	17.98	0.7728	0.2269	3.406	8	0.221551	0.654526	0.78	2.03259	1.71713
A0A8W4FAG5;S1563	Calcium voltage-gated channel subunit alpha1 C OS=Sus scrofa OX=9823 GN=CACNA1C PE=4 SV=1	ELDKAMKEAVsAASEDDIFRR	36.19	1000	279000	279000	326000	267000	172000	393000	648000	324000	433000	475000	0.009277	18.76	17.98	0.7728	0.2269	3.406	8	0.221551	0.654526	0.78	2.03259	1.71713
A0A287AB87;S1538	Voltage-dependent L-type calcium channel subunit alpha OS=Sus scrofa OX=9823 GN=CACNA1C PE=3 SV=3	ELDKAMKEAVsAASEDDIFRR	36.19	1000	279000	279000	326000	267000	172000	393000	648000	324000	433000	475000	0.009277	18.76	17.98	0.7728	0.2269	3.406	8	0.221551	0.654526	0.78	2.03259	1.71713
A0A286ZLT7;S238	Rho GTPase activating protein 12 OS=Sus scrofa OX=9823 GN=ARHGAP12 PE=1 SV=1	TTPPNQGRPDsPVYANLQELK	31.6	47.08	198000	164000	213000	190000	193000	164000	162000	161000	173000	159000	0.009365	17.32	17.54	-0.2216	0.06519	3.4	8	0.221894	0.653854	-0.22	2.02849	0.858565
A0A480P3R5;T34	CDC42 effector protein 1 OS=Sus scrofa OX=9823 GN=CDC42EP1 PE=3 SV=1	VSSSQGKRRLtADMISPPLGD	20.14	66.89	108000	109000	101000	109000	105000	129000	188000	135000	124000	127000	0.009412	17.08	16.7	0.3844	0.1132	3.396	8	0.221894	0.653854	0.38	2.02632	1.30134
A0A5G2RKB0;S285	BCL2 like 13 OS=Sus scrofa OX=9823 GN=BCL2L13 PE=1 SV=1	QVTVDPEEVKsLDSNGAGEKS	31.27	1000	947000	809000	819000	883000	1070000	992000	1100000	1440000	1180000	1300000	0.009451	20.19	19.78	0.4047	0.1193	3.393	8	0.221894	0.653854	0.41	2.02452	1.32869
A0A5G2QSZ0;S284	BCL2 like 13 OS=Sus scrofa OX=9823 GN=BCL2L13 PE=1 SV=2	QVTVDPEEVKsLDSNGAGEKS	31.27	1000	947000	809000	819000	883000	1070000	992000	1100000	1440000	1180000	1300000	0.009451	20.19	19.78	0.4047	0.1193	3.393	8	0.221894	0.653854	0.41	2.02452	1.32869
A0A287AP92;S287	Actin binding LIM protein family member 3 OS=Sus scrofa OX=9823 GN=ABLIM3 PE=1 SV=1	NLDLRQRRASsPGYIDSPSYS	20.43	40.63	831000	658000	751000	691000	781000	904000	907000	1070000	885000	810000	0.009478	19.8	19.5	0.301	0.08874	3.392	8	0.221894	0.653854	0.3	2.02328	1.23114
A0A287BFW6;S371	Actin binding LIM protein family member 3 OS=Sus scrofa OX=9823 GN=ABLIM3 PE=1 SV=3	NLDLRQRRASsPGYIDSPSYS	20.43	40.63	831000	658000	751000	691000	781000	904000	907000	1070000	885000	810000	0.009478	19.8	19.5	0.301	0.08874	3.392	8	0.221894	0.653854	0.3	2.02328	1.23114
F1RLA7;S373	Actin binding LIM protein family member 3 OS=Sus scrofa OX=9823 GN=ABLIM3 PE=1 SV=3	NLDLRQRRASsPGYIDSPSYS	20.43	40.63	831000	658000	751000	691000	781000	904000	907000	1070000	885000	810000	0.009478	19.8	19.5	0.301	0.08874	3.392	8	0.221894	0.653854	0.3	2.02328	1.23114
A0A287ARU8;S311	Actin binding LIM protein family member 3 OS=Sus scrofa OX=9823 GN=ABLIM3 PE=1 SV=3	NLDLRQRRASsPGYIDSPSYS	20.43	40.63	831000	658000	751000	691000	781000	904000	907000	1070000	885000	810000	0.009478	19.8	19.5	0.301	0.08874	3.392	8	0.221894	0.653854	0.3	2.02328	1.23114
A0A287ATF1;S310	Actin binding LIM protein family member 3 OS=Sus scrofa OX=9823 GN=ABLIM3 PE=1 SV=3	NLDLRQRRASsPGYIDSPSYS	20.43	40.63	831000	658000	751000	691000	781000	904000	907000	1070000	885000	810000	0.009478	19.8	19.5	0.301	0.08874	3.392	8	0.221894	0.653854	0.3	2.02328	1.23114
A0A287BFR4;S538	Nebulette OS=Sus scrofa OX=9823 GN=NEBL PE=1 SV=2	IPDMLRAKRAsEIYSQKKYKD	27.1	24.24	170000	190000	95400	229000	67400	56700	59000	36600	67300	72400	0.009486	15.8	17.06	-1.263	0.3726	3.391	8	0.221894	0.653854	-1.26	2.02292	0.417544
A0A287AU97;T57	Actinin alpha 2 OS=Sus scrofa OX=9823 GN=ACTN2 PE=1 SV=3	WCNSHLRKAGtQIENIEEDFR	38.3	1000	490000	452000	465000	449000	555000	397000	335000	338000	441000	413000	0.009528	18.55	18.87	-0.3297	0.0973	3.388	8	0.222425	0.652816	-0.32	2.021	0.80107
A0A8W4FR76;S6030	Obscurin cytoskeletal calmodulin and titin-interacting RhoGEF OS=Sus scrofa OX=9823 GN=OBSCN PE=4 SV=1	QAKLQVPGADsDEESKTPSAS	45.02	69.7	151000000	166000000	198000000	88000000	111000000	169000000	323000000	284000000	256000000	260000000	0.009792	27.91	27.03	0.8823	0.2619	3.37	8	0.226772	0.644411	0.88	2.00913	1.84038
A0A287B9Z6;S196	LIM domain binding 3 OS=Sus scrofa OX=9823 GN=LDB3 PE=1 SV=2	PIKDLTVDSAsPVYQAVIKNQ	51.3	32.97	6250000	7780000	9910000	3620000	10100000	13800000	17000000	22800000	9670000	23800000	0.009794	23.98	22.75	1.225	0.3637	3.369	8	0.226772	0.644411	1.23	2.00904	2.34567
F1SEN8;S201	LIM domain binding 3 OS=Sus scrofa OX=9823 GN=LDB3 PE=1 SV=5	PIKDLTVDSAsPVYQAVIKNQ	51.3	32.97	6250000	7780000	9910000	3620000	10100000	13800000	17000000	22800000	9670000	23800000	0.009794	23.98	22.75	1.225	0.3637	3.369	8	0.226772	0.644411	1.23	2.00904	2.34567
A4UTP7;S98	Myocyte-specific enhancer factor 2C OS=Sus scrofa OX=9823 GN=MEF2C PE=2 SV=1	LNKKENKGCEsPDPDSSYALT	22.89	34.44	145000	132000	138000	158000	127000	115000	135000	109000	114000	111000	0.009893	16.83	17.09	-0.2615	0.07777	3.363	8	0.226772	0.644411	-0.26	2.00467	0.835088
A4UTP7;T108	Myocyte-specific enhancer factor 2C OS=Sus scrofa OX=9823 GN=MEF2C PE=2 SV=1	SPDPDSSYALtPRTEEKYKKI	22.89	19.15	145000	132000	138000	158000	127000	115000	135000	109000	114000	111000	0.009893	16.83	17.09	-0.2615	0.07777	3.363	8	0.226772	0.644411	-0.26	2.00467	0.835088
A0A480TEY7;S98	Myocyte-specific enhancer factor 2C OS=Sus scrofa OX=9823 GN=MEF2C PE=4 SV=1	LNKKENKGCEsPDPDSSYALT	22.89	34.44	145000	132000	138000	158000	127000	115000	135000	109000	114000	111000	0.009893	16.83	17.09	-0.2615	0.07777	3.363	8	0.226772	0.644411	-0.26	2.00467	0.835088
A0A480TEY7;T108	Myocyte-specific enhancer factor 2C OS=Sus scrofa OX=9823 GN=MEF2C PE=4 SV=1	SPDPDSSYALtPRTEEKYKKI	22.89	19.15	145000	132000	138000	158000	127000	115000	135000	109000	114000	111000	0.009893	16.83	17.09	-0.2615	0.07777	3.363	8	0.226772	0.644411	-0.26	2.00467	0.835088
F1RNZ8;S118	Myocyte-specific enhancer factor 2C OS=Sus scrofa OX=9823 GN=MEF2C PE=4 SV=3	LNKKENKGCEsPDPDSSYALT	22.89	34.44	145000	132000	138000	158000	127000	115000	135000	109000	114000	111000	0.009893	16.83	17.09	-0.2615	0.07777	3.363	8	0.226772	0.644411	-0.26	2.00467	0.835088
F1RNZ8;T128	Myocyte-specific enhancer factor 2C OS=Sus scrofa OX=9823 GN=MEF2C PE=4 SV=3	SPDPDSSYALtPRTEEKYKKI	22.89	19.15	145000	132000	138000	158000	127000	115000	135000	109000	114000	111000	0.009893	16.83	17.09	-0.2615	0.07777	3.363	8	0.226772	0.644411	-0.26	2.00467	0.835088
A0A5G2R2Q2;S447	Nexilin F-actin binding protein OS=Sus scrofa OX=9823 GN=NEXN PE=1 SV=2	EEEEGSTMNGsTIEDEEETRS	26.26	17.01	3860000	3400000	4160000	3170000	3500000	3830000	5470000	6700000	5600000	4590000	0.010062	22.29	21.78	0.5149	0.1536	3.351	8	0.229487	0.639242	0.51	1.99732	1.42405
A0A287BFA3;S955	Sorbin and SH3 domain containing 1 OS=Sus scrofa OX=9823 GN=SORBS1 PE=1 SV=2	SLTVGVPSRRsLALTPPLPPL	33.19	63.69	96400	100000	97100	156000	125000	78200	62500	66300	72900	98500	0.010088	16.19	16.78	-0.5943	0.1774	3.349	8	0.229487	0.639242	-0.59	1.99619	0.664343
A0A287B778;S89	Ubiquitin conjugating enzyme E2 O OS=Sus scrofa OX=9823 GN=UBE2O PE=1 SV=1	GLVRLIHGEDsDSEGEEEGRG	29.32	1000	990000	824000	949000	1010000	855000	1060000	1560000	1440000	1180000	1060000	0.010092	20.25	19.82	0.4311	0.1287	3.349	8	0.229487	0.639242	0.43	1.99602	1.34723
A0A287B778;S91	Ubiquitin conjugating enzyme E2 O OS=Sus scrofa OX=9823 GN=UBE2O PE=1 SV=1	VRLIHGEDSDsEGEEEGRGSS	29.32	1000	990000	824000	949000	1010000	855000	1060000	1560000	1440000	1180000	1060000	0.010092	20.25	19.82	0.4311	0.1287	3.349	8	0.229487	0.639242	0.43	1.99602	1.34723
A0A8W4FIY7;T97	Creatine kinase M-type OS=Sus scrofa OX=9823 GN=CKM PE=4 SV=1	KLSVEALNSLtGEFKGKYYPL	43.36	40	2480000	2820000	2270000	2230000	2470000	2180000	1910000	1890000	2260000	1930000	0.010197	20.95	21.22	-0.2698	0.08073	3.342	8	0.230053	0.638172	-0.27	1.99153	0.82932
A0A8W4FGG4;S493	Formin binding protein 1 like OS=Sus scrofa OX=9823 GN=FNBP1L PE=4 SV=1	INHLVTQGREsPEGSYTDDAN	38.65	21.91	91300	100000	95300	92700	105000	105000	105000	136000	127000	116000	0.01029	16.84	16.56	0.2766	0.08291	3.336	8	0.230053	0.638172	0.28	1.98758	1.21419
A0A286ZYH9;S408	Formin-binding protein 1-like OS=Sus scrofa OX=9823 GN=FNBP1L PE=1 SV=3	INHLVTQGREsPEGSYTDDAN	38.65	21.91	91300	100000	95300	92700	105000	105000	105000	136000	127000	116000	0.01029	16.84	16.56	0.2766	0.08291	3.336	8	0.230053	0.638172	0.28	1.98758	1.21419
A0A287AUU1;S443	Formin-binding protein 1-like OS=Sus scrofa OX=9823 GN=FNBP1L PE=1 SV=3	INHLVTQGREsPEGSYTDDAN	38.65	21.91	91300	100000	95300	92700	105000	105000	105000	136000	127000	116000	0.01029	16.84	16.56	0.2766	0.08291	3.336	8	0.230053	0.638172	0.28	1.98758	1.21419
F1S535;S496	Formin-binding protein 1-like OS=Sus scrofa OX=9823 GN=FNBP1L PE=1 SV=5	INHLVTQGREsPEGSYTDDAN	38.65	21.91	91300	100000	95300	92700	105000	105000	105000	136000	127000	116000	0.01029	16.84	16.56	0.2766	0.08291	3.336	8	0.230053	0.638172	0.28	1.98758	1.21419
A4GR69;S39	Telethonin OS=Sus scrofa OX=9823 GN=TCAP PE=4 SV=1	TLSTRPEEGCsLHEEDAERRE	25.57	49.04	1950000	1760000	1740000	2010000	1740000	1550000	1530000	1740000	1490000	1670000	0.010296	20.6	20.81	-0.2049	0.06142	3.336	8	0.230053	0.638172	-0.21	1.98733	0.864537
A0A5G2RH32;S39	Titin-cap OS=Sus scrofa OX=9823 GN=TCAP PE=4 SV=1	TLSTRPEEGCsLHEEDAERRE	25.57	49.04	1950000	1760000	1740000	2010000	1740000	1550000	1530000	1740000	1490000	1670000	0.010296	20.6	20.81	-0.2049	0.06142	3.336	8	0.230053	0.638172	-0.21	1.98733	0.864537
F1SU55;S877	Synaptopodin 2 like OS=Sus scrofa OX=9823 GN=SYNPO2L PE=4 SV=3	PPESPRGLGTsPSSCGFQVAR	29.75	18.53	640000	552000	565000	587000	710000	777000	744000	835000	704000	668000	0.010312	19.5	19.21	0.2896	0.08686	3.335	8	0.230053	0.638172	0.29	1.98666	1.22264
A0A287AKJ3;S573	La ribonucleoprotein 1 translational regulator OS=Sus scrofa OX=9823 GN=LARP1 PE=1 SV=1	ARSLPTTVPEsPNYRNARTPR	24.21	35.13	179000	261000	190000	237000	174000	224000	432000	335000	324000	316000	0.010341	18.28	17.65	0.6361	0.1909	3.333	8	0.230053	0.638172	0.63	1.98544	1.54756
A0A5G2QIT4;S573	La ribonucleoprotein 1 translational regulator OS=Sus scrofa OX=9823 GN=LARP1 PE=1 SV=1	ARSLPTTVPEsPNYRNARTPR	24.21	35.13	179000	261000	190000	237000	174000	224000	432000	335000	324000	316000	0.010341	18.28	17.65	0.6361	0.1909	3.333	8	0.230053	0.638172	0.63	1.98544	1.54756
A0A287A960;S405	Pleckstrin homology domain containing A7 OS=Sus scrofa OX=9823 GN=PLEKHA7 PE=1 SV=3	RRSVDISLGGsPRKAWGHTTK	26.65	28.69	644000	724000	727000	697000	613000	642000	537000	391000	477000	523000	0.010405	18.95	19.37	-0.4213	0.1266	3.329	8	0.230053	0.638172	-0.42	1.98276	0.747425
A0A286ZJT5;S946	Sorbin and SH3 domain containing 1 OS=Sus scrofa OX=9823 GN=SORBS1 PE=1 SV=2	SLTVGVPSRRsLALTPPLPPL	33.19	63.69	87600	93900	91400	156000	118000	71000	55200	60200	67100	90100	0.010423	16.05	16.7	-0.6557	0.197	3.327	8	0.230053	0.638172	-0.65	1.98201	0.63728
A0A287BPW9;S993	Sorbin and SH3 domain containing 1 OS=Sus scrofa OX=9823 GN=SORBS1 PE=1 SV=2	SLTVGVPSRRsLALTPPLPPL	33.19	63.69	87600	93900	91400	156000	118000	71000	55200	60200	67100	90100	0.010423	16.05	16.7	-0.6557	0.197	3.327	8	0.230053	0.638172	-0.65	1.98201	0.63728
A0A287BF71;S218	Tight junction protein 1 OS=Sus scrofa OX=9823 GN=TJP1 PE=1 SV=2	PVSRPDPDPVsENEEDSYEEE	30.12	20.75	12600000	12700000	12400000	13300000	12200000	12500000	11400000	10600000	11500000	10700000	0.010491	23.43	23.59	-0.1585	0.0477	3.323	8	0.230053	0.638172	-0.16	1.97918	0.895025
A0A286ZRD4;S125	Tight junction protein 1 OS=Sus scrofa OX=9823 GN=TJP1 PE=1 SV=3	PVSRPDPDPVsENEEDSYEEE	30.12	20.75	12600000	12700000	12400000	13300000	12200000	12500000	11400000	10600000	11500000	10700000	0.010491	23.43	23.59	-0.1585	0.0477	3.323	8	0.230053	0.638172	-0.16	1.97918	0.895025
F1SNQ1;S121	Tight junction protein 1 OS=Sus scrofa OX=9823 GN=TJP1 PE=1 SV=4	PVSRPDPDPVsENEEDSYEEE	30.12	20.75	12600000	12700000	12400000	13300000	12200000	12500000	11400000	10600000	11500000	10700000	0.010491	23.43	23.59	-0.1585	0.0477	3.323	8	0.230053	0.638172	-0.16	1.97918	0.895025
B8Q0B2;S323	Blood vessel epicardial substance OS=Sus scrofa OX=9823 GN=BVES PE=2 SV=1	TSSVSSLYVPsPHQRASAKMK	45.5	68.3	52400000	50900000	56900000	53800000	64600000	67000000	67500000	72300000	60100000	63800000	0.01053	25.98	25.73	0.2498	0.07524	3.321	8	0.230053	0.638172	0.25	1.97757	1.18921
F1RYQ3;S323	Blood vessel epicardial substance OS=Sus scrofa OX=9823 GN=BVES PE=3 SV=2	TSSVSSLYVPsPHQRASAKMK	45.5	68.3	52400000	50900000	56900000	53800000	64600000	67000000	67500000	72300000	60100000	63800000	0.01053	25.98	25.73	0.2498	0.07524	3.321	8	0.230053	0.638172	0.25	1.97757	1.18921
I3LDU9;S105	Syntrophin beta 2 OS=Sus scrofa OX=9823 GN=SNTB2 PE=1 SV=3	SPPAPPRGPAsEAGASPPVRR	27.11	1000	197000	135000	128000	115000	155000	184000	207000	216000	232000	180000	0.01056	17.63	17.13	0.5003	0.1507	3.319	8	0.230053	0.638172	0.5	1.97634	1.41421
F1S4I1;S262	Golgi membrane protein 1 OS=Sus scrofa OX=9823 GN=GOLM1 PE=1 SV=3	KEETKEIQVAsEEEEAAAAQR	36.97	1000	2460000	2240000	2320000	2700000	2250000	2680000	2890000	2880000	2700000	2570000	0.010575	21.39	21.19	0.199	0.05998	3.318	8	0.230053	0.638172	0.2	1.97572	1.1487
A0A5G2QTK9;S407	FMR1 autosomal homolog 1 OS=Sus scrofa OX=9823 GN=FXR1 PE=1 SV=1	YGTNSELSNPsETESERKDEL	39.16	26.31	1320000	1540000	1400000	1370000	1410000	1260000	1310000	1170000	1300000	1110000	0.010618	20.23	20.42	-0.196	0.05914	3.315	8	0.230053	0.638172	-0.19	1.97396	0.876606
A0A286ZS04;S438	FMR1 autosomal homolog 1 OS=Sus scrofa OX=9823 GN=FXR1 PE=1 SV=1	YGTNSELSNPsETESERKDEL	39.16	26.31	1320000	1540000	1400000	1370000	1410000	1260000	1310000	1170000	1300000	1110000	0.010618	20.23	20.42	-0.196	0.05914	3.315	8	0.230053	0.638172	-0.19	1.97396	0.876606
A0A5G2QZ79;S5287	Obscurin cytoskeletal calmodulin and titin-interacting RhoGEF OS=Sus scrofa OX=9823 GN=OBSCN PE=3 SV=1	QRQMLLIRGFsPEDQGEYCCS	36.64	137.01	87900	56900	116000	109000	83900	53400	47200	25500	57700	55300	0.01063	15.49	16.43	-0.9387	0.2832	3.314	8	0.230053	0.638172	-0.94	1.97347	0.521233
A0A8W4FJQ6;S5351	Obscurin cytoskeletal calmodulin and titin-interacting RhoGEF OS=Sus scrofa OX=9823 GN=OBSCN PE=4 SV=1	QRQMLLIRGFsPEDQGEYCCS	36.64	137.01	87900	56900	116000	109000	83900	53400	47200	25500	57700	55300	0.01063	15.49	16.43	-0.9387	0.2832	3.314	8	0.230053	0.638172	-0.94	1.97347	0.521233
A0A287BRL9;S4981	Obscurin cytoskeletal calmodulin and titin-interacting RhoGEF OS=Sus scrofa OX=9823 GN=OBSCN PE=4 SV=3	QRQMLLIRGFsPEDQGEYCCS	36.64	137.01	87900	56900	116000	109000	83900	53400	47200	25500	57700	55300	0.01063	15.49	16.43	-0.9387	0.2832	3.314	8	0.230053	0.638172	-0.94	1.97347	0.521233
A4UTP7;S220	Myocyte-specific enhancer factor 2C OS=Sus scrofa OX=9823 GN=MEF2C PE=2 SV=1	AGNGYGNPRNsPGLLVSPGNL	29.66	45.02	395000	402000	399000	387000	405000	412000	401000	415000	413000	415000	0.010692	18.65	18.6	0.04858	0.01468	3.31	8	0.230053	0.638172	0.05	1.97094	1.03526
A0A480TEY7;S220	Myocyte-specific enhancer factor 2C OS=Sus scrofa OX=9823 GN=MEF2C PE=4 SV=1	AGNGYGNPRNsPGLLVSPGNL	29.66	45.02	395000	402000	399000	387000	405000	412000	401000	415000	413000	415000	0.010692	18.65	18.6	0.04858	0.01468	3.31	8	0.230053	0.638172	0.05	1.97094	1.03526
F1RNZ8;S240	Myocyte-specific enhancer factor 2C OS=Sus scrofa OX=9823 GN=MEF2C PE=4 SV=3	AGNGYGNPRNsPGLLVSPGNL	29.66	45.02	395000	402000	399000	387000	405000	412000	401000	415000	413000	415000	0.010692	18.65	18.6	0.04858	0.01468	3.31	8	0.230053	0.638172	0.05	1.97094	1.03526
A0A286ZK49;S935	Nuclear mitotic apparatus protein 1 OS=Sus scrofa OX=9823 GN=NUMA1 PE=1 SV=2	QEPPRAGDREsEWLEEQKGRP	20.34	1000	109000	85100	117000	113000	105000	115000	139000	149000	126000	147000	0.010741	17.04	16.68	0.3553	0.1074	3.307	8	0.230053	0.638172	0.36	1.96896	1.28343
A0A287BP49;S935	Nuclear mitotic apparatus protein 1 OS=Sus scrofa OX=9823 GN=NUMA1 PE=1 SV=2	QEPPRAGDREsEWLEEQKGRP	20.34	1000	109000	85100	117000	113000	105000	115000	139000	149000	126000	147000	0.010741	17.04	16.68	0.3553	0.1074	3.307	8	0.230053	0.638172	0.36	1.96896	1.28343
A0A286ZN81;S935	Nuclear mitotic apparatus protein 1 OS=Sus scrofa OX=9823 GN=NUMA1 PE=1 SV=2	QEPPRAGDREsEWLEEQKGRP	20.34	1000	109000	85100	117000	113000	105000	115000	139000	149000	126000	147000	0.010741	17.04	16.68	0.3553	0.1074	3.307	8	0.230053	0.638172	0.36	1.96896	1.28343
A0A287ACF3;S147	Synaptopodin 2 like OS=Sus scrofa OX=9823 GN=SYNPO2L PE=4 SV=2	RSLTNQSDWDsPYLDMELARP	32.27	13.66	53400	45700	57000	61500	27000	75900	106000	113000	73200	68000	0.01079	16.38	15.52	0.8584	0.2598	3.304	8	0.230655	0.637037	0.86	1.96698	1.81504
F1SDT0;S231	Junctophilin-2 OS=Sus scrofa OX=9823 GN=JPH2 PE=1 SV=2	AWNGEPGGEGsRPVTPSEGAG	32.21	51	2250000	1890000	2730000	1710000	3340000	3420000	3090000	3870000	3680000	3560000	0.011145	21.74	21.14	0.6029	0.1837	3.283	8	0.23693	0.62538	0.6	1.95292	1.51572
A0A287BT51;S130	Supervillin OS=Sus scrofa OX=9823 GN=SVIL PE=1 SV=2	YGLTLEPEADsDSPSRFAKSR	50.65	39.76	829000	444000	1160000	364000	1230000	1160000	2000000	2890000	1660000	1920000	0.011434	20.82	19.45	1.361	0.4168	3.265	8	0.23693	0.62538	1.37	1.9418	2.58471
A0A286ZU47;S130	Supervillin OS=Sus scrofa OX=9823 GN=SVIL PE=1 SV=2	YGLTLEPEADsDSPSRFAKSR	50.65	39.76	829000	444000	1160000	364000	1230000	1160000	2000000	2890000	1660000	1920000	0.011434	20.82	19.45	1.361	0.4168	3.265	8	0.23693	0.62538	1.37	1.9418	2.58471
A0A287A071;S130	Supervillin OS=Sus scrofa OX=9823 GN=SVIL PE=1 SV=3	YGLTLEPEADsDSPSRFAKSR	50.65	39.76	829000	444000	1160000	364000	1230000	1160000	2000000	2890000	1660000	1920000	0.011434	20.82	19.45	1.361	0.4168	3.265	8	0.23693	0.62538	1.37	1.9418	2.58471
F1RWD9;S130	Supervillin OS=Sus scrofa OX=9823 GN=SVIL PE=1 SV=3	YGLTLEPEADsDSPSRFAKSR	50.65	39.76	829000	444000	1160000	364000	1230000	1160000	2000000	2890000	1660000	1920000	0.011434	20.82	19.45	1.361	0.4168	3.265	8	0.23693	0.62538	1.37	1.9418	2.58471
F1RWD6;S130	Supervillin OS=Sus scrofa OX=9823 GN=SVIL PE=1 SV=5	YGLTLEPEADsDSPSRFAKSR	50.65	39.76	829000	444000	1160000	364000	1230000	1160000	2000000	2890000	1660000	1920000	0.011434	20.82	19.45	1.361	0.4168	3.265	8	0.23693	0.62538	1.37	1.9418	2.58471
I3LAY6;S356	Far upstream element-binding protein 1 isoform X9 OS=Sus scrofa OX=9823 GN=NEXN PE=1 SV=2	ARRSMAVDDDsPEMYKTISQE	34.04	82.23	5570000	5410000	4460000	5170000	5650000	5990000	7400000	6480000	6140000	5870000	0.011662	22.6	22.32	0.2798	0.08603	3.252	8	0.23693	0.62538	0.28	1.93323	1.21419
A0A287B906;S356	Nexilin F-actin binding protein OS=Sus scrofa OX=9823 GN=NEXN PE=1 SV=2	ARRSMAVDDDsPEMYKTISQE	34.04	82.23	5570000	5410000	4460000	5170000	5650000	5990000	7400000	6480000	6140000	5870000	0.011662	22.6	22.32	0.2798	0.08603	3.252	8	0.23693	0.62538	0.28	1.93323	1.21419
A0A287BFY0;S120	Fructose-bisphosphate aldolase OS=Sus scrofa OX=9823 GN=ALDOA PE=1 SV=1	STGSIAKRLQsIGTENTEENR	36.87	47.08	2590000	2870000	2620000	3560000	2570000	2340000	2000000	1820000	2180000	2490000	0.011688	21.04	21.43	-0.3893	0.1197	3.251	8	0.23693	0.62538	-0.39	1.93226	0.76313
A0A287A1V5;S98	Fructose-bisphosphate aldolase OS=Sus scrofa OX=9823 GN=ALDOA PE=1 SV=2	STGSIAKRLQsIGTENTEENR	36.87	47.08	2590000	2870000	2620000	3560000	2570000	2340000	2000000	1820000	2180000	2490000	0.011688	21.04	21.43	-0.3893	0.1197	3.251	8	0.23693	0.62538	-0.39	1.93226	0.76313
A0A286ZYX8;S46	Fructose-bisphosphate aldolase OS=Sus scrofa OX=9823 GN=ALDOA PE=1 SV=3	STGSIAKRLQsIGTENTEENR	36.87	47.08	2590000	2870000	2620000	3560000	2570000	2340000	2000000	1820000	2180000	2490000	0.011688	21.04	21.43	-0.3893	0.1197	3.251	8	0.23693	0.62538	-0.39	1.93226	0.76313
A0A287B8F3;S98	Fructose-bisphosphate aldolase OS=Sus scrofa OX=9823 GN=ALDOA PE=3 SV=1	STGSIAKRLQsIGTENTEENR	36.87	47.08	2590000	2870000	2620000	3560000	2570000	2340000	2000000	1820000	2180000	2490000	0.011688	21.04	21.43	-0.3893	0.1197	3.251	8	0.23693	0.62538	-0.39	1.93226	0.76313
A0A5G2QFZ4;S312	histone deacetylase OS=Sus scrofa OX=9823 GN=HDAC4 PE=3 SV=1	LAHRLVTREGsVGPLPLYTSP	21.26	16.53	65600	38200	44000	34800	42000	30000	34400	30900	26200	28500	0.011714	14.87	15.42	-0.5517	0.1698	3.249	8	0.23693	0.62538	-0.55	1.93129	0.68302
A0A286ZWS2;S819	SH3 and PX domain-containing protein 2A OS=Sus scrofa OX=9823 GN=SH3PXD2A PE=3 SV=1	EGPSEGSRRGsADLITLPAST	29.84	17.91	408000	435000	425000	434000	371000	331000	260000	350000	387000	324000	0.011714	18.32	18.66	-0.337	0.1037	3.249	8	0.23693	0.62538	-0.34	1.93129	0.790041
A0A480Y2T9;S686	SH3 and PX domain-containing protein 2A OS=Sus scrofa OX=9823 GN=SH3PXD2A PE=4 SV=1	EGPSEGSRRGsADLITLPAST	29.84	17.91	408000	435000	425000	434000	371000	331000	260000	350000	387000	324000	0.011714	18.32	18.66	-0.337	0.1037	3.249	8	0.23693	0.62538	-0.34	1.93129	0.790041
A0A287BR24;S804	SH3 and PX domains 2A OS=Sus scrofa OX=9823 GN=SH3PXD2A PE=3 SV=1	EGPSEGSRRGsADLITLPAST	29.84	17.91	408000	435000	425000	434000	371000	331000	260000	350000	387000	324000	0.011714	18.32	18.66	-0.337	0.1037	3.249	8	0.23693	0.62538	-0.34	1.93129	0.790041
A0A5G2QEU0;S805	SH3 and PX domains 2A OS=Sus scrofa OX=9823 GN=SH3PXD2A PE=3 SV=1	EGPSEGSRRGsADLITLPAST	29.84	17.91	408000	435000	425000	434000	371000	331000	260000	350000	387000	324000	0.011714	18.32	18.66	-0.337	0.1037	3.249	8	0.23693	0.62538	-0.34	1.93129	0.790041
A0A287A568;S777	SH3 and PX domains 2A OS=Sus scrofa OX=9823 GN=SH3PXD2A PE=4 SV=2	EGPSEGSRRGsADLITLPAST	29.84	17.91	408000	435000	425000	434000	371000	331000	260000	350000	387000	324000	0.011714	18.32	18.66	-0.337	0.1037	3.249	8	0.23693	0.62538	-0.34	1.93129	0.790041
A0A287A8X0;S716	SH3 and PX domains 2A OS=Sus scrofa OX=9823 GN=SH3PXD2A PE=4 SV=2	EGPSEGSRRGsADLITLPAST	29.84	17.91	408000	435000	425000	434000	371000	331000	260000	350000	387000	324000	0.011714	18.32	18.66	-0.337	0.1037	3.249	8	0.23693	0.62538	-0.34	1.93129	0.790041
A0A286ZR39;S791	SH3 and PX domains 2A OS=Sus scrofa OX=9823 GN=SH3PXD2A PE=4 SV=3	EGPSEGSRRGsADLITLPAST	29.84	17.91	408000	435000	425000	434000	371000	331000	260000	350000	387000	324000	0.011714	18.32	18.66	-0.337	0.1037	3.249	8	0.23693	0.62538	-0.34	1.93129	0.790041
A0A8W4FR76;S5189	Obscurin cytoskeletal calmodulin and titin-interacting RhoGEF OS=Sus scrofa OX=9823 GN=OBSCN PE=4 SV=1	QRQMLLIRGFsPEDQGEYCCS	36.64	137.01	127000	132000	179000	109000	126000	149000	213000	187000	222000	180000	0.01172	17.52	17.02	0.5049	0.1554	3.249	8	0.23693	0.62538	0.5	1.93107	1.41421
A0A287BFR4;S464	Nebulette OS=Sus scrofa OX=9823 GN=NEBL PE=1 SV=2	ALGIQHAKRAsEIASEKDYKR	23.74	42.88	1000000	1070000	811000	1240000	916000	814000	757000	576000	748000	796000	0.011721	19.48	19.93	-0.4443	0.1368	3.249	8	0.23693	0.62538	-0.45	1.93104	0.732043
F1RQC5;S779	La ribonucleoprotein 1 translational regulator OS=Sus scrofa OX=9823 GN=LARP1 PE=1 SV=3	ARSLPTTVPEsPNYRNARTPR	24.21	35.13	189000	265000	195000	237000	181000	225000	424000	326000	325000	314000	0.01173	18.27	17.69	0.5843	0.1799	3.248	8	0.23693	0.62538	0.58	1.9307	1.49485
A0A5G2R996;S283	KASH domain-containing protein OS=Sus scrofa OX=9823 PE=1 SV=2	RTAWTHQRQSsLQQQKELEQE	31.86	21.93	612000	682000	640000	554000	588000	529000	565000	536000	528000	555000	0.011749	19.05	19.23	-0.1781	0.05483	3.247	8	0.23693	0.62538	-0.18	1.93	0.882703
A0A287AP68;S886	XPC complex subunit DNA damage recognition and repair factor OS=Sus scrofa OX=9823 GN=XPC PE=1 SV=2	AAPHTDTGGLsSDEEEGTSSQ	29.66	22.37	1450000	1440000	1600000	1110000	1650000	1780000	1970000	1910000	1840000	1680000	0.011757	20.81	20.45	0.3517	0.1083	3.247	8	0.23693	0.62538	0.36	1.9297	1.28343
A0A287AP68;S887	XPC complex subunit DNA damage recognition and repair factor OS=Sus scrofa OX=9823 GN=XPC PE=1 SV=2	APHTDTGGLSsDEEEGTSSQG	29.66	20.53	1450000	1440000	1600000	1110000	1650000	1780000	1970000	1910000	1840000	1680000	0.011757	20.81	20.45	0.3517	0.1083	3.247	8	0.23693	0.62538	0.36	1.9297	1.28343
A0A287AXE7;S130	Supervillin OS=Sus scrofa OX=9823 GN=SVIL PE=1 SV=3	YGLTLEPEADsDSPSRFAKSR	50.65	39.76	909000	549000	1380000	364000	1670000	1560000	2380000	3760000	2050000	2530000	0.0118	21.17	19.68	1.487	0.4583	3.244	8	0.23693	0.62538	1.49	1.92812	2.80889
A0A287AU97;S421	Actinin alpha 2 OS=Sus scrofa OX=9823 GN=ACTN2 PE=1 SV=3	EQILLQKDYEsASLTEVRALL	30.39	17	263000	276000	284000	284000	316000	218000	221000	210000	242000	282000	0.011866	17.83	18.12	-0.2844	0.08776	3.241	8	0.23693	0.62538	-0.29	1.9257	0.817902
F1SMN5;S2231	Filamin C OS=Sus scrofa OX=9823 GN=FLNC PE=1 SV=1	LGRERLGSFGsITRQQEGEAS	20.56	26.31	2730000	1940000	2030000	1300000	2780000	2820000	3230000	3310000	3750000	4330000	0.011908	21.72	20.99	0.7311	0.2258	3.238	8	0.23693	0.62538	0.73	1.92416	1.65864
A0A5G2QRW9;S2222	Filamin C OS=Sus scrofa OX=9823 GN=FLNC PE=1 SV=1	LGRERLGSFGsITRQQEGEAS	20.56	26.31	2730000	1940000	2030000	1300000	2780000	2820000	3230000	3310000	3750000	4330000	0.011908	21.72	20.99	0.7311	0.2258	3.238	8	0.23693	0.62538	0.73	1.92416	1.65864
A0A5G2QY64;S2137	Filamin C OS=Sus scrofa OX=9823 GN=FLNC PE=1 SV=1	LGRERLGSFGsITRQQEGEAS	20.56	26.31	2730000	1940000	2030000	1300000	2780000	2820000	3230000	3310000	3750000	4330000	0.011908	21.72	20.99	0.7311	0.2258	3.238	8	0.23693	0.62538	0.73	1.92416	1.65864
A0A286ZRX8;S2196	Filamin C OS=Sus scrofa OX=9823 GN=FLNC PE=1 SV=2	LGRERLGSFGsITRQQEGEAS	20.56	26.31	2730000	1940000	2030000	1300000	2780000	2820000	3230000	3310000	3750000	4330000	0.011908	21.72	20.99	0.7311	0.2258	3.238	8	0.23693	0.62538	0.73	1.92416	1.65864
A0A5G2R269;S2215	Filamin C OS=Sus scrofa OX=9823 GN=FLNC PE=1 SV=2	LGRERLGSFGsITRQQEGEAS	20.56	26.31	2730000	1940000	2030000	1300000	2780000	2820000	3230000	3310000	3750000	4330000	0.011908	21.72	20.99	0.7311	0.2258	3.238	8	0.23693	0.62538	0.73	1.92416	1.65864
A0A287A8C2;S2225	Filamin C OS=Sus scrofa OX=9823 GN=FLNC PE=3 SV=2	LGRERLGSFGsITRQQEGEAS	20.56	26.31	2730000	1940000	2030000	1300000	2780000	2820000	3230000	3310000	3750000	4330000	0.011908	21.72	20.99	0.7311	0.2258	3.238	8	0.23693	0.62538	0.73	1.92416	1.65864
A0A8W4FK76;S2141	Filamin C OS=Sus scrofa OX=9823 GN=FLNC PE=4 SV=1	LGRERLGSFGsITRQQEGEAS	20.56	26.31	2730000	1940000	2030000	1300000	2780000	2820000	3230000	3310000	3750000	4330000	0.011908	21.72	20.99	0.7311	0.2258	3.238	8	0.23693	0.62538	0.73	1.92416	1.65864
A0A287ALC2;S835	RAN binding protein 2 OS=Sus scrofa OX=9823 GN=RANBP2 PE=1 SV=2	STPSPTKYSLsPNKSYKYSKT	20.63	40	125000	131000	135000	104000	137000	119000	102000	85600	94800	97200	0.011928	16.6	16.94	-0.3436	0.1061	3.237	8	0.23693	0.62538	-0.34	1.92343	0.790041
A0A287BSJ6;S835	RAN binding protein 2 OS=Sus scrofa OX=9823 GN=RANBP2 PE=1 SV=2	STPSPTKYSLsPNKSYKYSKT	20.63	40	125000	131000	135000	104000	137000	119000	102000	85600	94800	97200	0.011928	16.6	16.94	-0.3436	0.1061	3.237	8	0.23693	0.62538	-0.34	1.92343	0.790041
I3LLK1;S835	RAN binding protein 2 OS=Sus scrofa OX=9823 GN=RANBP2 PE=1 SV=3	STPSPTKYSLsPNKSYKYSKT	20.63	40	125000	131000	135000	104000	137000	119000	102000	85600	94800	97200	0.011928	16.6	16.94	-0.3436	0.1061	3.237	8	0.23693	0.62538	-0.34	1.92343	0.790041
F1SU29;S835	RAN binding protein 2 OS=Sus scrofa OX=9823 GN=RANBP2 PE=1 SV=4	STPSPTKYSLsPNKSYKYSKT	20.63	40	125000	131000	135000	104000	137000	119000	102000	85600	94800	97200	0.011928	16.6	16.94	-0.3436	0.1061	3.237	8	0.23693	0.62538	-0.34	1.92343	0.790041
A0A287AFL5;S887	Myosin binding protein C3 OS=Sus scrofa OX=9823 GN=MYBPC3 PE=1 SV=2	PAPDADAAGDsGASDEWVFDR	37.51	1000	2190000	1790000	2790000	1610000	3860000	4180000	3700000	5340000	3340000	4270000	0.011951	21.97	21.15	0.823	0.2543	3.236	8	0.23693	0.62538	0.82	1.9226	1.76541
F1SID7;S859	Myosin binding protein C3 OS=Sus scrofa OX=9823 GN=MYBPC3 PE=1 SV=4	PAPDADAAGDsGASDEWVFDR	37.51	1000	2190000	1790000	2790000	1610000	3860000	4180000	3700000	5340000	3340000	4270000	0.011951	21.97	21.15	0.823	0.2543	3.236	8	0.23693	0.62538	0.82	1.9226	1.76541
A0A287ALA0;T48	Brain acid soluble protein 1 OS=Sus scrofa OX=9823 GN=BASP1 PE=1 SV=1	KENETQAAAEtPEVKEGKEEK	32.94	91.94	2710000	2580000	2650000	2800000	2540000	2550000	2100000	2370000	2370000	2430000	0.011955	21.17	21.34	-0.1701	0.05256	3.236	8	0.23693	0.62538	-0.17	1.92245	0.888843
A0A287ACF3;S537	Synaptopodin 2 like OS=Sus scrofa OX=9823 GN=SYNPO2L PE=4 SV=2	GLLDGLVNGAsPSAGVPEPPR	45.87	40	1640000	1710000	1540000	1330000	1510000	2030000	2040000	2670000	1780000	1770000	0.012002	20.96	20.55	0.4012	0.1241	3.233	8	0.237453	0.624422	0.41	1.92075	1.32869
A0A5G2QQ79;S293	BCL2 like 13 OS=Sus scrofa OX=9823 GN=BCL2L13 PE=1 SV=1	QVTVDPEEVKsLDSNGAGEKS	31.27	1000	939000	807000	809000	883000	1080000	978000	1080000	1430000	1190000	1320000	0.01217	20.18	19.78	0.4042	0.1254	3.224	8	0.238921	0.621746	0.4	1.91471	1.31951
A0A287AN24;S278	Nexilin F-actin binding protein OS=Sus scrofa OX=9823 GN=NEXN PE=1 SV=3	ARRSMAVDDDsPEMYKTISQE	34.04	82.23	5570000	5410000	4460000	5170000	5660000	5990000	7380000	6460000	6130000	5860000	0.0122	22.6	22.32	0.2766	0.08585	3.222	8	0.238921	0.621746	0.28	1.91364	1.21419
A0A5K1VE56;S178	Myomesin 1 OS=Sus scrofa OX=9823 GN=MYOM1 PE=1 SV=1	AYIAKRKLLAsEEGITAAKQS	20.62	45.15	272000	337000	257000	214000	248000	253000	139000	115000	175000	155000	0.012217	17.3	18	-0.7021	0.218	3.221	8	0.238921	0.621746	-0.7	1.91304	0.615572
A0A5G2QUK3;S178	Myomesin 1 OS=Sus scrofa OX=9823 GN=MYOM1 PE=1 SV=1	AYIAKRKLLAsEEGITAAKQS	20.62	45.15	272000	337000	257000	214000	248000	253000	139000	115000	175000	155000	0.012217	17.3	18	-0.7021	0.218	3.221	8	0.238921	0.621746	-0.7	1.91304	0.615572
A0A5G2RCH7;S178	Myomesin 1 OS=Sus scrofa OX=9823 GN=MYOM1 PE=1 SV=2	AYIAKRKLLAsEEGITAAKQS	20.62	45.15	272000	337000	257000	214000	248000	253000	139000	115000	175000	155000	0.012217	17.3	18	-0.7021	0.218	3.221	8	0.238921	0.621746	-0.7	1.91304	0.615572
A0A8W4FMP9;S178	Myomesin 1 OS=Sus scrofa OX=9823 GN=MYOM1 PE=4 SV=1	AYIAKRKLLAsEEGITAAKQS	20.62	45.15	272000	337000	257000	214000	248000	253000	139000	115000	175000	155000	0.012217	17.3	18	-0.7021	0.218	3.221	8	0.238921	0.621746	-0.7	1.91304	0.615572
A0A287AZD8;S275	BCL2 like 13 OS=Sus scrofa OX=9823 GN=BCL2L13 PE=1 SV=2	QVTVDPEEVKsLDSNGAGEKS	31.27	1000	940000	807000	809000	883000	1080000	978000	1080000	1430000	1190000	1320000	0.012234	20.18	19.78	0.4039	0.1254	3.22	8	0.238921	0.621746	0.4	1.91243	1.31951
I3L8F7;S182	Nestin OS=Sus scrofa OX=9823 GN=NES PE=1 SV=3	LAPALSPDRHsLEVKDGEPSE	29.64	1000	1800000	1940000	1910000	1090000	1530000	1350000	386000	381000	776000	922000	0.012247	19.37	20.63	-1.258	0.3908	3.22	8	0.238921	0.621746	-1.26	1.91197	0.417544
A0A286ZJT5;S317	Sorbin and SH3 domain containing 1 OS=Sus scrofa OX=9823 GN=SORBS1 PE=1 SV=2	REQQKRLSSLsDPASERRVGE	32.49	43.87	664000	578000	589000	755000	621000	686000	1360000	1980000	1070000	1000000	0.012295	20.13	19.28	0.8442	0.2624	3.217	8	0.238921	0.621746	0.85	1.91027	1.8025
A0A287BPW9;S317	Sorbin and SH3 domain containing 1 OS=Sus scrofa OX=9823 GN=SORBS1 PE=1 SV=2	REQQKRLSSLsDPASERRVGE	32.49	43.87	664000	578000	589000	755000	621000	686000	1360000	1980000	1070000	1000000	0.012295	20.13	19.28	0.8442	0.2624	3.217	8	0.238921	0.621746	0.85	1.91027	1.8025
A0A5G2QJR5;S779	Myosin binding protein C3 OS=Sus scrofa OX=9823 GN=MYBPC3 PE=1 SV=2	PAPDADAAGDsGASDEWVFDR	37.51	1000	2190000	1790000	2780000	1610000	3820000	4120000	3650000	5270000	3310000	4220000	0.01231	21.95	21.14	0.8092	0.2516	3.216	8	0.238921	0.621746	0.81	1.90974	1.75321
I3LNY6;S598	Nestin OS=Sus scrofa OX=9823 GN=NES PE=1 SV=3	LAPALSPDRHsLEVKDGEPSE	29.64	1000	1790000	1930000	1910000	1090000	1520000	1350000	386000	380000	774000	919000	0.012327	19.37	20.62	-1.256	0.3905	3.215	8	0.238921	0.621746	-1.25	1.90914	0.420448
A0A5G2QB72;T643	Rho guanine nucleotide exchange factor 12 OS=Sus scrofa OX=9823 GN=ARHGEF12 PE=4 SV=1	WEVERVTEHGtPKPFRKFDSI	28.98	54.08	1450000	1340000	1210000	1230000	1460000	1490000	1620000	1720000	1430000	1630000	0.012391	20.59	20.35	0.2393	0.07452	3.212	8	0.239336	0.620992	0.24	1.90689	1.18099
F1S9S2;T677	Rho guanine nucleotide exchange factor 12 OS=Sus scrofa OX=9823 GN=ARHGEF12 PE=4 SV=3	WEVERVTEHGtPKPFRKFDSI	28.98	54.08	1450000	1340000	1210000	1230000	1460000	1490000	1620000	1720000	1430000	1630000	0.012391	20.59	20.35	0.2393	0.07452	3.212	8	0.239336	0.620992	0.24	1.90689	1.18099
A0A287AEZ4;S183	non-specific serine/threonine protein kinase OS=Sus scrofa OX=9823 GN=WNK1 PE=4 SV=1	KEEPPSARSGsGGGSAKEPQE	21.19	28.69	799000	708000	848000	797000	828000	858000	884000	890000	885000	881000	0.01248	19.75	19.6	0.1467	0.04574	3.207	8	0.240215	0.6194	0.15	1.90379	1.10957
Q6R2V0;S183	Serine/threonine-protein kinase WNK1 OS=Sus scrofa OX=9823 GN=WNK1 PE=2 SV=3	KEEPPSARSGsGGGSAKEPQE	21.19	28.69	799000	708000	848000	797000	828000	858000	884000	890000	885000	881000	0.01248	19.75	19.6	0.1467	0.04574	3.207	8	0.240215	0.6194	0.15	1.90379	1.10957
A0A287B2T0;S557	Huntingtin OS=Sus scrofa OX=9823 GN=HTT PE=1 SV=1	LKSLGHSRQPsDSSVDKFVSR	26.43	36.04	184000	152000	219000	230000	205000	231000	359000	274000	278000	247000	0.01252	18.07	17.58	0.4867	0.1519	3.205	8	0.240215	0.6194	0.49	1.9024	1.40444
A0A286ZRA0;S557	Huntingtin OS=Sus scrofa OX=9823 GN=HTT PE=1 SV=2	LKSLGHSRQPsDSSVDKFVSR	26.43	36.04	184000	152000	219000	230000	205000	231000	359000	274000	278000	247000	0.01252	18.07	17.58	0.4867	0.1519	3.205	8	0.240215	0.6194	0.49	1.9024	1.40444
F6Q6A7;S132	Cysteine and glycine rich protein 3 OS=Sus scrofa OX=9823 GN=CSRP3 PE=1 SV=2	ESEKCPRCGKsVYAAEKVMGG	21.99	32.27	2630000	2550000	3010000	2680000	2600000	2970000	4050000	3500000	2860000	3660000	0.012663	21.69	21.36	0.3295	0.1031	3.197	8	0.240609	0.618688	0.33	1.89746	1.25701
I3LIC8;S293	Ras interacting protein 1 OS=Sus scrofa OX=9823 GN=RASIP1 PE=1 SV=3	RPQKNRSRAAsGGAALASPSP	36.45	38.63	976000	1150000	1150000	1180000	1280000	1440000	1520000	1570000	1230000	1290000	0.012731	20.42	20.12	0.2968	0.09292	3.194	8	0.240609	0.618688	0.3	1.89514	1.23114
A0A287BCY9;S631	Sodium/potassium-transporting ATPase subunit alpha OS=Sus scrofa OX=9823 GN=ATP1A2 PE=3 SV=2	REAKACVVHGsDLKDMTSEQL	22.26	1000	218000	216000	205000	128000	233000	153000	136000	106000	140000	128000	0.012747	17.01	17.58	-0.5729	0.1794	3.193	8	0.240609	0.618688	-0.57	1.89459	0.673617
A0A5S6G1Z7;S666	Sodium/potassium-transporting ATPase subunit alpha OS=Sus scrofa OX=9823 GN=ATP1A2 PE=3 SV=2	REAKACVVHGsDLKDMTSEQL	22.26	1000	218000	216000	205000	128000	233000	153000	136000	106000	140000	128000	0.012747	17.01	17.58	-0.5729	0.1794	3.193	8	0.240609	0.618688	-0.57	1.89459	0.673617
A0A287AVW1;S643	Sodium/potassium-transporting ATPase subunit alpha OS=Sus scrofa OX=9823 GN=ATP1A2 PE=3 SV=2	REAKACVVHGsDLKDMTSEQL	22.26	1000	218000	216000	205000	128000	233000	153000	136000	106000	140000	128000	0.012747	17.01	17.58	-0.5729	0.1794	3.193	8	0.240609	0.618688	-0.57	1.89459	0.673617
A0A286ZRG2;S664	Sodium/potassium-transporting ATPase subunit alpha OS=Sus scrofa OX=9823 GN=ATP1A4 PE=3 SV=2	REAKACVVHGsDLKDMTSEQL	22.26	1000	218000	216000	205000	128000	233000	153000	136000	106000	140000	128000	0.012747	17.01	17.58	-0.5729	0.1794	3.193	8	0.240609	0.618688	-0.57	1.89459	0.673617
D2WKD8;S665	Sodium/potassium-transporting ATPase subunit alpha-2 OS=Sus scrofa OX=9823 GN=ATP1A2 PE=1 SV=1	REAKACVVHGsDLKDMTSEQL	22.26	1000	218000	216000	205000	128000	233000	153000	136000	106000	140000	128000	0.012747	17.01	17.58	-0.5729	0.1794	3.193	8	0.240609	0.618688	-0.57	1.89459	0.673617
A0A286ZLL9;S259	Synaptopodin OS=Sus scrofa OX=9823 GN=SYNPO PE=4 SV=3	GLLRHLEKMAsEEEEVPLVVY	44.36	211.81	13800000	14900000	13000000	15200000	12500000	11900000	12500000	9770000	11700000	12000000	0.012767	23.46	23.72	-0.2631	0.08244	3.192	8	0.240609	0.618688	-0.26	1.89391	0.835088
A0A287AM28;T367	NDRG family member 4 OS=Sus scrofa OX=9823 GN=NDRG4 PE=1 SV=2	ASMTRLARSRtASLTSASSVD	29.85	38.03	510000	499000	506000	477000	479000	459000	436000	423000	407000	489000	0.012794	18.75	18.91	-0.1609	0.05042	3.19	8	0.240609	0.618688	-0.16	1.89299	0.895025
A0A287BRH1;T354	NDRG family member 4 OS=Sus scrofa OX=9823 GN=NDRG4 PE=1 SV=2	ASMTRLARSRtASLTSASSVD	29.85	38.03	510000	499000	506000	477000	479000	459000	436000	423000	407000	489000	0.012794	18.75	18.91	-0.1609	0.05042	3.19	8	0.240609	0.618688	-0.16	1.89299	0.895025
I3LSD8;T291	NDRG family member 4 OS=Sus scrofa OX=9823 GN=NDRG4 PE=1 SV=4	ASMTRLARSRtASLTSASSVD	29.85	38.03	510000	499000	506000	477000	479000	459000	436000	423000	407000	489000	0.012794	18.75	18.91	-0.1609	0.05042	3.19	8	0.240609	0.618688	-0.16	1.89299	0.895025
F1RFT1;T417	NDRG family member 4 OS=Sus scrofa OX=9823 GN=NDRG4 PE=1 SV=5	ASMTRLARSRtASLTSASSVD	29.85	38.03	510000	499000	506000	477000	479000	459000	436000	423000	407000	489000	0.012794	18.75	18.91	-0.1609	0.05042	3.19	8	0.240609	0.618688	-0.16	1.89299	0.895025
A0A8W4FC20;T3786	Obscurin cytoskeletal calmodulin and titin-interacting RhoGEF OS=Sus scrofa OX=9823 GN=OBSCN PE=4 SV=1	TSSDDESRAGtPSLVTYLKKA	32.2	45.01	5860000	4330000	6080000	4630000	7430000	6860000	12800000	11900000	7240000	8880000	0.013066	23.14	22.41	0.7324	0.2306	3.177	8	0.245322	0.610264	0.73	1.88386	1.65864
A0A287BFA3;T486	Sorbin and SH3 domain containing 1 OS=Sus scrofa OX=9823 GN=SORBS1 PE=1 SV=2	DGEKVVKRSAtLPLPTRSSSL	32.9	61.29	2520000	1660000	2210000	1570000	1950000	2880000	2280000	4060000	2750000	2940000	0.013179	21.48	20.9	0.5858	0.1847	3.171	8	0.247031	0.607249	0.58	1.88012	1.49485
F1RVG6;S892	Nebulette OS=Sus scrofa OX=9823 GN=NEBL PE=1 SV=3	DYSAQDEDEVsFRDGDYIVNV	44.67	192.65	38600000	56800000	34700000	28100000	34000000	33800000	22600000	14800000	16800000	20800000	0.013233	24.31	25.15	-0.8403	0.2652	3.168	8	0.247647	0.606167	-0.84	1.87834	0.558644
I3LNY6;S671	Nestin OS=Sus scrofa OX=9823 GN=NES PE=1 SV=3	QELLEKESLKsPEEEIQEPLV	36.06	86.39	2870000	2900000	2090000	2600000	2820000	2640000	4610000	4190000	4150000	3700000	0.013287	21.85	21.33	0.5236	0.1654	3.165	8	0.248247	0.605116	0.52	1.87657	1.43396
A0A5G2RAE0;S542	Pleckstrin homology like domain family B member 1 OS=Sus scrofa OX=9823 GN=PHLDB1 PE=4 SV=2	TLGARGRRTRsPSPTLGESLA	32.76	42.68	1590000	1920000	1770000	1740000	1680000	1590000	1380000	1350000	1580000	1580000	0.013314	20.51	20.73	-0.219	0.06921	3.164	8	0.248352	0.604932	-0.22	1.87569	0.858565
A0A287BFA3;S321	Sorbin and SH3 domain containing 1 OS=Sus scrofa OX=9823 GN=SORBS1 PE=1 SV=2	KRLSSLSDPAsERRVGEQDSA	22.32	41.93	48300	37600	48900	37400	57900	53000	87100	164000	73800	84000	0.013357	16.39	15.47	0.9218	0.2915	3.162	8	0.248446	0.604768	0.92	1.87429	1.89212
A0A287BHK1;S349	Catenin delta 1 OS=Sus scrofa OX=9823 GN=CTNND1 PE=1 SV=2	LAQHERGSLAsLDSLRKGGPP	31	53.53	3650000	3680000	3380000	3500000	3600000	3290000	3340000	3010000	3150000	3470000	0.013406	21.63	21.76	-0.1324	0.04191	3.159	8	0.248446	0.604768	-0.13	1.8727	0.913831
A0A287BBS6;S287	Catenin delta 1 OS=Sus scrofa OX=9823 GN=CTNND1 PE=3 SV=2	LAQHERGSLAsLDSLRKGGPP	31	53.53	3650000	3680000	3380000	3500000	3600000	3290000	3340000	3010000	3150000	3470000	0.013406	21.63	21.76	-0.1324	0.04191	3.159	8	0.248446	0.604768	-0.13	1.8727	0.913831
A0A8W4FQW5;S325	Catenin delta 1 OS=Sus scrofa OX=9823 GN=CTNND1 PE=4 SV=1	LAQHERGSLAsLDSLRKGGPP	31	53.53	3650000	3680000	3380000	3500000	3600000	3290000	3340000	3010000	3150000	3470000	0.013406	21.63	21.76	-0.1324	0.04191	3.159	8	0.248446	0.604768	-0.13	1.8727	0.913831
A0A8W4F7G5;S35	Uncharacterized protein OS=Sus scrofa OX=9823 GN=PEBP1 PE=4 SV=1	GKVLTPTQVKsRPTSITWDGL	28.21	16.66	281000	299000	282000	313000	342000	379000	334000	345000	360000	328000	0.013437	18.41	18.21	0.2048	0.06484	3.158	8	0.248609	0.604483	0.2	1.8717	1.1487
F1RVG6;S551	Nebulette OS=Sus scrofa OX=9823 GN=NEBL PE=1 SV=3	IPDMLRAKRAsEIYSQKKYKD	27.1	24.24	148000	191000	56200	229000	30000	32400	28000	11400	24300	39400	0.013493	14.61	16.63	-2.021	0.6406	3.155	8	0.24896	0.60387	-2.02	1.86989	0.246558
A0A287AEF8;S1896	AT-rich interaction domain 1B OS=Sus scrofa OX=9823 GN=ARID1B PE=1 SV=2	PEDRSGTALAsPDATADPKEK	25.38	41.04	516000	514000	519000	514000	519000	513000	514000	508000	512000	511000	0.013588	18.96	18.98	-0.01347	0.004276	3.151	8	0.24896	0.60387	-0.02	1.86684	0.986233
A0A286ZL37;S1882	AT-rich interaction domain 1B OS=Sus scrofa OX=9823 GN=ARID1B PE=1 SV=3	PEDRSGTALAsPDATADPKEK	25.38	41.04	516000	514000	519000	514000	519000	513000	514000	508000	512000	511000	0.013588	18.96	18.98	-0.01347	0.004276	3.151	8	0.24896	0.60387	-0.02	1.86684	0.986233
F1SB28;S1886	AT-rich interaction domain 1B OS=Sus scrofa OX=9823 GN=ARID1B PE=1 SV=4	PEDRSGTALAsPDATADPKEK	25.38	41.04	516000	514000	519000	514000	519000	513000	514000	508000	512000	511000	0.013588	18.96	18.98	-0.01347	0.004276	3.151	8	0.24896	0.60387	-0.02	1.86684	0.986233
A0A5G2RNE3;S578	Microtubule-associated protein OS=Sus scrofa OX=9823 GN=MAPT PE=1 SV=1	AEIVYKSPVVsGDTSPRHLSN	20.78	19.85	87800	113000	104000	102000	84800	92800	71800	73100	70500	80600	0.013616	16.24	16.58	-0.3378	0.1073	3.149	8	0.24896	0.60387	-0.34	1.86595	0.790041
A0A287AAQ4;S578	Microtubule-associated protein OS=Sus scrofa OX=9823 GN=MAPT PE=1 SV=2	AEIVYKSPVVsGDTSPRHLSN	20.78	19.85	87800	113000	104000	102000	84800	92800	71800	73100	70500	80600	0.013616	16.24	16.58	-0.3378	0.1073	3.149	8	0.24896	0.60387	-0.34	1.86595	0.790041
F1SPI2;S888	DNA repair protein complementing XP-C cells isoform 5 OS=Sus scrofa OX=9823 GN=XPC PE=1 SV=1	AAPHTDTGGLsSDEEEGTSSQ	29.66	22.37	1200000	1270000	1200000	1110000	1220000	1290000	1370000	1450000	1390000	1230000	0.013751	20.36	20.19	0.1646	0.05238	3.143	8	0.24896	0.60387	0.17	1.86167	1.12506
F1SPI2;S889	DNA repair protein complementing XP-C cells isoform 5 OS=Sus scrofa OX=9823 GN=XPC PE=1 SV=1	APHTDTGGLSsDEEEGTSSQG	29.66	20.53	1200000	1270000	1200000	1110000	1220000	1290000	1370000	1450000	1390000	1230000	0.013751	20.36	20.19	0.1646	0.05238	3.143	8	0.24896	0.60387	0.17	1.86167	1.12506
I6YP72;S25	Glycogen synthase kinase-3 beta OS=Sus scrofa OX=9823 GN=GSK3B PE=2 SV=1	KPVQQPSAFGsMKVSRDKDGS	23.03	82.23	39200	36900	40300	41300	39600	41600	41300	49900	46100	50700	0.013784	15.48	15.27	0.2143	0.06823	3.141	8	0.24896	0.60387	0.21	1.86062	1.15669
I3L8F7;S255	Nestin OS=Sus scrofa OX=9823 GN=NES PE=1 SV=3	QELLEKESLKsPEEEIQEPLV	36.06	86.39	2880000	2920000	2090000	2600000	2830000	2640000	4610000	4200000	4160000	3720000	0.013793	21.86	21.33	0.5225	0.1664	3.141	8	0.24896	0.60387	0.53	1.86034	1.44393
A0A8W4FHW4;S76	PP2A Aalpha (PPP2R1A) and B55A (PPP2R2A) interacting phosphatase regulator 1 OS=Sus scrofa OX=9823 GN=PABIR1 PE=4 SV=1	PNRHGLLLPAsPVRMHSSRLH	30.16	1000	539000	523000	578000	491000	617000	592000	643000	621000	633000	643000	0.013825	19.26	19.06	0.1926	0.06135	3.139	8	0.24896	0.60387	0.2	1.85933	1.1487
A0A287BMM8;S544	Actin binding LIM protein 1 OS=Sus scrofa OX=9823 GN=ABLIM1 PE=1 SV=2	IETDHWPGPPsLAAVGADTRR	35.02	51.55	93800	81200	149000	77600	119000	123000	147000	298000	237000	192000	0.013832	17.53	16.62	0.9096	0.2898	3.139	8	0.24896	0.60387	0.91	1.85912	1.87905
A0A5G2QF61;S1184	SH3 domain-containing protein OS=Sus scrofa OX=9823 GN=MIA2 PE=1 SV=1	DRFYSNSGRLsGPAELRSFNM	23.51	1000	375000	355000	358000	341000	356000	351000	313000	322000	340000	316000	0.013919	18.32	18.44	-0.1212	0.03868	3.135	8	0.24896	0.60387	-0.12	1.85639	0.920188
A0A286ZQW1;S1189	SH3 domain-containing protein OS=Sus scrofa OX=9823 GN=MIA2 PE=1 SV=1	DRFYSNSGRLsGPAELRSFNM	23.51	1000	375000	355000	358000	341000	356000	351000	313000	322000	340000	316000	0.013919	18.32	18.44	-0.1212	0.03868	3.135	8	0.24896	0.60387	-0.12	1.85639	0.920188
A0A5G2RA54;S366	Nucleobindin-1 OS=Sus scrofa OX=9823 GN=NUCB1 PE=1 SV=1	AELNAKAQRLsQETEALGRSQ	20.51	40.63	371000	360000	364000	314000	327000	333000	283000	277000	307000	251000	0.014014	18.14	18.4	-0.2623	0.08379	3.13	8	0.24896	0.60387	-0.26	1.85344	0.835088
A0A287AHD5;S366	Nucleobindin-1 OS=Sus scrofa OX=9823 GN=NUCB1 PE=1 SV=2	AELNAKAQRLsQETEALGRSQ	20.51	40.63	371000	360000	364000	314000	327000	333000	283000	277000	307000	251000	0.014014	18.14	18.4	-0.2623	0.08379	3.13	8	0.24896	0.60387	-0.26	1.85344	0.835088
F1RG85;S2263	Myosin XVIIIB OS=Sus scrofa OX=9823 GN=MYO18B PE=3 SV=4	GALSLRSGAPsPLGAEGAAGT	47.71	126.67	277000	286000	316000	287000	294000	313000	300000	360000	356000	374000	0.014032	18.37	18.15	0.2183	0.06975	3.129	8	0.24896	0.60387	0.22	1.85288	1.16473
A0A5G2RKB0;S288	BCL2 like 13 OS=Sus scrofa OX=9823 GN=BCL2L13 PE=1 SV=1	VDPEEVKSLDsNGAGEKSENN	25.42	1000	3740000	3490000	3080000	3010000	3640000	3720000	3700000	5090000	4940000	4540000	0.014041	22.06	21.69	0.367	0.1173	3.129	8	0.24896	0.60387	0.37	1.8526	1.29235
A0A5G2QSZ0;S287	BCL2 like 13 OS=Sus scrofa OX=9823 GN=BCL2L13 PE=1 SV=2	VDPEEVKSLDsNGAGEKSENN	25.42	1000	3740000	3490000	3080000	3010000	3640000	3720000	3700000	5090000	4940000	4540000	0.014041	22.06	21.69	0.367	0.1173	3.129	8	0.24896	0.60387	0.37	1.8526	1.29235
A0A5G2QEU9;S508	Pleckstrin homology domain containing A7 OS=Sus scrofa OX=9823 GN=PLEKHA7 PE=1 SV=1	RRSVDISLGGsPRKAWGHTTK	26.65	28.69	707000	794000	802000	697000	666000	697000	591000	426000	522000	569000	0.014054	19.08	19.48	-0.4007	0.1281	3.128	8	0.24896	0.60387	-0.4	1.8522	0.757858
A0A287A2Q2;S538	Pleckstrin homology domain containing A7 OS=Sus scrofa OX=9823 GN=PLEKHA7 PE=1 SV=2	RRSVDISLGGsPRKAWGHTTK	26.65	28.69	707000	794000	802000	697000	666000	697000	591000	426000	522000	569000	0.014054	19.08	19.48	-0.4007	0.1281	3.128	8	0.24896	0.60387	-0.4	1.8522	0.757858
A0A287AYX4;S566	Pleckstrin homology domain containing A7 OS=Sus scrofa OX=9823 GN=PLEKHA7 PE=1 SV=2	RRSVDISLGGsPRKAWGHTTK	26.65	28.69	707000	794000	802000	697000	666000	697000	591000	426000	522000	569000	0.014054	19.08	19.48	-0.4007	0.1281	3.128	8	0.24896	0.60387	-0.4	1.8522	0.757858
A0A287AD37;S556	Pleckstrin homology domain containing A7 OS=Sus scrofa OX=9823 GN=PLEKHA7 PE=1 SV=3	RRSVDISLGGsPRKAWGHTTK	26.65	28.69	707000	794000	802000	697000	666000	697000	591000	426000	522000	569000	0.014054	19.08	19.48	-0.4007	0.1281	3.128	8	0.24896	0.60387	-0.4	1.8522	0.757858
A0A287ACE1;S612	Pleckstrin homology domain containing A7 OS=Sus scrofa OX=9823 GN=PLEKHA7 PE=1 SV=3	RRSVDISLGGsPRKAWGHTTK	26.65	28.69	707000	794000	802000	697000	666000	697000	591000	426000	522000	569000	0.014054	19.08	19.48	-0.4007	0.1281	3.128	8	0.24896	0.60387	-0.4	1.8522	0.757858
A0A287BH77;S566	Pleckstrin homology domain containing A7 OS=Sus scrofa OX=9823 GN=PLEKHA7 PE=1 SV=3	RRSVDISLGGsPRKAWGHTTK	26.65	28.69	707000	794000	802000	697000	666000	697000	591000	426000	522000	569000	0.014054	19.08	19.48	-0.4007	0.1281	3.128	8	0.24896	0.60387	-0.4	1.8522	0.757858
F1S995;S612	Pleckstrin homology domain containing A7 OS=Sus scrofa OX=9823 GN=PLEKHA7 PE=1 SV=4	RRSVDISLGGsPRKAWGHTTK	26.65	28.69	707000	794000	802000	697000	666000	697000	591000	426000	522000	569000	0.014054	19.08	19.48	-0.4007	0.1281	3.128	8	0.24896	0.60387	-0.4	1.8522	0.757858
A0A5G2QZ79;S2612	Obscurin cytoskeletal calmodulin and titin-interacting RhoGEF OS=Sus scrofa OX=9823 GN=OBSCN PE=3 SV=1	ASAQVRWFKGsVELQPGAKYE	39.66	1000	1850000	1640000	2950000	1540000	1960000	1240000	942000	515000	760000	1640000	0.014142	19.85	20.88	-1.034	0.3311	3.124	8	0.24896	0.60387	-1.03	1.84949	0.48971
A0A8W4FJQ6;S2607	Obscurin cytoskeletal calmodulin and titin-interacting RhoGEF OS=Sus scrofa OX=9823 GN=OBSCN PE=4 SV=1	ASAQVRWFKGsVELQPGAKYE	39.66	1000	1850000	1640000	2950000	1540000	1960000	1240000	942000	515000	760000	1640000	0.014142	19.85	20.88	-1.034	0.3311	3.124	8	0.24896	0.60387	-1.03	1.84949	0.48971
A0A287BRL9;S2569	Obscurin cytoskeletal calmodulin and titin-interacting RhoGEF OS=Sus scrofa OX=9823 GN=OBSCN PE=4 SV=3	ASAQVRWFKGsVELQPGAKYE	39.66	1000	1850000	1640000	2950000	1540000	1960000	1240000	942000	515000	760000	1640000	0.014142	19.85	20.88	-1.034	0.3311	3.124	8	0.24896	0.60387	-1.03	1.84949	0.48971
A0A5G2QTK9;S404	FMR1 autosomal homolog 1 OS=Sus scrofa OX=9823 GN=FXR1 PE=1 SV=1	TSGYGTNSELsNPSETESERK	30.07	27.07	771000	1040000	857000	896000	795000	785000	740000	722000	670000	684000	0.014146	19.46	19.73	-0.2697	0.08634	3.124	8	0.24896	0.60387	-0.27	1.84937	0.82932
A0A286ZS04;S435	FMR1 autosomal homolog 1 OS=Sus scrofa OX=9823 GN=FXR1 PE=1 SV=1	TSGYGTNSELsNPSETESERK	30.07	27.07	771000	1040000	857000	896000	795000	785000	740000	722000	670000	684000	0.014146	19.46	19.73	-0.2697	0.08634	3.124	8	0.24896	0.60387	-0.27	1.84937	0.82932
A0A286ZLL9;S682	Synaptopodin OS=Sus scrofa OX=9823 GN=SYNPO PE=4 SV=3	QQEPAPRDRAsPAAHEELLPE	37.52	67.1	5400000	6000000	5450000	6250000	4730000	4800000	4480000	4360000	5010000	3740000	0.014157	22.09	22.4	-0.3142	0.1006	3.123	8	0.24896	0.60387	-0.31	1.84903	0.806642
A0A8W4FR76;S5993	Obscurin cytoskeletal calmodulin and titin-interacting RhoGEF OS=Sus scrofa OX=9823 GN=OBSCN PE=4 SV=1	PSAAEARSHLsLAEVGTEEFL	24.97	23.65	154000	155000	63900	87700	122000	148000	190000	322000	209000	249000	0.014176	17.72	16.75	0.9703	0.3108	3.122	8	0.24896	0.60387	0.97	1.84845	1.95884
A0A287BCB7;S189	Prelamin-A/C OS=Sus scrofa OX=9823 GN=LMNA PE=1 SV=2	ELQQSRIRIDsLSAQLSQLQK	30.56	13.66	220000	237000	256000	198000	246000	219000	174000	132000	147000	186000	0.014348	17.37	17.81	-0.4482	0.1439	3.114	8	0.250813	0.60065	-0.44	1.84321	0.737135
A0A287A603;S201	Phosphodiesterase OS=Sus scrofa OX=9823 GN=PDE4D PE=3 SV=2	SKRSPMCNQPsINKATITEEA	20.33	1000	49000	38700	43800	46600	42700	56600	46400	86100	92600	64600	0.014364	16.03	15.43	0.6066	0.1948	3.114	8	0.250813	0.60065	0.6	1.84272	1.51572
A0A5G2R0K8;S254	Catenin alpha 1 OS=Sus scrofa OX=9823 GN=CTNNA1 PE=1 SV=1	MIRTPEELDDsDFETEDFDVR	46.6	1000	49600000	39500000	44000000	43700000	47600000	47800000	52300000	54200000	53100000	50300000	0.014391	25.62	25.42	0.2026	0.0651	3.112	8	0.250813	0.60065	0.2	1.84191	1.1487
A0A5G2QWY5;S267	Catenin alpha 1 OS=Sus scrofa OX=9823 GN=CTNNA1 PE=1 SV=2	MIRTPEELDDsDFETEDFDVR	46.6	1000	49600000	39500000	44000000	43700000	47600000	47800000	52300000	54200000	53100000	50300000	0.014391	25.62	25.42	0.2026	0.0651	3.112	8	0.250813	0.60065	0.2	1.84191	1.1487
A0A8W4FL64;S258	Catenin alpha 1 OS=Sus scrofa OX=9823 GN=CTNNA1 PE=4 SV=1	MIRTPEELDDsDFETEDFDVR	46.6	1000	49600000	39500000	44000000	43700000	47600000	47800000	52300000	54200000	53100000	50300000	0.014391	25.62	25.42	0.2026	0.0651	3.112	8	0.250813	0.60065	0.2	1.84191	1.1487
I3L8F7;S252	Nestin OS=Sus scrofa OX=9823 GN=NES PE=1 SV=3	QDAQELLEKEsLKSPEEEIQE	34.87	65.97	400000	402000	433000	236000	330000	307000	123000	124000	204000	223000	0.014517	17.49	18.43	-0.934	0.3006	3.107	8	0.252619	0.597534	-0.94	1.83812	0.521233
A0A287A9K0;S132	Lysine-specific histone demethylase OS=Sus scrofa OX=9823 GN=KDM1A PE=1 SV=1	REMDESLANLsEDEYYSEEER	39.19	64.52	1090000	1070000	1040000	1080000	1050000	1040000	1000000	988000	1050000	1020000	0.014661	19.96	20.02	-0.06436	0.02076	3.1	8	0.252844	0.597147	-0.06	1.83384	0.959264
F1STX8;S132	Lysine-specific histone demethylase OS=Sus scrofa OX=9823 GN=KDM1A PE=1 SV=3	REMDESLANLsEDEYYSEEER	39.19	64.52	1090000	1070000	1040000	1080000	1050000	1040000	1000000	988000	1050000	1020000	0.014661	19.96	20.02	-0.06436	0.02076	3.1	8	0.252844	0.597147	-0.06	1.83384	0.959264
F1STX7;S132	Lysine-specific histone demethylase OS=Sus scrofa OX=9823 GN=KDM1A PE=1 SV=3	REMDESLANLsEDEYYSEEER	39.19	64.52	1090000	1070000	1040000	1080000	1050000	1040000	1000000	988000	1050000	1020000	0.014661	19.96	20.02	-0.06436	0.02076	3.1	8	0.252844	0.597147	-0.06	1.83384	0.959264
A0A8W4FEY9;S218	Prelamin-A/C OS=Sus scrofa OX=9823 GN=LMNA PE=4 SV=1	ELQQSRIRIDsLSAQLSQLQK	30.56	13.66	228000	239000	257000	198000	244000	220000	176000	131000	146000	188000	0.014673	17.37	17.83	-0.4562	0.1472	3.1	8	0.252844	0.597147	-0.46	1.83348	0.726986
I3LNY6;S668	Nestin OS=Sus scrofa OX=9823 GN=NES PE=1 SV=3	QDAQELLEKEsLKSPEEEIQE	34.87	65.97	399000	400000	433000	236000	328000	307000	123000	123000	204000	222000	0.014681	17.49	18.42	-0.9337	0.3013	3.099	8	0.252844	0.597147	-0.93	1.83324	0.524858
A0A287A328;S186	RRAS2 protein OS=Sus scrofa OX=9823 GN=RRAS2 PE=4 SV=3	RKFQEQECPPsPEPTRKEKDK	33.5	48.12	26900000	26000000	26800000	27500000	26400000	26700000	25200000	25300000	24700000	24300000	0.014733	24.59	24.67	-0.08269	0.0267	3.097	8	0.252844	0.597147	-0.08	1.83171	0.946058
A0A287AEE1;S1639	Ankyrin-3 OS=Sus scrofa OX=9823 GN=ANK3 PE=1 SV=2	ESPLRTPSRLsDGVVPSQGDV	29.37	34.81	2550000	2480000	1950000	2310000	2660000	2210000	1910000	1600000	1840000	1910000	0.014772	20.85	21.18	-0.3349	0.1082	3.095	8	0.252844	0.597147	-0.33	1.83056	0.795536
I3LI25;S519	Pleckstrin homology like domain family B member 1 OS=Sus scrofa OX=9823 GN=PHLDB1 PE=4 SV=4	TLGARGRRTRsPSPTLGESLA	32.76	42.68	1610000	1940000	1790000	1740000	1700000	1620000	1400000	1390000	1600000	1600000	0.014805	20.53	20.74	-0.207	0.06691	3.094	8	0.252844	0.597147	-0.21	1.82959	0.864537
A0A287AM97;S318	LIM domain binding 3 OS=Sus scrofa OX=9823 GN=LDB3 PE=1 SV=2	TSLEGALDSLsLKGPLGSSQP	20.47	26.31	24100	19200	24500	24100	24800	19800	18600	21300	17300	19900	0.014817	14.24	14.5	-0.2654	0.08581	3.093	8	0.252844	0.597147	-0.26	1.82924	0.835088
Q5GN48;S320	Dystrophin OS=Sus scrofa OX=9823 GN=DMD PE=1 SV=1	RSPFPSQRLEsPEDKSFGSSL	28.59	1000	36100000	33800000	28200000	37200000	32500000	35200000	46400000	42400000	42500000	39700000	0.014826	25.29	24.99	0.298	0.09635	3.093	8	0.252844	0.597147	0.3	1.82898	1.23114
I3LG08;S2273	Dystrophin OS=Sus scrofa OX=9823 GN=DMD PE=4 SV=5	PSTSLQRSDSsQPMLLRVVGS	27.86	23.09	2550000	2290000	2760000	2380000	2960000	2860000	2870000	3720000	3200000	3330000	0.014869	21.6	21.3	0.3038	0.09828	3.091	8	0.252844	0.597147	0.3	1.82772	1.23114
A0A287ADD0;S1252	Serine/arginine repetitive matrix 2 OS=Sus scrofa OX=9823 GN=SRRM2 PE=1 SV=2	KEMARSNFESsPEIEGRSAVS	36.48	23.09	323000	320000	329000	375000	372000	310000	285000	318000	300000	305000	0.01489	18.21	18.39	-0.1768	0.05721	3.09	8	0.252844	0.597147	-0.18	1.82711	0.882703
I3LCW3;S1208	Serine/arginine repetitive matrix 2 OS=Sus scrofa OX=9823 GN=SRRM2 PE=1 SV=3	KEMARSNFESsPEIEGRSAVS	36.48	23.09	323000	320000	329000	375000	372000	310000	285000	318000	300000	305000	0.01489	18.21	18.39	-0.1768	0.05721	3.09	8	0.252844	0.597147	-0.18	1.82711	0.882703
A0A287BG41;S1263	Serine/arginine repetitive matrix 2 OS=Sus scrofa OX=9823 GN=SRRM2 PE=1 SV=3	KEMARSNFESsPEIEGRSAVS	36.48	23.09	323000	320000	329000	375000	372000	310000	285000	318000	300000	305000	0.01489	18.21	18.39	-0.1768	0.05721	3.09	8	0.252844	0.597147	-0.18	1.82711	0.882703
A0A287BSV6;S506	Pleckstrin homology domain containing A7 OS=Sus scrofa OX=9823 GN=PLEKHA7 PE=1 SV=1	RRSVDISLGGsPRKAWGHTTK	26.65	28.69	703000	796000	798000	697000	661000	694000	591000	422000	519000	569000	0.014945	19.07	19.48	-0.4018	0.1301	3.088	8	0.252844	0.597147	-0.41	1.8255	0.752623
A0A287ARC3;S824	Syntaxin binding protein 5L OS=Sus scrofa OX=9823 GN=STXBP5L PE=3 SV=1	PGRPPFRKAQsAACMEISLPV	20.39	51.48	96700	59600	75500	43500	61800	47200	30300	36400	45900	43700	0.015072	15.29	15.99	-0.6972	0.2262	3.082	8	0.252844	0.597147	-0.7	1.82183	0.615572
A0A287AM85;S793	Syntaxin binding protein 5L OS=Sus scrofa OX=9823 GN=STXBP5L PE=3 SV=2	PGRPPFRKAQsAACMEISLPV	20.39	51.48	96700	59600	75500	43500	61800	47200	30300	36400	45900	43700	0.015072	15.29	15.99	-0.6972	0.2262	3.082	8	0.252844	0.597147	-0.7	1.82183	0.615572
A0A287AD01;S793	Syntaxin binding protein 5L OS=Sus scrofa OX=9823 GN=STXBP5L PE=3 SV=3	PGRPPFRKAQsAACMEISLPV	20.39	51.48	96700	59600	75500	43500	61800	47200	30300	36400	45900	43700	0.015072	15.29	15.99	-0.6972	0.2262	3.082	8	0.252844	0.597147	-0.7	1.82183	0.615572
A0A287A5A6;S769	Syntaxin binding protein 5L OS=Sus scrofa OX=9823 GN=STXBP5L PE=3 SV=3	PGRPPFRKAQsAACMEISLPV	20.39	51.48	96700	59600	75500	43500	61800	47200	30300	36400	45900	43700	0.015072	15.29	15.99	-0.6972	0.2262	3.082	8	0.252844	0.597147	-0.7	1.82183	0.615572
A0A287AVH1;S800	Syntaxin binding protein 5L OS=Sus scrofa OX=9823 GN=STXBP5L PE=3 SV=3	PGRPPFRKAQsAACMEISLPV	20.39	51.48	96700	59600	75500	43500	61800	47200	30300	36400	45900	43700	0.015072	15.29	15.99	-0.6972	0.2262	3.082	8	0.252844	0.597147	-0.7	1.82183	0.615572
A0A287AYV6;S817	Syntaxin binding protein 5L OS=Sus scrofa OX=9823 GN=STXBP5L PE=3 SV=3	PGRPPFRKAQsAACMEISLPV	20.39	51.48	96700	59600	75500	43500	61800	47200	30300	36400	45900	43700	0.015072	15.29	15.99	-0.6972	0.2262	3.082	8	0.252844	0.597147	-0.7	1.82183	0.615572
A0A5G2RE29;S247	Pleckstrin homology domain containing A6 OS=Sus scrofa OX=9823 GN=PLEKHA6 PE=4 SV=2	NGVHAGPEPAsEPGSPYPEGP	39.02	26.5	945000	927000	1200000	852000	1060000	1190000	1150000	1180000	1260000	1200000	0.01508	20.19	19.92	0.2726	0.08845	3.082	8	0.252844	0.597147	0.27	1.8216	1.20581
A0A287BC09;S890	CASK interacting protein 2 OS=Sus scrofa OX=9823 GN=CASKIN2 PE=4 SV=1	PTSEPPLLDGsPGPKEGAPGP	41.5	150.63	187000	222000	198000	171000	226000	206000	317000	293000	243000	289000	0.015131	18.02	17.61	0.4161	0.1351	3.079	8	0.252844	0.597147	0.41	1.82013	1.32869
F1S554;S370	Palmdelphin OS=Sus scrofa OX=9823 GN=PALMD PE=3 SV=4	KCAPSAKSQLsPGEAPVGKSE	27.55	1000	38800	27000	28700	39900	26100	40500	53200	48300	51000	36000	0.01519	15.47	14.95	0.5219	0.1696	3.077	8	0.252844	0.597147	0.52	1.81844	1.43396
A0A8W4FEI1;T358	Catenin alpha 3 OS=Sus scrofa OX=9823 GN=CTNNA3 PE=4 SV=1	NNTGKKERSNtLNIAIENMCK	32.09	1000	102000	87600	126000	124000	117000	124000	143000	289000	199000	193000	0.01527	17.47	16.75	0.7182	0.2337	3.073	8	0.252844	0.597147	0.72	1.81616	1.64718
A0A287AT06;T93	High mobility group nucleosome-binding domain-containing protein 3 OS=Sus scrofa OX=9823 GN=HMGN3 PE=3 SV=1	SAVNVSASRGtPPSTLSVKGQ	20.66	22.45	3730000	4910000	4560000	3640000	3980000	4870000	6330000	6870000	4780000	5080000	0.015271	22.4	21.98	0.4175	0.1359	3.073	8	0.252844	0.597147	0.42	1.81613	1.33793
A0A287AAB5;T103	High mobility group nucleosome-binding domain-containing protein 3 OS=Sus scrofa OX=9823 GN=HMGN3 PE=3 SV=2	SAVNVSASRGtPPSTLSVKGQ	20.66	22.45	3730000	4910000	4560000	3640000	3980000	4870000	6330000	6870000	4780000	5080000	0.015271	22.4	21.98	0.4175	0.1359	3.073	8	0.252844	0.597147	0.42	1.81613	1.33793
A0A5G2Q9S5;S1066	Intersectin 1 OS=Sus scrofa OX=9823 GN=ITSN1 PE=1 SV=1	WFPANYVKLLsPGTSKITPTE	25.44	17.99	198000	212000	213000	193000	190000	188000	192000	155000	163000	146000	0.015292	17.36	17.62	-0.26	0.08463	3.072	8	0.252844	0.597147	-0.26	1.81554	0.835088
A0A5G2QFN5;S1134	Intersectin 1 OS=Sus scrofa OX=9823 GN=ITSN1 PE=1 SV=2	WFPANYVKLLsPGTSKITPTE	25.44	17.99	198000	212000	213000	193000	190000	188000	192000	155000	163000	146000	0.015292	17.36	17.62	-0.26	0.08463	3.072	8	0.252844	0.597147	-0.26	1.81554	0.835088
A0A287A536;S1132	Intersectin 1 OS=Sus scrofa OX=9823 GN=ITSN1 PE=1 SV=3	WFPANYVKLLsPGTSKITPTE	25.44	17.99	198000	212000	213000	193000	190000	188000	192000	155000	163000	146000	0.015292	17.36	17.62	-0.26	0.08463	3.072	8	0.252844	0.597147	-0.26	1.81554	0.835088
A0A8W4F917;S1134	Intersectin 1 OS=Sus scrofa OX=9823 GN=ITSN1 PE=4 SV=1	WFPANYVKLLsPGTSKITPTE	25.44	17.99	198000	212000	213000	193000	190000	188000	192000	155000	163000	146000	0.015292	17.36	17.62	-0.26	0.08463	3.072	8	0.252844	0.597147	-0.26	1.81554	0.835088
A0A8W4FIR4;S1086	Intersectin 1 OS=Sus scrofa OX=9823 GN=ITSN1 PE=4 SV=1	WFPANYVKLLsPGTSKITPTE	25.44	17.99	198000	212000	213000	193000	190000	188000	192000	155000	163000	146000	0.015292	17.36	17.62	-0.26	0.08463	3.072	8	0.252844	0.597147	-0.26	1.81554	0.835088
A0A8W4F9F2;S1137	Intersectin 1 OS=Sus scrofa OX=9823 GN=ITSN1 PE=4 SV=1	WFPANYVKLLsPGTSKITPTE	25.44	17.99	198000	212000	213000	193000	190000	188000	192000	155000	163000	146000	0.015292	17.36	17.62	-0.26	0.08463	3.072	8	0.252844	0.597147	-0.26	1.81554	0.835088
A0A286ZYS8;S2299	Cardiomyopathy associated 5 OS=Sus scrofa OX=9823 GN=CMYA5 PE=1 SV=2	SWMSSLFFRSsTPDNKVAKKE	20.33	26.02	313000	326000	356000	291000	326000	302000	212000	285000	261000	251000	0.015359	17.99	18.3	-0.3055	0.09953	3.07	8	0.252844	0.597147	-0.31	1.81364	0.806642
I3LPD6;S2299	Cardiomyopathy associated 5 OS=Sus scrofa OX=9823 GN=CMYA5 PE=1 SV=3	SWMSSLFFRSsTPDNKVAKKE	20.33	26.02	313000	326000	356000	291000	326000	302000	212000	285000	261000	251000	0.015359	17.99	18.3	-0.3055	0.09953	3.07	8	0.252844	0.597147	-0.31	1.81364	0.806642
A0A8W4FKS2;S1608	Clustered mitochondria homolog OS=Sus scrofa OX=9823 GN=CLUH PE=4 SV=1	SQPPAAKDPSsPSLQE*****	23.27	24.43	177000	154000	146000	141000	158000	173000	213000	197000	181000	167000	0.015387	17.5	17.24	0.2615	0.08522	3.068	8	0.252844	0.597147	0.26	1.81285	1.19748
A0A287BR17;S1609	Clustered mitochondria protein homolog OS=Sus scrofa OX=9823 GN=CLUH PE=1 SV=2	SQPPAAKDPSsPSLQE*****	23.27	24.43	177000	154000	146000	141000	158000	173000	213000	197000	181000	167000	0.015387	17.5	17.24	0.2615	0.08522	3.068	8	0.252844	0.597147	0.26	1.81285	1.19748
A0A287AZQ1;T358	Catenin alpha 3 OS=Sus scrofa OX=9823 GN=CTNNA3 PE=3 SV=2	NNTGKKERSNtLNIAIENMCK	32.09	1000	103000	88400	127000	124000	119000	125000	144000	294000	202000	196000	0.015391	17.49	16.76	0.7236	0.2359	3.068	8	0.252844	0.597147	0.73	1.81273	1.65864
Q2MJV9;S370	Palmdelphin OS=Sus scrofa OX=9823 GN=PALMD PE=2 SV=1	KCAPSAKSQLsPGEAPVGKSE	27.55	1000	38800	27000	28700	39900	26100	40400	53000	48200	51000	36000	0.015401	15.47	14.95	0.5195	0.1693	3.068	8	0.252844	0.597147	0.52	1.81245	1.43396
A0A287AU97;T485	Actinin alpha 2 OS=Sus scrofa OX=9823 GN=ACTN2 PE=1 SV=3	KICDQWDRLGtLTQKRREALE	26.22	30.83	387000	423000	412000	364000	374000	371000	252000	177000	235000	318000	0.015416	18	18.58	-0.5785	0.1886	3.067	8	0.252844	0.597147	-0.58	1.81203	0.668964
A0A287AM97;S257	LIM domain binding 3 OS=Sus scrofa OX=9823 GN=LDB3 PE=1 SV=2	LDANSSLAAPsPHPEARASPG	46.96	98.36	183000000	159000000	177000000	159000000	212000000	214000000	205000000	231000000	225000000	195000000	0.01555	27.67	27.4	0.2714	0.08864	3.061	8	0.253769	0.595561	0.27	1.80827	1.20581
Q5S1U1;S15	Heat shock protein beta-1 OS=Sus scrofa OX=9823 GN=HSPB1 PE=2 SV=1	RVPFSLLRSPsWDPFRDWYPA	23.01	1000	360000000	315000000	423000000	312000000	445000000	317000000	210000000	256000000	301000000	270000000	0.01558	28	28.45	-0.4531	0.1481	3.06	8	0.253769	0.595561	-0.45	1.80743	0.732043
A0A2C9F366;S39	Heat shock protein beta-1 OS=Sus scrofa OX=9823 GN=HSPB1 PE=3 SV=1	RVPFSLLRSPsWDPFRDWYPA	23.01	1000	360000000	315000000	423000000	312000000	445000000	317000000	210000000	256000000	301000000	270000000	0.01558	28	28.45	-0.4531	0.1481	3.06	8	0.253769	0.595561	-0.45	1.80743	0.732043
A0A287BHK1;T885	Catenin delta 1 OS=Sus scrofa OX=9823 GN=CTNND1 PE=1 SV=2	DLGEMEPLKGtPLMQKI****	25.97	1000	2070000	2050000	2620000	1810000	2360000	2700000	2540000	2530000	2680000	2900000	0.015657	21.35	21.05	0.3011	0.09851	3.057	8	0.253769	0.595561	0.3	1.80529	1.23114
A0A287BBS6;T864	Catenin delta 1 OS=Sus scrofa OX=9823 GN=CTNND1 PE=3 SV=2	DLGEMEPLKGtPLMQKI****	25.97	1000	2070000	2050000	2620000	1810000	2360000	2700000	2540000	2530000	2680000	2900000	0.015657	21.35	21.05	0.3011	0.09851	3.057	8	0.253769	0.595561	0.3	1.80529	1.23114
A0A8W4FQW5;T834	Catenin delta 1 OS=Sus scrofa OX=9823 GN=CTNND1 PE=4 SV=1	DLGEMEPLKGtPLMQKI****	25.97	1000	2070000	2050000	2620000	1810000	2360000	2700000	2540000	2530000	2680000	2900000	0.015657	21.35	21.05	0.3011	0.09851	3.057	8	0.253769	0.595561	0.3	1.80529	1.23114
A0A287A1Q6;S670	LIM domain 7 OS=Sus scrofa OX=9823 GN=LMO7 PE=1 SV=2	STVTLNRRLYsSDDGLNEEKL	37.13	17.01	10600000	7380000	7500000	8540000	7910000	10400000	10200000	9340000	11500000	12800000	0.015728	23.36	22.99	0.3759	0.1231	3.054	8	0.253769	0.595561	0.37	1.80333	1.29235
A0A286ZVE6;S520	LIM domain 7 OS=Sus scrofa OX=9823 GN=LMO7 PE=1 SV=3	STVTLNRRLYsSDDGLNEEKL	37.13	17.01	10600000	7380000	7500000	8540000	7910000	10400000	10200000	9340000	11500000	12800000	0.015728	23.36	22.99	0.3759	0.1231	3.054	8	0.253769	0.595561	0.37	1.80333	1.29235
A0A5G2Q9A4;S430	Actin binding LIM protein family member 3 OS=Sus scrofa OX=9823 GN=ABLIM3 PE=1 SV=2	SPKVPRARRFsSGGEEDEFDR	25.72	21.93	2610000	2660000	2650000	2660000	2540000	2540000	2440000	2380000	2500000	2590000	0.015806	21.25	21.32	-0.07603	0.02492	3.051	8	0.253769	0.595561	-0.07	1.80118	0.952638
A0A5G2QNL1;S498	Actin binding LIM protein family member 3 OS=Sus scrofa OX=9823 GN=ABLIM3 PE=1 SV=2	SPKVPRARRFsSGGEEDEFDR	25.72	21.93	2610000	2660000	2650000	2660000	2540000	2540000	2440000	2380000	2500000	2590000	0.015806	21.25	21.32	-0.07603	0.02492	3.051	8	0.253769	0.595561	-0.07	1.80118	0.952638
A0A8W4FR76;S5367	Obscurin cytoskeletal calmodulin and titin-interacting RhoGEF OS=Sus scrofa OX=9823 GN=OBSCN PE=4 SV=1	AAVHPPPGALsIGDLSDPSMD	42.12	70.86	2870000	2100000	3380000	1920000	2610000	3310000	2950000	4070000	5230000	4620000	0.015837	21.91	21.27	0.6467	0.2121	3.049	8	0.253769	0.595561	0.64	1.80033	1.55833
A0A5G2R5A3;S275	BCL2 like 13 OS=Sus scrofa OX=9823 GN=BCL2L13 PE=1 SV=1	VDPEEVKSLDsNGAGEKSENN	25.42	1000	3410000	3310000	2890000	3010000	2800000	3460000	3500000	3640000	3880000	3290000	0.016032	21.76	21.55	0.2067	0.06795	3.041	8	0.253769	0.595561	0.21	1.79501	1.15669
A0A5G2QHE6;S300	Synaptopodin 2 OS=Sus scrofa OX=9823 GN=SYNPO2 PE=1 SV=1	RLQAGKGCVDsPVEGGQSEAP	30.29	52.21	1070000	1110000	750000	1700000	1220000	729000	679000	559000	574000	966000	0.016244	19.39	20.11	-0.718	0.2368	3.033	8	0.253769	0.595561	-0.72	1.78931	0.607097
A0A287AUH9;S306	Synaptopodin 2 OS=Sus scrofa OX=9823 GN=SYNPO2 PE=1 SV=1	RLQAGKGCVDsPVEGGQSEAP	30.29	52.21	1070000	1110000	750000	1700000	1220000	729000	679000	559000	574000	966000	0.016244	19.39	20.11	-0.718	0.2368	3.033	8	0.253769	0.595561	-0.72	1.78931	0.607097
A0A5G2QAN9;S272	Synaptopodin 2 OS=Sus scrofa OX=9823 GN=SYNPO2 PE=1 SV=2	RLQAGKGCVDsPVEGGQSEAP	30.29	52.21	1070000	1110000	750000	1700000	1220000	729000	679000	559000	574000	966000	0.016244	19.39	20.11	-0.718	0.2368	3.033	8	0.253769	0.595561	-0.72	1.78931	0.607097
F1S156;S306	Synaptopodin 2 OS=Sus scrofa OX=9823 GN=SYNPO2 PE=1 SV=4	RLQAGKGCVDsPVEGGQSEAP	30.29	52.21	1070000	1110000	750000	1700000	1220000	729000	679000	559000	574000	966000	0.016244	19.39	20.11	-0.718	0.2368	3.033	8	0.253769	0.595561	-0.72	1.78931	0.607097
A0A8W4FFE7;S275	Synaptopodin 2 OS=Sus scrofa OX=9823 GN=SYNPO2 PE=4 SV=1	RLQAGKGCVDsPVEGGQSEAP	30.29	52.21	1070000	1110000	750000	1700000	1220000	729000	679000	559000	574000	966000	0.016244	19.39	20.11	-0.718	0.2368	3.033	8	0.253769	0.595561	-0.72	1.78931	0.607097
A0A286ZJT5;S653	Sorbin and SH3 domain containing 1 OS=Sus scrofa OX=9823 GN=SORBS1 PE=1 SV=2	SGLKRPSSSAsTKDSESPRHF	21.3	14.04	807000	801000	771000	831000	981000	771000	412000	448000	593000	691000	0.016299	19.11	19.67	-0.5601	0.1848	3.03	8	0.253769	0.595561	-0.56	1.78784	0.678302
A0A287BPW9;S700	Sorbin and SH3 domain containing 1 OS=Sus scrofa OX=9823 GN=SORBS1 PE=1 SV=2	SGLKRPSSSAsTKDSESPRHF	21.3	14.04	807000	801000	771000	831000	981000	771000	412000	448000	593000	691000	0.016299	19.11	19.67	-0.5601	0.1848	3.03	8	0.253769	0.595561	-0.56	1.78784	0.678302
A0A5G2QD43;S146	HDGF like 3 OS=Sus scrofa OX=9823 GN=HDGFL3 PE=1 SV=1	SKKSSKQSRKsPGDEDDKDCK	28.89	1000	32600000	31400000	34000000	31100000	30100000	31400000	26400000	27600000	28600000	24300000	0.01632	24.72	24.92	-0.207	0.06832	3.03	8	0.253769	0.595561	-0.2	1.78728	0.870551
A0A287AUY5;S162	HDGF like 3 OS=Sus scrofa OX=9823 GN=HDGFL3 PE=1 SV=1	SKKSSKQSRKsPGDEDDKDCK	28.89	1000	32600000	31400000	34000000	31100000	30100000	31400000	26400000	27600000	28600000	24300000	0.01632	24.72	24.92	-0.207	0.06832	3.03	8	0.253769	0.595561	-0.2	1.78728	0.870551
A0A287AQQ1;S175	HDGF like 3 OS=Sus scrofa OX=9823 GN=HDGFL3 PE=1 SV=2	SKKSSKQSRKsPGDEDDKDCK	28.89	1000	32600000	31400000	34000000	31100000	30100000	31400000	26400000	27600000	28600000	24300000	0.01632	24.72	24.92	-0.207	0.06832	3.03	8	0.253769	0.595561	-0.2	1.78728	0.870551
A0A8W4FR76;S7556	Obscurin cytoskeletal calmodulin and titin-interacting RhoGEF OS=Sus scrofa OX=9823 GN=OBSCN PE=4 SV=1	TQETEDLSQSsPGPQRPQEQA	30.88	28.35	423000	594000	906000	255000	548000	629000	2070000	2500000	931000	1550000	0.016329	20.38	18.94	1.441	0.4758	3.029	8	0.253769	0.595561	1.44	1.78704	2.71321
A0A287AFH8;S616	LIM domain 7 OS=Sus scrofa OX=9823 GN=LMO7 PE=1 SV=3	DLAKWKDRRKsYTSDLQKKKE	25.67	33.97	4540000	5850000	4070000	7650000	3020000	3290000	2230000	2270000	3490000	2680000	0.016355	21.39	22.19	-0.8006	0.2644	3.028	8	0.253769	0.595561	-0.8	1.78635	0.574349
A0A287BPH6;S616	LIM domain 7 OS=Sus scrofa OX=9823 GN=LMO7 PE=1 SV=3	DLAKWKDRRKsYTSDLQKKKE	25.67	33.97	4540000	5850000	4070000	7650000	3020000	3290000	2230000	2270000	3490000	2680000	0.016355	21.39	22.19	-0.8006	0.2644	3.028	8	0.253769	0.595561	-0.8	1.78635	0.574349
A0A5G2R2Q2;S320	Nexilin F-actin binding protein OS=Sus scrofa OX=9823 GN=NEXN PE=1 SV=2	EELIKLKRSGsIQAKNLKSKF	24.13	1000	24600000	24300000	22400000	22000000	19500000	22500000	14200000	12300000	16800000	16700000	0.016441	23.95	24.42	-0.4763	0.1575	3.025	8	0.253769	0.595561	-0.47	1.78407	0.721965
A0A287A7W9;S621	MICAL like 1 OS=Sus scrofa OX=9823 GN=MICALL1 PE=1 SV=2	KSPAPSPGTSsPQLQVKSSCK	41.01	33.97	1990000	1990000	1910000	1960000	1970000	1910000	1880000	1670000	1860000	1790000	0.016486	20.8	20.91	-0.1097	0.03631	3.023	8	0.253769	0.595561	-0.11	1.78288	0.926588
F1SKN6;S621	MICAL like 1 OS=Sus scrofa OX=9823 GN=MICALL1 PE=1 SV=4	KSPAPSPGTSsPQLQVKSSCK	41.01	33.97	1990000	1990000	1910000	1960000	1970000	1910000	1880000	1670000	1860000	1790000	0.016486	20.8	20.91	-0.1097	0.03631	3.023	8	0.253769	0.595561	-0.11	1.78288	0.926588
A0A287AI09;S406	LIM domain 7 OS=Sus scrofa OX=9823 GN=LMO7 PE=1 SV=2	TVTLNRRLYSsDDGLNEEKLP	33.82	26.02	13600000	15200000	17100000	11500000	14200000	16300000	21800000	17300000	17200000	22700000	0.016545	24.17	23.76	0.4112	0.1361	3.021	8	0.253769	0.595561	0.41	1.78133	1.32869
I3LR88;S406	LIM domain 7 OS=Sus scrofa OX=9823 GN=LMO7 PE=1 SV=2	TVTLNRRLYSsDDGLNEEKLP	33.82	26.02	13600000	15200000	17100000	11500000	14200000	16300000	21800000	17300000	17200000	22700000	0.016545	24.17	23.76	0.4112	0.1361	3.021	8	0.253769	0.595561	0.41	1.78133	1.32869
A0A287BKF4;S617	Sorbin and SH3 domain-containing protein 2 OS=Sus scrofa OX=9823 GN=SORBS2 PE=1 SV=2	DYVQDHSSGVsNEASLYQSSI	37.18	28.69	383000	251000	518000	574000	339000	532000	663000	2230000	929000	999000	0.016575	19.84	18.59	1.247	0.413	3.019	8	0.253769	0.595561	1.25	1.78055	2.37841
F1RZN9;S630	Sorbin and SH3 domain-containing protein 2 OS=Sus scrofa OX=9823 GN=SORBS2 PE=1 SV=4	DYVQDHSSGVsNEASLYQSSI	37.18	28.69	383000	251000	518000	574000	339000	532000	663000	2230000	929000	999000	0.016575	19.84	18.59	1.247	0.413	3.019	8	0.253769	0.595561	1.25	1.78055	2.37841
A0A5G2QK32;S2981	FRY microtubule binding protein OS=Sus scrofa OX=9823 GN=FRY PE=1 SV=1	FLPDSSASGTsL*********	44.37	30.45	21900	35700	34900	27900	31300	23100	14600	21700	24500	19300	0.016599	14.31	14.87	-0.5567	0.1844	3.018	8	0.253769	0.595561	-0.56	1.77992	0.678302
A0A287AI09;S405	LIM domain 7 OS=Sus scrofa OX=9823 GN=LMO7 PE=1 SV=2	STVTLNRRLYsSDDGLNEEKL	37.13	17.01	10600000	7350000	7460000	8540000	7870000	10300000	10200000	9300000	11500000	12700000	0.016636	23.36	22.98	0.3738	0.1239	3.017	8	0.253769	0.595561	0.38	1.77895	1.30134
I3LR88;S405	LIM domain 7 OS=Sus scrofa OX=9823 GN=LMO7 PE=1 SV=2	STVTLNRRLYsSDDGLNEEKL	37.13	17.01	10600000	7350000	7460000	8540000	7870000	10300000	10200000	9300000	11500000	12700000	0.016636	23.36	22.98	0.3738	0.1239	3.017	8	0.253769	0.595561	0.38	1.77895	1.30134
A0A287BFA3;S629	Sorbin and SH3 domain containing 1 OS=Sus scrofa OX=9823 GN=SORBS1 PE=1 SV=2	ESDGAPGDFAsLENERQIYKS	43.04	136.41	1500000	1500000	1720000	1450000	1700000	2040000	1650000	1970000	1760000	1800000	0.016642	20.81	20.58	0.2278	0.0755	3.017	8	0.253769	0.595561	0.23	1.77879	1.17283
A0A8W4FC20;S4007	Obscurin cytoskeletal calmodulin and titin-interacting RhoGEF OS=Sus scrofa OX=9823 GN=OBSCN PE=4 SV=1	AEVSDEELFFsADEGKEEPEE	43.28	1000	6970000	6000000	6460000	8050000	5630000	7580000	11800000	12700000	8390000	8120000	0.016722	23.18	22.65	0.532	0.1765	3.014	8	0.253769	0.595561	0.53	1.77671	1.44393
A0A287A3N8;S523	LIM and calponin homology domains 1 OS=Sus scrofa OX=9823 GN=LIMCH1 PE=1 SV=2	PDASMSAGSGsPSKTVTPKAV	41.02	20.41	369000	317000	410000	344000	459000	341000	259000	212000	319000	249000	0.016745	18.05	18.52	-0.4696	0.1559	3.013	8	0.253769	0.595561	-0.47	1.77611	0.721965
A0A287BPH6;S670	LIM domain 7 OS=Sus scrofa OX=9823 GN=LMO7 PE=1 SV=3	STVTLNRRLYsSDDGLNEEKL	37.13	17.01	10600000	7340000	7490000	8540000	7930000	10400000	10100000	9320000	11500000	12700000	0.016747	23.36	22.99	0.3714	0.1233	3.013	8	0.253769	0.595561	0.37	1.77606	1.29235
F1RVG6;S349	Nebulette OS=Sus scrofa OX=9823 GN=NEBL PE=1 SV=3	KEEYEKNKGKsMLEFVETPSY	32.84	37.49	171000	155000	87300	125000	59000	71200	47000	35500	43900	78900	0.016817	15.69	16.76	-1.075	0.3571	3.01	8	0.253769	0.595561	-1.07	1.77425	0.476319
F1SPI2;S94	DNA repair protein complementing XP-C cells isoform 5 OS=Sus scrofa OX=9823 GN=XPC PE=1 SV=1	TPQVVKDEALsDEDDFRDFTS	24.89	1000	347000	375000	312000	463000	299000	281000	257000	280000	285000	291000	0.016839	18.09	18.44	-0.349	0.116	3.009	8	0.253769	0.595561	-0.35	1.77368	0.784584
A0A286ZJT5;S321	Sorbin and SH3 domain containing 1 OS=Sus scrofa OX=9823 GN=SORBS1 PE=1 SV=2	KRLSSLSDPAsERRVGEQDSA	22.32	41.93	43800	35300	46000	37400	54400	48100	76900	149000	68000	76800	0.016857	16.25	15.39	0.8628	0.2868	3.008	8	0.253769	0.595561	0.86	1.77322	1.81504
A0A287BPW9;S321	Sorbin and SH3 domain containing 1 OS=Sus scrofa OX=9823 GN=SORBS1 PE=1 SV=2	KRLSSLSDPAsERRVGEQDSA	22.32	41.93	43800	35300	46000	37400	54400	48100	76900	149000	68000	76800	0.016857	16.25	15.39	0.8628	0.2868	3.008	8	0.253769	0.595561	0.86	1.77322	1.81504
A0A287AFH8;S671	LIM domain 7 OS=Sus scrofa OX=9823 GN=LMO7 PE=1 SV=3	TVTLNRRLYSsDDGLNEEKLP	33.82	26.02	13600000	15200000	17100000	11500000	14300000	16300000	21600000	17300000	17200000	22700000	0.016872	24.17	23.76	0.4065	0.1351	3.008	8	0.253769	0.595561	0.41	1.77283	1.32869
A0A287BPH6;S671	LIM domain 7 OS=Sus scrofa OX=9823 GN=LMO7 PE=1 SV=3	TVTLNRRLYSsDDGLNEEKLP	33.82	26.02	13600000	15200000	17100000	11500000	14300000	16300000	21600000	17300000	17200000	22700000	0.016872	24.17	23.76	0.4065	0.1351	3.008	8	0.253769	0.595561	0.41	1.77283	1.32869
A0A287AI09;S351	LIM domain 7 OS=Sus scrofa OX=9823 GN=LMO7 PE=1 SV=2	DLAKWKDRRKsYTSDLQKKKE	25.67	33.97	4530000	5860000	4060000	7650000	3000000	3280000	2250000	2260000	3490000	2680000	0.016934	21.39	22.19	-0.7974	0.2653	3.005	8	0.253769	0.595561	-0.8	1.77124	0.574349
I3LR88;S351	LIM domain 7 OS=Sus scrofa OX=9823 GN=LMO7 PE=1 SV=2	DLAKWKDRRKsYTSDLQKKKE	25.67	33.97	4530000	5860000	4060000	7650000	3000000	3280000	2250000	2260000	3490000	2680000	0.016934	21.39	22.19	-0.7974	0.2653	3.005	8	0.253769	0.595561	-0.8	1.77124	0.574349
F1SU55;S863	Synaptopodin 2 like OS=Sus scrofa OX=9823 GN=SYNPO2L PE=4 SV=3	RAELASAPVLsPAPPPESPRG	46.95	68.6	6560000	20500000	6860000	3840000	8770000	26300000	27100000	22000000	13100000	15700000	0.016934	24.26	22.92	1.34	0.4457	3.005	8	0.253769	0.595561	1.34	1.77124	2.53151
A0A287AZD8;S278	BCL2 like 13 OS=Sus scrofa OX=9823 GN=BCL2L13 PE=1 SV=2	VDPEEVKSLDsNGAGEKSENN	25.42	1000	3710000	3480000	3040000	3010000	3660000	3670000	3650000	5050000	5000000	4580000	0.016989	22.05	21.68	0.3682	0.1226	3.003	8	0.253769	0.595561	0.37	1.76983	1.29235
F1RLZ7;S635	Dihydropyrimidinase like 3 OS=Sus scrofa OX=9823 GN=DPYSL3 PE=1 SV=4	GGTPAGSTRGsPTRPNPPVRN	22.24	14.04	11200000	11900000	12700000	13100000	9800000	11100000	9490000	6150000	8280000	7090000	0.01707	22.97	23.48	-0.5029	0.1676	3	8	0.253769	0.595561	-0.51	1.76777	0.702222
F1SDT0;S250	Junctophilin-2 OS=Sus scrofa OX=9823 GN=JPH2 PE=1 SV=2	AGRRSPARPAsEHMAIEALQE	34.78	1000	273000	258000	225000	206000	289000	305000	378000	277000	321000	308000	0.017072	18.27	17.92	0.3485	0.1162	3	8	0.253769	0.595561	0.35	1.76772	1.27456
A0A286ZJT5;S545	Sorbin and SH3 domain containing 1 OS=Sus scrofa OX=9823 GN=SORBS1 PE=1 SV=2	LTNEKMSRDIsPEEIDLKNEP	33.41	1000	37500000	36000000	37100000	39500000	38300000	39400000	42800000	41300000	38800000	39900000	0.017092	25.27	25.17	0.1018	0.03393	2.999	8	0.253769	0.595561	0.1	1.76721	1.07177
A0A287BPW9;S545	Sorbin and SH3 domain containing 1 OS=Sus scrofa OX=9823 GN=SORBS1 PE=1 SV=2	LTNEKMSRDIsPEEIDLKNEP	33.41	1000	37500000	36000000	37100000	39500000	38300000	39400000	42800000	41300000	38800000	39900000	0.017092	25.27	25.17	0.1018	0.03393	2.999	8	0.253769	0.595561	0.1	1.76721	1.07177
A0A287A1Q6;S616	LIM domain 7 OS=Sus scrofa OX=9823 GN=LMO7 PE=1 SV=2	DLAKWKDRRKsYTSDLQKKKE	25.67	33.97	4550000	5880000	4080000	7650000	3010000	3300000	2260000	2270000	3510000	2700000	0.01712	21.4	22.19	-0.7939	0.2648	2.998	8	0.253769	0.595561	-0.79	1.7665	0.578344
A0A286ZVE6;S466	LIM domain 7 OS=Sus scrofa OX=9823 GN=LMO7 PE=1 SV=3	DLAKWKDRRKsYTSDLQKKKE	25.67	33.97	4550000	5880000	4080000	7650000	3010000	3300000	2260000	2270000	3510000	2700000	0.01712	21.4	22.19	-0.7939	0.2648	2.998	8	0.253769	0.595561	-0.79	1.7665	0.578344
A0A5G2R7Z4;S641	Catenin alpha 1 OS=Sus scrofa OX=9823 GN=CTNNA1 PE=1 SV=1	MIRTPEELDDsDFETEDFDVR	46.6	1000	54000000	43500000	47700000	43700000	63100000	55700000	58800000	76600000	68600000	73200000	0.017235	25.98	25.57	0.4055	0.1355	2.994	8	0.253769	0.595561	0.41	1.76359	1.32869
A0A5G2QLP3;S641	Catenin alpha 1 OS=Sus scrofa OX=9823 GN=CTNNA1 PE=1 SV=2	MIRTPEELDDsDFETEDFDVR	46.6	1000	54000000	43500000	47700000	43700000	63100000	55700000	58800000	76600000	68600000	73200000	0.017235	25.98	25.57	0.4055	0.1355	2.994	8	0.253769	0.595561	0.41	1.76359	1.32869
A0A5G2QP27;S641	Catenin alpha 1 OS=Sus scrofa OX=9823 GN=CTNNA1 PE=1 SV=2	MIRTPEELDDsDFETEDFDVR	46.6	1000	54000000	43500000	47700000	43700000	63100000	55700000	58800000	76600000	68600000	73200000	0.017235	25.98	25.57	0.4055	0.1355	2.994	8	0.253769	0.595561	0.41	1.76359	1.32869
F1RGJ2;S825	Catenin alpha 1 OS=Sus scrofa OX=9823 GN=CTNNA1 PE=1 SV=3	MIRTPEELDDsDFETEDFDVR	46.6	1000	54000000	43500000	47700000	43700000	63100000	55700000	58800000	76600000	68600000	73200000	0.017235	25.98	25.57	0.4055	0.1355	2.994	8	0.253769	0.595561	0.41	1.76359	1.32869
A0A8W4F9C3;S641	Catenin alpha 1 OS=Sus scrofa OX=9823 GN=CTNNA1 PE=4 SV=1	MIRTPEELDDsDFETEDFDVR	46.6	1000	54000000	43500000	47700000	43700000	63100000	55700000	58800000	76600000	68600000	73200000	0.017235	25.98	25.57	0.4055	0.1355	2.994	8	0.253769	0.595561	0.41	1.76359	1.32869
A0A8W4FDG6;S471	Integrator complex subunit 3 OS=Sus scrofa OX=9823 GN=INTS3 PE=4 SV=1	EKFPEFCSSPsPPVEVKIEEP	23.68	36.04	718000	727000	695000	659000	716000	681000	634000	576000	625000	664000	0.01726	19.28	19.42	-0.146	0.04878	2.993	8	0.253769	0.595561	-0.14	1.76296	0.907519
A0A287BT51;S1436	Supervillin OS=Sus scrofa OX=9823 GN=SVIL PE=1 SV=2	LASKENFSSVsLRSVNLTEQN	28.57	39.76	1060000	827000	926000	882000	1010000	833000	578000	878000	655000	558000	0.017289	19.39	19.84	-0.4453	0.1489	2.992	8	0.253769	0.595561	-0.45	1.76223	0.732043
A0A286ZU47;S1340	Supervillin OS=Sus scrofa OX=9823 GN=SVIL PE=1 SV=2	LASKENFSSVsLRSVNLTEQN	28.57	39.76	1060000	827000	926000	882000	1010000	833000	578000	878000	655000	558000	0.017289	19.39	19.84	-0.4453	0.1489	2.992	8	0.253769	0.595561	-0.45	1.76223	0.732043
A0A287A071;S1410	Supervillin OS=Sus scrofa OX=9823 GN=SVIL PE=1 SV=3	LASKENFSSVsLRSVNLTEQN	28.57	39.76	1060000	827000	926000	882000	1010000	833000	578000	878000	655000	558000	0.017289	19.39	19.84	-0.4453	0.1489	2.992	8	0.253769	0.595561	-0.45	1.76223	0.732043
F1RWD9;S1415	Supervillin OS=Sus scrofa OX=9823 GN=SVIL PE=1 SV=3	LASKENFSSVsLRSVNLTEQN	28.57	39.76	1060000	827000	926000	882000	1010000	833000	578000	878000	655000	558000	0.017289	19.39	19.84	-0.4453	0.1489	2.992	8	0.253769	0.595561	-0.45	1.76223	0.732043
F1RWD6;S1379	Supervillin OS=Sus scrofa OX=9823 GN=SVIL PE=1 SV=5	LASKENFSSVsLRSVNLTEQN	28.57	39.76	1060000	827000	926000	882000	1010000	833000	578000	878000	655000	558000	0.017289	19.39	19.84	-0.4453	0.1489	2.992	8	0.253769	0.595561	-0.45	1.76223	0.732043
A0A287AFH8;S670	LIM domain 7 OS=Sus scrofa OX=9823 GN=LMO7 PE=1 SV=3	STVTLNRRLYsSDDGLNEEKL	37.13	17.01	10600000	7340000	7490000	8540000	7920000	10300000	10100000	9330000	11500000	12700000	0.01733	23.35	22.98	0.3693	0.1235	2.99	8	0.253769	0.595561	0.37	1.7612	1.29235
A0A287AIV4;S749	dual-specificity kinase OS=Sus scrofa OX=9823 GN=DYRK1A PE=3 SV=1	TMRQGADREEsPMTGVCVQQS	23.51	37.53	474000	447000	522000	348000	463000	544000	528000	539000	579000	562000	0.017365	19.07	18.77	0.2999	0.1003	2.989	8	0.253769	0.595561	0.3	1.76033	1.23114
A0A287AIV4;S759	dual-specificity kinase OS=Sus scrofa OX=9823 GN=DYRK1A PE=3 SV=1	SPMTGVCVQQsPVASS*****	23.51	33.81	474000	447000	522000	348000	463000	544000	528000	539000	579000	562000	0.017365	19.07	18.77	0.2999	0.1003	2.989	8	0.253769	0.595561	0.3	1.76033	1.23114
I3L9V1;S740	dual-specificity kinase OS=Sus scrofa OX=9823 GN=DYRK1A PE=3 SV=2	TMRQGADREEsPMTGVCVQQS	23.51	37.53	474000	447000	522000	348000	463000	544000	528000	539000	579000	562000	0.017365	19.07	18.77	0.2999	0.1003	2.989	8	0.253769	0.595561	0.3	1.76033	1.23114
I3L9V1;S750	dual-specificity kinase OS=Sus scrofa OX=9823 GN=DYRK1A PE=3 SV=2	SPMTGVCVQQsPVASS*****	23.51	33.81	474000	447000	522000	348000	463000	544000	528000	539000	579000	562000	0.017365	19.07	18.77	0.2999	0.1003	2.989	8	0.253769	0.595561	0.3	1.76033	1.23114
A0A287A1Q6;S671	LIM domain 7 OS=Sus scrofa OX=9823 GN=LMO7 PE=1 SV=2	TVTLNRRLYSsDDGLNEEKLP	33.82	26.02	13700000	15300000	17200000	11500000	14300000	16400000	21900000	17300000	17300000	22800000	0.017415	24.18	23.77	0.4095	0.1371	2.987	8	0.253769	0.595561	0.41	1.75908	1.32869
A0A286ZVE6;S521	LIM domain 7 OS=Sus scrofa OX=9823 GN=LMO7 PE=1 SV=3	TVTLNRRLYSsDDGLNEEKLP	33.82	26.02	13700000	15300000	17200000	11500000	14300000	16400000	21900000	17300000	17300000	22800000	0.017415	24.18	23.77	0.4095	0.1371	2.987	8	0.253769	0.595561	0.41	1.75908	1.32869
I3LG08;S2198	Dystrophin OS=Sus scrofa OX=9823 GN=DMD PE=4 SV=5	LPSPPEMMPTsPQSPRDAELI	37.91	17.01	1830000	2080000	2780000	1270000	2600000	2760000	3950000	3780000	2710000	3430000	0.017428	21.65	20.96	0.6909	0.2313	2.986	8	0.253769	0.595561	0.69	1.75875	1.61328
A0A5K1VE56;S1271	Myomesin 1 OS=Sus scrofa OX=9823 GN=MYOM1 PE=1 SV=1	IVWYKDEREIsVDEKHDFKDG	27.02	1000	379000	397000	310000	262000	428000	317000	147000	118000	239000	210000	0.017429	17.57	18.42	-0.8489	0.2842	2.986	8	0.253769	0.595561	-0.85	1.75873	0.554785
A0A5G2QUK3;S1162	Myomesin 1 OS=Sus scrofa OX=9823 GN=MYOM1 PE=1 SV=1	IVWYKDEREIsVDEKHDFKDG	27.02	1000	379000	397000	310000	262000	428000	317000	147000	118000	239000	210000	0.017429	17.57	18.42	-0.8489	0.2842	2.986	8	0.253769	0.595561	-0.85	1.75873	0.554785
A0A5G2RCH7;S1270	Myomesin 1 OS=Sus scrofa OX=9823 GN=MYOM1 PE=1 SV=2	IVWYKDEREIsVDEKHDFKDG	27.02	1000	379000	397000	310000	262000	428000	317000	147000	118000	239000	210000	0.017429	17.57	18.42	-0.8489	0.2842	2.986	8	0.253769	0.595561	-0.85	1.75873	0.554785
A0A8W4FMP9;S1271	Myomesin 1 OS=Sus scrofa OX=9823 GN=MYOM1 PE=4 SV=1	IVWYKDEREIsVDEKHDFKDG	27.02	1000	379000	397000	310000	262000	428000	317000	147000	118000	239000	210000	0.017429	17.57	18.42	-0.8489	0.2842	2.986	8	0.253769	0.595561	-0.85	1.75873	0.554785
A0A287BBL5;S1908	Microtubule-associated protein OS=Sus scrofa OX=9823 GN=MAP4 PE=1 SV=1	LSRPKTTSTTsVKKSTTAPGA	22.86	14.63	449000	295000	284000	477000	357000	571000	469000	1690000	853000	654000	0.017486	19.53	18.47	1.06	0.3552	2.984	8	0.253769	0.595561	1.06	1.75731	2.08493
A0A287A4H3;S1953	Microtubule-associated protein OS=Sus scrofa OX=9823 GN=MAP4 PE=1 SV=2	LSRPKTTSTTsVKKSTTAPGA	22.86	14.63	449000	295000	284000	477000	357000	571000	469000	1690000	853000	654000	0.017486	19.53	18.47	1.06	0.3552	2.984	8	0.253769	0.595561	1.06	1.75731	2.08493
A0A287B5L5;S1881	Microtubule-associated protein OS=Sus scrofa OX=9823 GN=MAP4 PE=1 SV=2	LSRPKTTSTTsVKKSTTAPGA	22.86	14.63	449000	295000	284000	477000	357000	571000	469000	1690000	853000	654000	0.017486	19.53	18.47	1.06	0.3552	2.984	8	0.253769	0.595561	1.06	1.75731	2.08493
A0A287A3X7;S1953	Microtubule-associated protein OS=Sus scrofa OX=9823 GN=MAP4 PE=1 SV=3	LSRPKTTSTTsVKKSTTAPGA	22.86	14.63	449000	295000	284000	477000	357000	571000	469000	1690000	853000	654000	0.017486	19.53	18.47	1.06	0.3552	2.984	8	0.253769	0.595561	1.06	1.75731	2.08493
A0A286ZXD9;S1953	Microtubule-associated protein OS=Sus scrofa OX=9823 GN=MAP4 PE=1 SV=3	LSRPKTTSTTsVKKSTTAPGA	22.86	14.63	449000	295000	284000	477000	357000	571000	469000	1690000	853000	654000	0.017486	19.53	18.47	1.06	0.3552	2.984	8	0.253769	0.595561	1.06	1.75731	2.08493
A0A287BTJ2;S710	Discs large MAGUK scaffold protein 1 OS=Sus scrofa OX=9823 GN=DLG1 PE=1 SV=1	DADQHVTSNAsDSESSYRGQE	51.11	17	302000	435000	336000	363000	302000	270000	254000	254000	317000	269000	0.01753	18.05	18.39	-0.3408	0.1143	2.983	8	0.253769	0.595561	-0.34	1.75622	0.790041
K7GN86;S673	Discs large MAGUK scaffold protein 1 OS=Sus scrofa OX=9823 GN=DLG1 PE=1 SV=2	DADQHVTSNAsDSESSYRGQE	51.11	17	302000	435000	336000	363000	302000	270000	254000	254000	317000	269000	0.01753	18.05	18.39	-0.3408	0.1143	2.983	8	0.253769	0.595561	-0.34	1.75622	0.790041
A0A287A5M1;S659	Discs large MAGUK scaffold protein 1 OS=Sus scrofa OX=9823 GN=DLG1 PE=1 SV=3	DADQHVTSNAsDSESSYRGQE	51.11	17	302000	435000	336000	363000	302000	270000	254000	254000	317000	269000	0.01753	18.05	18.39	-0.3408	0.1143	2.983	8	0.253769	0.595561	-0.34	1.75622	0.790041
A0A287ADD0;S1326	Serine/arginine repetitive matrix 2 OS=Sus scrofa OX=9823 GN=SRRM2 PE=1 SV=2	GPVAEMSTEFsPEGKDLNGPF	41.33	91.37	1320000	1220000	1120000	1250000	1250000	1130000	1100000	1190000	1100000	1080000	0.017553	20.09	20.23	-0.1363	0.04571	2.982	8	0.253769	0.595561	-0.14	1.75565	0.907519
I3LCW3;S1282	Serine/arginine repetitive matrix 2 OS=Sus scrofa OX=9823 GN=SRRM2 PE=1 SV=3	GPVAEMSTEFsPEGKDLNGPF	41.33	91.37	1320000	1220000	1120000	1250000	1250000	1130000	1100000	1190000	1100000	1080000	0.017553	20.09	20.23	-0.1363	0.04571	2.982	8	0.253769	0.595561	-0.14	1.75565	0.907519
A0A287BG41;S1337	Serine/arginine repetitive matrix 2 OS=Sus scrofa OX=9823 GN=SRRM2 PE=1 SV=3	GPVAEMSTEFsPEGKDLNGPF	41.33	91.37	1320000	1220000	1120000	1250000	1250000	1130000	1100000	1190000	1100000	1080000	0.017553	20.09	20.23	-0.1363	0.04571	2.982	8	0.253769	0.595561	-0.14	1.75565	0.907519
A0A287BR46;S110	Alkaline phosphatase biomineralization associated OS=Sus scrofa OX=9823 GN=ALPL PE=4 SV=1	TYNTNAQVPDsAGTATAYLCG	31.95	28.96	902000	912000	929000	922000	915000	917000	946000	952000	936000	962000	0.017555	19.85	19.8	0.04118	0.01381	2.982	8	0.253769	0.595561	0.05	1.7556	1.03526
A0A480UBK2;S159	Alkaline phosphatase OS=Sus scrofa OX=9823 GN=ALPL PE=1 SV=1	TYNTNAQVPDsAGTATAYLCG	31.95	28.96	902000	912000	929000	922000	915000	917000	946000	952000	936000	962000	0.017555	19.85	19.8	0.04118	0.01381	2.982	8	0.253769	0.595561	0.05	1.7556	1.03526
A0A287BSC3;S420	Alkaline phosphatase OS=Sus scrofa OX=9823 GN=ALPL PE=1 SV=2	TYNTNAQVPDsAGTATAYLCG	31.95	28.96	902000	912000	929000	922000	915000	917000	946000	952000	936000	962000	0.017555	19.85	19.8	0.04118	0.01381	2.982	8	0.253769	0.595561	0.05	1.7556	1.03526
A0A287BCB7;S214	Prelamin-A/C OS=Sus scrofa OX=9823 GN=LMNA PE=1 SV=2	KEAKLRDLEDsLARERDTSRR	19.85	1000	104000	120000	85400	64400	101000	75500	71500	32000	43400	53100	0.017601	15.68	16.5	-0.8244	0.2767	2.98	8	0.253769	0.595561	-0.82	1.75446	0.566442
A0A5G2QHU5;S191	EH domain binding protein 1 like 1 OS=Sus scrofa OX=9823 GN=EHBP1L1 PE=1 SV=1	DVGNLDDFAEsDEEEANGPGA	41.41	134.4	463000	504000	434000	344000	413000	512000	641000	528000	490000	549000	0.017606	19.05	18.71	0.3392	0.1138	2.98	8	0.253769	0.595561	0.34	1.75434	1.26576
F1RRI6;S133	EH domain binding protein 1 like 1 OS=Sus scrofa OX=9823 GN=EHBP1L1 PE=1 SV=5	DVGNLDDFAEsDEEEANGPGA	41.41	134.4	463000	504000	434000	344000	413000	512000	641000	528000	490000	549000	0.017606	19.05	18.71	0.3392	0.1138	2.98	8	0.253769	0.595561	0.34	1.75434	1.26576
A0A8W4FJ84;S135	EH domain binding protein 1 like 1 OS=Sus scrofa OX=9823 GN=EHBP1L1 PE=4 SV=1	DVGNLDDFAEsDEEEANGPGA	41.41	134.4	463000	504000	434000	344000	413000	512000	641000	528000	490000	549000	0.017606	19.05	18.71	0.3392	0.1138	2.98	8	0.253769	0.595561	0.34	1.75434	1.26576
A0A5G2QQ79;S296	BCL2 like 13 OS=Sus scrofa OX=9823 GN=BCL2L13 PE=1 SV=1	VDPEEVKSLDsNGAGEKSENN	25.42	1000	3710000	3480000	3040000	3010000	3670000	3670000	3640000	5060000	5000000	4590000	0.017684	17.69	17.47	0.2255	0.07575	2.977	8	0.254246	0.594746	0.22	1.75242	1.16473
A0A286ZVI6;S398	SAM and SH3 domain containing 1 OS=Sus scrofa OX=9823 GN=SASH1 PE=4 SV=1	LGSLSHGRTCsFGGFDLTNRS	29.9	93.59	180000	187000	164000	177000	199000	210000	194000	238000	227000	193000	0.017684	22.05	21.68	0.3678	0.1236	2.977	8	0.254246	0.594746	0.37	1.75242	1.29235
A0A287AY86;S661	Microtubule-associated protein OS=Sus scrofa OX=9823 GN=MAP4 PE=1 SV=2	LSRPKTTSTTsVKKNIKHQPG	22.86	14.63	652000	533000	284000	477000	860000	711000	786000	4260000	2420000	2810000	0.017806	20.73	19.01	1.729	0.5816	2.972	8	0.255638	0.592375	1.72	1.74943	3.29436
A0A287A8C7;S5186	Plectin OS=Sus scrofa OX=9823 GN=PLEC PE=1 SV=1	SKGYYSPYSVsGSGSTAGSRS	39.26	20.41	277000	429000	541000	392000	572000	292000	328000	233000	304000	248000	0.017825	18.09	18.71	-0.6198	0.2086	2.972	8	0.255638	0.592375	-0.62	1.74897	0.650671
A0A5G2Q9T6;T309	LIM domain-containing protein 1 OS=Sus scrofa OX=9823 GN=LIMD1 PE=1 SV=1	SRPSQGALPRtNSGVASDLSG	30.46	33.17	60100	49200	65900	64200	55700	59800	79200	91400	82300	72900	0.01789	16.22	15.84	0.3796	0.1278	2.969	8	0.255959	0.59183	0.38	1.74739	1.30134
A0A5G2R2I1;S128	Plakophilin 2 OS=Sus scrofa OX=9823 GN=PKP2 PE=3 SV=1	TYEGRWGRGTsQYSSQKSVEE	31.02	27.95	1890000	981000	1480000	3810000	1740000	2490000	3410000	5200000	3810000	5060000	0.017893	21.88	20.77	1.11	0.3737	2.969	8	0.255959	0.59183	1.11	1.74732	2.15846
A0A287AJ96;S724	Catenin alpha 1 OS=Sus scrofa OX=9823 GN=CTNNA1 PE=1 SV=1	MIRTPEELDDsDFETEDFDVR	46.6	1000	53500000	43100000	47600000	43700000	62200000	54700000	58100000	75200000	68500000	71700000	0.017922	25.96	25.56	0.3952	0.1332	2.968	8	0.256062	0.591655	0.4	1.74661	1.31951
A0A286ZJT5;S650	Sorbin and SH3 domain containing 1 OS=Sus scrofa OX=9823 GN=SORBS1 PE=1 SV=2	QGLSGLKRPSsSASTKDSESP	23.28	14.4	2390000	3260000	2710000	4250000	2690000	2680000	1770000	1560000	1860000	2250000	0.017971	20.92	21.51	-0.5925	0.1997	2.966	8	0.256116	0.591563	-0.59	1.74543	0.664343
A0A287BPW9;S697	Sorbin and SH3 domain containing 1 OS=Sus scrofa OX=9823 GN=SORBS1 PE=1 SV=2	QGLSGLKRPSsSASTKDSESP	23.28	14.4	2390000	3260000	2710000	4250000	2690000	2680000	1770000	1560000	1860000	2250000	0.017971	20.92	21.51	-0.5925	0.1997	2.966	8	0.256116	0.591563	-0.59	1.74543	0.664343
A0A8W4FEY9;S243	Prelamin-A/C OS=Sus scrofa OX=9823 GN=LMNA PE=4 SV=1	KEAKLRDLEDsLARERDTSRR	19.85	1000	108000	120000	85700	64400	100000	75700	72000	31800	43200	53500	0.018093	15.68	16.51	-0.8317	0.2808	2.962	8	0.257533	0.589167	-0.83	1.74249	0.562529
I3L8F7;S29	Nestin OS=Sus scrofa OX=9823 GN=NES PE=1 SV=3	LQTPGSGSKAsLSILDPKLEL	28.06	28.86	165000	232000	157000	103000	126000	123000	36000	35900	71900	97400	0.018293	15.98	17.2	-1.226	0.415	2.955	8	0.258895	0.586876	-1.22	1.73772	0.429283
A0A287ABP1;S283	Actin binding LIM protein 1 OS=Sus scrofa OX=9823 GN=ABLIM1 PE=1 SV=2	TEEKLRPTRTsSESIYSRPGS	30.16	30.45	5900000	5920000	4680000	5360000	5880000	5030000	4520000	4260000	4450000	5100000	0.018317	22.15	22.4	-0.2458	0.0832	2.954	8	0.258895	0.586876	-0.25	1.73715	0.840896
A0A286ZZF2;S280	Actin binding LIM protein 1 OS=Sus scrofa OX=9823 GN=ABLIM1 PE=1 SV=3	TEEKLRPTRTsSESIYSRPGS	30.16	30.45	5900000	5920000	4680000	5360000	5880000	5030000	4520000	4260000	4450000	5100000	0.018317	22.15	22.4	-0.2458	0.0832	2.954	8	0.258895	0.586876	-0.25	1.73715	0.840896
I3LNY6;S445	Nestin OS=Sus scrofa OX=9823 GN=NES PE=1 SV=3	LQTPGSGSKAsLSILDPKLEL	28.06	28.86	165000	231000	157000	103000	125000	123000	36000	35800	71800	97100	0.018381	15.97	17.2	-1.225	0.4149	2.952	8	0.258895	0.586876	-1.23	1.73563	0.426317
A0A286ZJT5;T486	Sorbin and SH3 domain containing 1 OS=Sus scrofa OX=9823 GN=SORBS1 PE=1 SV=2	DGEKVVKRSAtLPLPTRSSSL	32.9	61.29	2290000	1560000	2080000	1570000	1840000	2620000	2010000	3690000	2530000	2690000	0.018404	21.34	20.82	0.5246	0.1778	2.951	8	0.258895	0.586876	0.52	1.73509	1.43396
A0A287BPW9;T486	Sorbin and SH3 domain containing 1 OS=Sus scrofa OX=9823 GN=SORBS1 PE=1 SV=2	DGEKVVKRSAtLPLPTRSSSL	32.9	61.29	2290000	1560000	2080000	1570000	1840000	2620000	2010000	3690000	2530000	2690000	0.018404	21.34	20.82	0.5246	0.1778	2.951	8	0.258895	0.586876	0.52	1.73509	1.43396
Q767L0;S141	ATP-binding cassette sub-family F member 1 OS=Sus scrofa OX=9823 GN=ABCF1 PE=3 SV=1	NVFAALIQDQsEEEEEEEKHP	39.46	1000	5540000	5300000	5630000	5460000	5450000	5800000	6250000	5940000	5550000	5720000	0.018452	22.48	22.38	0.09494	0.03219	2.949	8	0.258895	0.586876	0.1	1.73396	1.07177
A0A5G2R6Q6;S284	Nuclear factor 1 OS=Sus scrofa OX=9823 GN=NFIB PE=3 SV=1	TISIDENMEPsPTGDFYPSPN	32.67	26.31	318000	242000	240000	250000	313000	238000	214000	203000	196000	237000	0.018472	17.73	18.04	-0.3179	0.1078	2.948	8	0.258895	0.586876	-0.31	1.73349	0.806642
A0A286ZNP3;S284	Nuclear factor 1 OS=Sus scrofa OX=9823 GN=NFIB PE=3 SV=1	TISIDENMEPsPTGDFYPSPN	32.67	26.31	318000	242000	240000	250000	313000	238000	214000	203000	196000	237000	0.018472	17.73	18.04	-0.3179	0.1078	2.948	8	0.258895	0.586876	-0.31	1.73349	0.806642
A0A287A544;S275	Nuclear factor 1 OS=Sus scrofa OX=9823 GN=NFIB PE=3 SV=2	TISIDENMEPsPTGDFYPSPN	32.67	26.31	318000	242000	240000	250000	313000	238000	214000	203000	196000	237000	0.018472	17.73	18.04	-0.3179	0.1078	2.948	8	0.258895	0.586876	-0.31	1.73349	0.806642
A0A287BRR4;S284	Nuclear factor 1 OS=Sus scrofa OX=9823 GN=NFIB PE=3 SV=2	TISIDENMEPsPTGDFYPSPN	32.67	26.31	318000	242000	240000	250000	313000	238000	214000	203000	196000	237000	0.018472	17.73	18.04	-0.3179	0.1078	2.948	8	0.258895	0.586876	-0.31	1.73349	0.806642
F1SMQ7;S280	Nuclear factor 1 OS=Sus scrofa OX=9823 GN=NFIB PE=3 SV=3	TISIDENMEPsPTGDFYPSPN	32.67	26.31	318000	242000	240000	250000	313000	238000	214000	203000	196000	237000	0.018472	17.73	18.04	-0.3179	0.1078	2.948	8	0.258895	0.586876	-0.31	1.73349	0.806642
A0A480KEC7;S290	Tight junction associated protein 1 OS=Sus scrofa OX=9823 GN=TJAP1 PE=4 SV=1	ECRSLGTARGsPEEELPLPAF	44.25	1000	1580000	1490000	1570000	1640000	1520000	1620000	1750000	1660000	1760000	1610000	0.018506	20.68	20.57	0.1067	0.0362	2.947	8	0.258895	0.586876	0.11	1.73269	1.07923
F1RRJ1;S300	Tight junction associated protein 1 OS=Sus scrofa OX=9823 GN=TJAP1 PE=4 SV=5	ECRSLGTARGsPEEELPLPAF	44.25	1000	1580000	1490000	1570000	1640000	1520000	1620000	1750000	1660000	1760000	1610000	0.018506	20.68	20.57	0.1067	0.0362	2.947	8	0.258895	0.586876	0.11	1.73269	1.07923
A0A287BHK1;S873	Catenin delta 1 OS=Sus scrofa OX=9823 GN=CTNND1 PE=1 SV=2	RGDHNRTLDRsGDLGEMEPLK	29.45	1000	341000	368000	305000	329000	297000	311000	252000	255000	272000	298000	0.018663	18.08	18.32	-0.2414	0.08207	2.942	8	0.260137	0.584798	-0.24	1.72902	0.846745
A0A287BBS6;S852	Catenin delta 1 OS=Sus scrofa OX=9823 GN=CTNND1 PE=3 SV=2	RGDHNRTLDRsGDLGEMEPLK	29.45	1000	341000	368000	305000	329000	297000	311000	252000	255000	272000	298000	0.018663	18.08	18.32	-0.2414	0.08207	2.942	8	0.260137	0.584798	-0.24	1.72902	0.846745
A0A8W4FQW5;S822	Catenin delta 1 OS=Sus scrofa OX=9823 GN=CTNND1 PE=4 SV=1	RGDHNRTLDRsGDLGEMEPLK	29.45	1000	341000	368000	305000	329000	297000	311000	252000	255000	272000	298000	0.018663	18.08	18.32	-0.2414	0.08207	2.942	8	0.260137	0.584798	-0.24	1.72902	0.846745
A0A8W4FLG1;S1337	Serine/arginine repetitive matrix 2 OS=Sus scrofa OX=9823 GN=SRRM2 PE=4 SV=1	GPVAEMSTEFsPEGKDLNGPF	41.33	91.37	1310000	1220000	1120000	1250000	1240000	1130000	1100000	1190000	1110000	1080000	0.018764	20.1	20.23	-0.1292	0.04396	2.938	8	0.260435	0.584301	-0.13	1.72667	0.913831
A0A5G2RFI9;S847	Myosin binding protein C3 OS=Sus scrofa OX=9823 GN=MYBPC3 PE=1 SV=1	GNKLRLDVPIsGDPAPTVIWQ	38.27	74.27	115000	87000	114000	136000	269000	40400	30700	81200	73400	88500	0.018872	15.82	17.02	-1.199	0.4086	2.934	8	0.260435	0.584301	-1.2	1.72418	0.435275
A0A5G2QNI3;S1280	Tensin 1 OS=Sus scrofa OX=9823 GN=TNS1 PE=1 SV=2	SPSLGRHLGGsGSVVPGSPSL	29.6	25.65	7590000	8000000	8750000	8140000	8730000	8450000	10000000	11000000	9920000	8960000	0.018883	23.2	22.97	0.226	0.07701	2.934	8	0.260435	0.584301	0.23	1.72393	1.17283
A0A5G2R986;S1373	Tensin 1 OS=Sus scrofa OX=9823 GN=TNS1 PE=1 SV=2	SPSLGRHLGGsGSVVPGSPSL	29.6	25.65	7590000	8000000	8750000	8140000	8730000	8450000	10000000	11000000	9920000	8960000	0.018883	23.2	22.97	0.226	0.07701	2.934	8	0.260435	0.584301	0.23	1.72393	1.17283
A0A8W4FLG1;S1263	Serine/arginine repetitive matrix 2 OS=Sus scrofa OX=9823 GN=SRRM2 PE=4 SV=1	KEMARSNFESsPEIEGRSAVS	36.48	23.09	322000	319000	328000	375000	370000	310000	285000	320000	301000	305000	0.018905	18.21	18.38	-0.1698	0.05788	2.933	8	0.260435	0.584301	-0.17	1.72342	0.888843
A0A5G2R927;S228	Reticulon OS=Sus scrofa OX=9823 GN=RTN4 PE=1 SV=1	SKVDKKCFSDsLEQTNHEKDS	34.47	22.85	3240000	3910000	4530000	2910000	4050000	2440000	1750000	2470000	3590000	2310000	0.019019	21.22	21.81	-0.5902	0.2015	2.929	8	0.260435	0.584301	-0.59	1.72081	0.664343
A0A5G2QA41;S400	Reticulon OS=Sus scrofa OX=9823 GN=RTN4 PE=1 SV=2	SKVDKKCFSDsLEQTNHEKDS	34.47	22.85	3240000	3910000	4530000	2910000	4050000	2440000	1750000	2470000	3590000	2310000	0.019019	21.22	21.81	-0.5902	0.2015	2.929	8	0.260435	0.584301	-0.59	1.72081	0.664343
F1SQK1;S400	Reticulon OS=Sus scrofa OX=9823 GN=RTN4 PE=1 SV=5	SKVDKKCFSDsLEQTNHEKDS	34.47	22.85	3240000	3910000	4530000	2910000	4050000	2440000	1750000	2470000	3590000	2310000	0.019019	21.22	21.81	-0.5902	0.2015	2.929	8	0.260435	0.584301	-0.59	1.72081	0.664343
F1SGD7;T62	Nucleosome assembly protein 1 like 1 OS=Sus scrofa OX=9823 GN=NAP1L1 PE=1 SV=1	LQERLDGLVEtPTGYIESLPR	41.4	15.73	66800	62300	68600	65300	65200	60800	55400	56100	57200	66100	0.019026	15.85	16	-0.1533	0.05235	2.929	8	0.260435	0.584301	-0.15	1.72065	0.90125
A0A287B8W3;T62	Nucleosome assembly protein 1 like 1 OS=Sus scrofa OX=9823 GN=NAP1L1 PE=1 SV=2	LQERLDGLVEtPTGYIESLPR	41.4	15.73	66800	62300	68600	65300	65200	60800	55400	56100	57200	66100	0.019026	15.85	16	-0.1533	0.05235	2.929	8	0.260435	0.584301	-0.15	1.72065	0.90125
A0A8W4FFJ8;T57	Nucleosome assembly protein 1 like 1 OS=Sus scrofa OX=9823 GN=NAP1L1 PE=4 SV=1	LQERLDGLVEtPTGYIESLPR	41.4	15.73	66800	62300	68600	65300	65200	60800	55400	56100	57200	66100	0.019026	15.85	16	-0.1533	0.05235	2.929	8	0.260435	0.584301	-0.15	1.72065	0.90125
F1STE8;S114	Eukaryotic translation initiation factor 5B OS=Sus scrofa OX=9823 GN=EIF5B PE=1 SV=5	KKKGQKGKKQsFEDNDSEELE	31.36	1000	1140000	998000	1080000	1070000	954000	986000	895000	969000	942000	853000	0.019068	19.82	20	-0.1736	0.05931	2.928	8	0.260435	0.584301	-0.18	1.71969	0.882703
A0A5G2QB09;S211	Intersectin 2 OS=Sus scrofa OX=9823 GN=ITSN2 PE=1 SV=1	FGGASIQKAQsLIDLGSSSST	46.01	42.21	138000	131000	143000	134000	147000	141000	153000	154000	153000	148000	0.019151	17.19	17.08	0.1126	0.0385	2.925	8	0.260435	0.584301	0.11	1.71781	1.07923
A0A5G2R2P9;S211	Intersectin 2 OS=Sus scrofa OX=9823 GN=ITSN2 PE=1 SV=2	FGGASIQKAQsLIDLGSSSST	46.01	42.21	138000	131000	143000	134000	147000	141000	153000	154000	153000	148000	0.019151	17.19	17.08	0.1126	0.0385	2.925	8	0.260435	0.584301	0.11	1.71781	1.07923
A0A8W4FQI7;S211	Intersectin 2 OS=Sus scrofa OX=9823 GN=ITSN2 PE=4 SV=1	FGGASIQKAQsLIDLGSSSST	46.01	42.21	138000	131000	143000	134000	147000	141000	153000	154000	153000	148000	0.019151	17.19	17.08	0.1126	0.0385	2.925	8	0.260435	0.584301	0.11	1.71781	1.07923
A0A8W4FHE3;S217	Intersectin 2 OS=Sus scrofa OX=9823 GN=ITSN2 PE=4 SV=1	FGGASIQKAQsLIDLGSSSST	46.01	42.21	138000	131000	143000	134000	147000	141000	153000	154000	153000	148000	0.019151	17.19	17.08	0.1126	0.0385	2.925	8	0.260435	0.584301	0.11	1.71781	1.07923
F1S4I1;S313	Golgi membrane protein 1 OS=Sus scrofa OX=9823 GN=GOLM1 PE=1 SV=3	TPQAPAAPLAsQEDQDLEGPE	43.54	1000	1010000	1210000	1130000	736000	1110000	881000	628000	630000	818000	776000	0.019266	19.5	19.97	-0.47	0.1609	2.921	8	0.260435	0.584301	-0.47	1.71521	0.721965
A0A480K1E2;S111	ATP-binding cassette sub-family F member 1 OS=Sus scrofa OX=9823 GN=ABCF1 PE=4 SV=1	ERLKKLSVPAsDEEEEAPAPV	44.37	1000	16000000	16700000	15200000	14200000	16300000	14500000	13600000	12500000	13900000	14900000	0.019293	23.72	23.9	-0.1762	0.06033	2.92	8	0.260435	0.584301	-0.18	1.7146	0.882703
Q95283;S72	Cytochrome c oxidase subunit 4 isoform 1 mitochondrial (Fragment) OS=Sus scrofa OX=9823 GN=COX4I1 PE=2 SV=1	XKEKEKASWSsLSMDEKVELY	29.55	19.04	84100	90000	104000	86700	86400	91900	103000	115000	110000	108000	0.019309	16.68	16.46	0.2266	0.07762	2.919	8	0.260435	0.584301	0.22	1.71424	1.16473
A0A5G2QPD2;S106	Cytochrome c oxidase subunit 4 OS=Sus scrofa OX=9823 GN=COX4I1 PE=1 SV=1	LKEKEKASWSsLSMDEKVELY	29.55	19.04	84100	90000	104000	86700	86400	91900	103000	115000	110000	108000	0.019309	16.68	16.46	0.2266	0.07762	2.919	8	0.260435	0.584301	0.22	1.71424	1.16473
A0A5G2R9Y3;S344	CBM20 domain-containing protein OS=Sus scrofa OX=9823 GN=STBD1 PE=1 SV=1	GKEVSLAQSDsQARADHEDWE	31.45	26.31	117000	73400	76600	74400	104000	62600	31700	52300	67700	62200	0.019355	15.71	16.41	-0.7084	0.2428	2.918	8	0.260435	0.584301	-0.7	1.71321	0.615572
F1RYS9;S221	CBM20 domain-containing protein OS=Sus scrofa OX=9823 GN=STBD1 PE=1 SV=3	GKEVSLAQSDsQARADHEDWE	31.45	26.31	117000	73400	76600	74400	104000	62600	31700	52300	67700	62200	0.019355	15.71	16.41	-0.7084	0.2428	2.918	8	0.260435	0.584301	-0.7	1.71321	0.615572
I3LIM4;S584	Desmoglein 2 OS=Sus scrofa OX=9823 GN=DSG2 PE=1 SV=3	AAGGGVAGMMsKEATVKGSSS	41.11	1000	3980000	3350000	3980000	3460000	3870000	4030000	4050000	4570000	5270000	5710000	0.01939	22.16	21.83	0.3319	0.1138	2.917	8	0.260435	0.584301	0.33	1.71242	1.25701
A0A287ATF2;S694	Desmoglein 2 OS=Sus scrofa OX=9823 GN=DSG2 PE=1 SV=3	AAGGGVAGMMsKEATVKGSSS	41.11	1000	3980000	3350000	3980000	3460000	3870000	4030000	4050000	4570000	5270000	5710000	0.01939	22.16	21.83	0.3319	0.1138	2.917	8	0.260435	0.584301	0.33	1.71242	1.25701
A0A8W4FGR5;S692	Desmoglein 2 OS=Sus scrofa OX=9823 GN=DSG2 PE=4 SV=1	AAGGGVAGMMsKEATVKGSSS	41.11	1000	3980000	3350000	3980000	3460000	3870000	4030000	4050000	4570000	5270000	5710000	0.01939	22.16	21.83	0.3319	0.1138	2.917	8	0.260435	0.584301	0.33	1.71242	1.25701
A0A8W4FC20;S4000	Obscurin cytoskeletal calmodulin and titin-interacting RhoGEF OS=Sus scrofa OX=9823 GN=OBSCN PE=4 SV=1	LFRTKGPAEVsDEELFFSADE	41.79	1000	8730000	7840000	8030000	10100000	7120000	9080000	16500000	16100000	10400000	11100000	0.019395	23.55	22.99	0.5633	0.1932	2.916	8	0.260435	0.584301	0.56	1.71231	1.47427
A0A480PLY3;S230	14-3-3 protein zeta/delta OS=Sus scrofa OX=9823 GN=YWHAZ PE=1 SV=1	LLRDNLTLWTsDTQGDEAEAG	43.58	21.93	399000	341000	320000	293000	283000	322000	251000	232000	231000	224000	0.019419	17.93	18.31	-0.3791	0.13	2.916	8	0.260435	0.584301	-0.38	1.71177	0.768438
F2Z558;S245	Tyrosine 3-monooxygenase/tryptophan 5-monooxygenase activation protein zeta OS=Sus scrofa OX=9823 GN=YWHAZ PE=1 SV=4	LLRDNLTLWTsDTQGDEAEAG	43.58	21.93	399000	341000	320000	293000	283000	322000	251000	232000	231000	224000	0.019419	17.93	18.31	-0.3791	0.13	2.916	8	0.260435	0.584301	-0.38	1.71177	0.768438
A0A5G2QZU7;S666	Sodium/potassium-transporting ATPase subunit alpha OS=Sus scrofa OX=9823 GN=ATP1A1 PE=1 SV=1	RDAKACVVHGsDLKDMTSEQL	22.26	1000	160000	224000	141000	128000	165000	122000	138000	71800	109000	94800	0.019439	16.67	17.29	-0.619	0.2123	2.915	8	0.260435	0.584301	-0.62	1.71133	0.650671
A0A5G2R8S7;S666	Sodium/potassium-transporting ATPase subunit alpha OS=Sus scrofa OX=9823 GN=ATP1A1 PE=1 SV=2	RDAKACVVHGsDLKDMTSEQL	22.26	1000	160000	224000	141000	128000	165000	122000	138000	71800	109000	94800	0.019439	16.67	17.29	-0.619	0.2123	2.915	8	0.260435	0.584301	-0.62	1.71133	0.650671
F1SAX3;S666	Sodium/potassium-transporting ATPase subunit alpha OS=Sus scrofa OX=9823 GN=ATP1A1 PE=1 SV=4	RDAKACVVHGsDLKDMTSEQL	22.26	1000	160000	224000	141000	128000	165000	122000	138000	71800	109000	94800	0.019439	16.67	17.29	-0.619	0.2123	2.915	8	0.260435	0.584301	-0.62	1.71133	0.650671
P05024;S666	Sodium/potassium-transporting ATPase subunit alpha-1 OS=Sus scrofa OX=9823 GN=ATP1A1 PE=1 SV=1	RDAKACVVHGsDLKDMTSEQL	22.26	1000	160000	224000	141000	128000	165000	122000	138000	71800	109000	94800	0.019439	16.67	17.29	-0.619	0.2123	2.915	8	0.260435	0.584301	-0.62	1.71133	0.650671
A0A287A4M8;S673	Sodium/potassium-transporting ATPase subunit alpha-1 OS=Sus scrofa OX=9823 GN=ATP1A1 PE=4 SV=1	RDAKACVVHGsDLKDMTSEQL	22.26	1000	160000	224000	141000	128000	165000	122000	138000	71800	109000	94800	0.019439	16.67	17.29	-0.619	0.2123	2.915	8	0.260435	0.584301	-0.62	1.71133	0.650671
A0A8W4FK01;S259	Synaptopodin OS=Sus scrofa OX=9823 GN=SYNPO PE=4 SV=1	GLLRHLEKMAsEEEEVPLVVY	44.36	211.81	13500000	14700000	12600000	15200000	12100000	11800000	12400000	10100000	11600000	11900000	0.019528	23.46	23.69	-0.2345	0.08054	2.912	8	0.260435	0.584301	-0.23	1.70934	0.852635
A0A286ZK31;S873	Cordon-bleu WH2 repeat protein like 1 OS=Sus scrofa OX=9823 GN=COBLL1 PE=1 SV=1	SFFLQMQKRVsGHYVTSAAAK	26.46	16.66	59700	68500	57100	71900	62600	55900	59100	55400	48600	54300	0.019529	15.74	15.96	-0.2243	0.07704	2.912	8	0.260435	0.584301	-0.22	1.70932	0.858565
A0A287A580;S958	Cordon-bleu WH2 repeat protein like 1 OS=Sus scrofa OX=9823 GN=COBLL1 PE=1 SV=1	SFFLQMQKRVsGHYVTSAAAK	26.46	16.66	59700	68500	57100	71900	62600	55900	59100	55400	48600	54300	0.019529	15.74	15.96	-0.2243	0.07704	2.912	8	0.260435	0.584301	-0.22	1.70932	0.858565
I3LHJ6;S934	Cordon-bleu WH2 repeat protein like 1 OS=Sus scrofa OX=9823 GN=COBLL1 PE=4 SV=3	SFFLQMQKRVsGHYVTSAAAK	26.46	16.66	59700	68500	57100	71900	62600	55900	59100	55400	48600	54300	0.019529	15.74	15.96	-0.2243	0.07704	2.912	8	0.260435	0.584301	-0.22	1.70932	0.858565
A0A5G2QR17;S181	Osteoclast-stimulating factor 1 OS=Sus scrofa OX=9823 GN=OSTF1 PE=1 SV=1	KQGTDAVRTLsNAEDYLDDED	42.57	107.29	866000	1520000	1080000	718000	1020000	1610000	1710000	1280000	1420000	1470000	0.019729	20.51	19.94	0.5641	0.1942	2.905	8	0.260554	0.584102	0.57	1.70489	1.48452
A0A5G2R2G9;S190	Osteoclast-stimulating factor 1 OS=Sus scrofa OX=9823 GN=OSTF1 PE=1 SV=1	KQGTDAVRTLsNAEDYLDDED	42.57	107.29	866000	1520000	1080000	718000	1020000	1610000	1710000	1280000	1420000	1470000	0.019729	20.51	19.94	0.5641	0.1942	2.905	8	0.260554	0.584102	0.57	1.70489	1.48452
A0A5S6I0Y5;S220	Osteoclast-stimulating factor 1 OS=Sus scrofa OX=9823 GN=OSTF1 PE=1 SV=1	KQGTDAVRTLsNAEDYLDDED	42.57	107.29	866000	1520000	1080000	718000	1020000	1610000	1710000	1280000	1420000	1470000	0.019729	20.51	19.94	0.5641	0.1942	2.905	8	0.260554	0.584102	0.57	1.70489	1.48452
A0A2C9F365;S222	Osteoclast-stimulating factor 1 OS=Sus scrofa OX=9823 GN=OSTF1 PE=1 SV=1	KQGTDAVRTLsNAEDYLDDED	42.57	107.29	866000	1520000	1080000	718000	1020000	1610000	1710000	1280000	1420000	1470000	0.019729	20.51	19.94	0.5641	0.1942	2.905	8	0.260554	0.584102	0.57	1.70489	1.48452
Q8MJ49;S202	Osteoclast-stimulating factor 1 OS=Sus scrofa OX=9823 GN=OSTF1 PE=2 SV=1	KQGTDAVRTLsNAEDYLDDED	42.57	107.29	866000	1520000	1080000	718000	1020000	1610000	1710000	1280000	1420000	1470000	0.019729	20.51	19.94	0.5641	0.1942	2.905	8	0.260554	0.584102	0.57	1.70489	1.48452
A0A5G2RG25;S670	Paxillin OS=Sus scrofa OX=9823 GN=PXN PE=4 SV=1	PLRRTFSVLPsPPPPSPLLQH	32.27	25.7	404000	513000	496000	259000	258000	553000	962000	685000	476000	642000	0.019822	19.3	18.49	0.8038	0.277	2.902	8	0.260554	0.584102	0.81	1.70285	1.75321
A0A287BFA3;S659	Sorbin and SH3 domain containing 1 OS=Sus scrofa OX=9823 GN=SORBS1 PE=1 SV=2	QGLSGLKRPSsSASTKDSESP	23.28	14.4	2630000	3470000	2880000	4250000	2860000	2950000	2000000	1720000	2020000	2460000	0.01989	21.06	21.6	-0.5327	0.1837	2.9	8	0.260554	0.584102	-0.54	1.70137	0.687771
I3LRY4;S850	SWI/SNF related matrix associated actin dependent regulator of chromatin subfamily c member 2 OS=Sus scrofa OX=9823 GN=SMARCC2 PE=1 SV=3	EGDSEKESEKsDGDPIVDPEK	35.69	1000	429000	487000	396000	378000	419000	382000	353000	342000	333000	393000	0.019936	18.46	18.68	-0.2237	0.07717	2.899	8	0.260554	0.584102	-0.22	1.70036	0.858565
A0A287BF71;S1370	Tight junction protein 1 OS=Sus scrofa OX=9823 GN=TJP1 PE=1 SV=2	VKMFENRRSAsVESKKDDSHP	21.28	28.73	2480000	1900000	1890000	1710000	1620000	2240000	2370000	2330000	2480000	2390000	0.019967	21.17	20.86	0.3143	0.1085	2.898	8	0.260554	0.584102	0.31	1.69969	1.23971
A0A286ZRD4;S1277	Tight junction protein 1 OS=Sus scrofa OX=9823 GN=TJP1 PE=1 SV=3	VKMFENRRSAsVESKKDDSHP	21.28	28.73	2480000	1900000	1890000	1710000	1620000	2240000	2370000	2330000	2480000	2390000	0.019967	21.17	20.86	0.3143	0.1085	2.898	8	0.260554	0.584102	0.31	1.69969	1.23971
F1SNQ1;S1273	Tight junction protein 1 OS=Sus scrofa OX=9823 GN=TJP1 PE=1 SV=4	VKMFENRRSAsVESKKDDSHP	21.28	28.73	2480000	1900000	1890000	1710000	1620000	2240000	2370000	2330000	2480000	2390000	0.019967	21.17	20.86	0.3143	0.1085	2.898	8	0.260554	0.584102	0.31	1.69969	1.23971
F1SU55;S369	Synaptopodin 2 like OS=Sus scrofa OX=9823 GN=SYNPO2L PE=4 SV=3	APPEAAVPASsPSPAPEAIPR	38.6	23.09	4390000	4170000	3880000	4020000	7510000	7270000	6660000	8600000	5790000	6610000	0.020035	22.72	22.14	0.5787	0.1999	2.895	8	0.260554	0.584102	0.58	1.69821	1.49485
A0A287A0X7;S658	Protein 4.1 OS=Sus scrofa OX=9823 GN=EPB41 PE=1 SV=2	LDGENIYIRHsNLMLEDLDKS	23.73	1000	54700	49300	46300	58500	59800	61300	60700	85100	67800	64000	0.020078	16.04	15.71	0.3307	0.1143	2.894	8	0.260554	0.584102	0.33	1.69728	1.25701
A0A287AVR1;S677	Protein 4.1 OS=Sus scrofa OX=9823 GN=EPB41 PE=1 SV=2	LDGENIYIRHsNLMLEDLDKS	23.73	1000	54700	49300	46300	58500	59800	61300	60700	85100	67800	64000	0.020078	16.04	15.71	0.3307	0.1143	2.894	8	0.260554	0.584102	0.33	1.69728	1.25701
A0A287A1W8;S644	Protein 4.1 OS=Sus scrofa OX=9823 GN=EPB41 PE=1 SV=2	LDGENIYIRHsNLMLEDLDKS	23.73	1000	54700	49300	46300	58500	59800	61300	60700	85100	67800	64000	0.020078	16.04	15.71	0.3307	0.1143	2.894	8	0.260554	0.584102	0.33	1.69728	1.25701
A0A287A0Y0;S663	Protein 4.1 OS=Sus scrofa OX=9823 GN=EPB41 PE=1 SV=2	LDGENIYIRHsNLMLEDLDKS	23.73	1000	54700	49300	46300	58500	59800	61300	60700	85100	67800	64000	0.020078	16.04	15.71	0.3307	0.1143	2.894	8	0.260554	0.584102	0.33	1.69728	1.25701
A0A287BAZ3;S677	Protein 4.1 OS=Sus scrofa OX=9823 GN=EPB41 PE=1 SV=2	LDGENIYIRHsNLMLEDLDKS	23.73	1000	54700	49300	46300	58500	59800	61300	60700	85100	67800	64000	0.020078	16.04	15.71	0.3307	0.1143	2.894	8	0.260554	0.584102	0.33	1.69728	1.25701
F1STL6;S677	Protein 4.1 OS=Sus scrofa OX=9823 GN=EPB41 PE=1 SV=4	LDGENIYIRHsNLMLEDLDKS	23.73	1000	54700	49300	46300	58500	59800	61300	60700	85100	67800	64000	0.020078	16.04	15.71	0.3307	0.1143	2.894	8	0.260554	0.584102	0.33	1.69728	1.25701
A0A5G2QJR5;S746	Myosin binding protein C3 OS=Sus scrofa OX=9823 GN=MYBPC3 PE=1 SV=2	GNKLRLDVPIsGDPAPTVIWQ	38.27	74.27	142000	116000	166000	136000	401000	79800	67600	117000	79100	94900	0.020209	16.39	17.39	-0.9952	0.3444	2.89	8	0.260554	0.584102	-1	1.69446	0.5
A0A287BII1;S989	mitogen-activated protein kinase kinase kinase OS=Sus scrofa OX=9823 GN=MAP3K5 PE=3 SV=2	ENFEDHSAPPsPEEKDSGFFM	37.74	26.56	1250000	1220000	1310000	1350000	1370000	1240000	1020000	1250000	1100000	1120000	0.02023	20.12	20.31	-0.1847	0.06394	2.889	8	0.260554	0.584102	-0.19	1.694	0.876606
I3LUY9;S1825	Crystallin beta-gamma domain containing 3 OS=Sus scrofa OX=9823 GN=CRYBG3 PE=1 SV=2	VPSKIEMERTsPEDYDGAVRK	25.76	28.74	1170000	1600000	1850000	1580000	1970000	2270000	2380000	3240000	2200000	1820000	0.020293	21.16	20.62	0.5402	0.1871	2.887	8	0.260554	0.584102	0.54	1.69265	1.45397
A0A287AFL5;S124	Myosin binding protein C3 OS=Sus scrofa OX=9823 GN=MYBPC3 PE=1 SV=2	VRWQRAGSDIsPSDKYGLAVE	24.14	20.41	7820000	10000000	10200000	5750000	18800000	18600000	15800000	39100000	14700000	22400000	0.020324	24.3	23.21	1.091	0.3781	2.886	8	0.260554	0.584102	1.09	1.69199	2.12874
F1SID7;S124	Myosin binding protein C3 OS=Sus scrofa OX=9823 GN=MYBPC3 PE=1 SV=4	VRWQRAGSDIsPSDKYGLAVE	24.14	20.41	7820000	10000000	10200000	5750000	18800000	18600000	15800000	39100000	14700000	22400000	0.020324	24.3	23.21	1.091	0.3781	2.886	8	0.260554	0.584102	1.09	1.69199	2.12874
A0A5G2R231;S1196	Myosin heavy chain 6 OS=Sus scrofa OX=9823 GN=MYH6 PE=1 SV=1	AAALRKKHADsVAELGEQIDN	50.06	1000	3570000	3440000	9660000	20000000	18400000	19000000	17900000	32300000	59400000	41100000	0.020333	24.87	23.01	1.853	0.642	2.886	8	0.260554	0.584102	1.86	1.6918	3.63008
A0A5G2QBQ2;S1151	Myosin heavy chain 6 OS=Sus scrofa OX=9823 GN=MYH6 PE=1 SV=1	AAALRKKHADsVAELGEQIDN	50.06	1000	3570000	3440000	9660000	20000000	18400000	19000000	17900000	32300000	59400000	41100000	0.020333	24.87	23.01	1.853	0.642	2.886	8	0.260554	0.584102	1.86	1.6918	3.63008
A0A5G2R2R6;S1201	Myosin heavy chain 6 OS=Sus scrofa OX=9823 GN=MYH6 PE=1 SV=1	AAALRKKHADsVAELGEQIDN	50.06	1000	3570000	3440000	9660000	20000000	18400000	19000000	17900000	32300000	59400000	41100000	0.020333	24.87	23.01	1.853	0.642	2.886	8	0.260554	0.584102	1.86	1.6918	3.63008
A0A286ZXE3;S1201	Myosin heavy chain 6 OS=Sus scrofa OX=9823 GN=MYH6 PE=1 SV=2	AAALRKKHADsVAELGEQIDN	50.06	1000	3570000	3440000	9660000	20000000	18400000	19000000	17900000	32300000	59400000	41100000	0.020333	24.87	23.01	1.853	0.642	2.886	8	0.260554	0.584102	1.86	1.6918	3.63008
K7GMH0;S1201	Myosin heavy chain 6 OS=Sus scrofa OX=9823 GN=MYH6 PE=1 SV=3	AAALRKKHADsVAELGEQIDN	50.06	1000	3570000	3440000	9660000	20000000	18400000	19000000	17900000	32300000	59400000	41100000	0.020333	24.87	23.01	1.853	0.642	2.886	8	0.260554	0.584102	1.86	1.6918	3.63008
A0A287AGU3;S1165	Myosin heavy chain 6 OS=Sus scrofa OX=9823 GN=MYH6 PE=1 SV=3	AAALRKKHADsVAELGEQIDN	50.06	1000	3570000	3440000	9660000	20000000	18400000	19000000	17900000	32300000	59400000	41100000	0.020333	24.87	23.01	1.853	0.642	2.886	8	0.260554	0.584102	1.86	1.6918	3.63008
A0A286ZPQ9;S1174	Myosin heavy chain 6 OS=Sus scrofa OX=9823 GN=MYH6 PE=1 SV=3	AAALRKKHADsVAELGEQIDN	50.06	1000	3570000	3440000	9660000	20000000	18400000	19000000	17900000	32300000	59400000	41100000	0.020333	24.87	23.01	1.853	0.642	2.886	8	0.260554	0.584102	1.86	1.6918	3.63008
F1SMN5;S2267	Filamin C OS=Sus scrofa OX=9823 GN=FLNC PE=1 SV=1	EAAEIVEGEDsAYSVRFVPQE	42.14	28.86	248000	199000	197000	117000	290000	236000	338000	701000	428000	404000	0.020382	18.59	17.62	0.9747	0.3379	2.884	8	0.260554	0.584102	0.97	1.69075	1.95884
A0A5G2QRW9;S2258	Filamin C OS=Sus scrofa OX=9823 GN=FLNC PE=1 SV=1	EAAEIVEGEDsAYSVRFVPQE	42.14	28.86	248000	199000	197000	117000	290000	236000	338000	701000	428000	404000	0.020382	18.59	17.62	0.9747	0.3379	2.884	8	0.260554	0.584102	0.97	1.69075	1.95884
A0A5G2QY64;S2173	Filamin C OS=Sus scrofa OX=9823 GN=FLNC PE=1 SV=1	EAAEIVEGEDsAYSVRFVPQE	42.14	28.86	248000	199000	197000	117000	290000	236000	338000	701000	428000	404000	0.020382	18.59	17.62	0.9747	0.3379	2.884	8	0.260554	0.584102	0.97	1.69075	1.95884
A0A286ZRX8;S2232	Filamin C OS=Sus scrofa OX=9823 GN=FLNC PE=1 SV=2	EAAEIVEGEDsAYSVRFVPQE	42.14	28.86	248000	199000	197000	117000	290000	236000	338000	701000	428000	404000	0.020382	18.59	17.62	0.9747	0.3379	2.884	8	0.260554	0.584102	0.97	1.69075	1.95884
A0A5G2R269;S2251	Filamin C OS=Sus scrofa OX=9823 GN=FLNC PE=1 SV=2	EAAEIVEGEDsAYSVRFVPQE	42.14	28.86	248000	199000	197000	117000	290000	236000	338000	701000	428000	404000	0.020382	18.59	17.62	0.9747	0.3379	2.884	8	0.260554	0.584102	0.97	1.69075	1.95884
A0A287A8C2;S2261	Filamin C OS=Sus scrofa OX=9823 GN=FLNC PE=3 SV=2	EAAEIVEGEDsAYSVRFVPQE	42.14	28.86	248000	199000	197000	117000	290000	236000	338000	701000	428000	404000	0.020382	18.59	17.62	0.9747	0.3379	2.884	8	0.260554	0.584102	0.97	1.69075	1.95884
A0A8W4FK76;S2177	Filamin C OS=Sus scrofa OX=9823 GN=FLNC PE=4 SV=1	EAAEIVEGEDsAYSVRFVPQE	42.14	28.86	248000	199000	197000	117000	290000	236000	338000	701000	428000	404000	0.020382	18.59	17.62	0.9747	0.3379	2.884	8	0.260554	0.584102	0.97	1.69075	1.95884
F1RW75;S62	Desmoplakin OS=Sus scrofa OX=9823 GN=DSP PE=1 SV=3	SRRCTVTEQNsDGYGQTGTMS	46.12	69.29	1480000	2030000	1800000	1420000	2030000	2170000	2700000	2160000	1950000	2490000	0.020702	21.12	20.72	0.3958	0.1377	2.874	8	0.26348	0.579252	0.4	1.68399	1.31951
A0A287B1M9;S317	Sorbin and SH3 domain containing 1 OS=Sus scrofa OX=9823 GN=SORBS1 PE=1 SV=2	REQQKRLSSLsDPASERRVGE	32.49	43.87	1130000	694000	884000	755000	1270000	863000	3130000	2980000	2620000	1550000	0.020716	20.94	19.81	1.124	0.3911	2.874	8	0.26348	0.579252	1.13	1.68369	2.18859
A0A287BPJ8;S294	Sorbin and SH3 domain containing 1 OS=Sus scrofa OX=9823 GN=SORBS1 PE=1 SV=3	REQQKRLSSLsDPASERRVGE	32.49	43.87	1130000	694000	884000	755000	1270000	863000	3130000	2980000	2620000	1550000	0.020716	20.94	19.81	1.124	0.3911	2.874	8	0.26348	0.579252	1.13	1.68369	2.18859
A0A287AHM9;S617	Tight junction protein 1 OS=Sus scrofa OX=9823 GN=TJP1 PE=1 SV=3	LRSSKRNLRKsREDLSAQPVQ	36.1	41.95	9360000	8620000	8540000	10200000	9970000	8100000	8640000	8760000	7560000	7750000	0.020727	22.96	23.15	-0.1928	0.06711	2.873	8	0.26348	0.579252	-0.19	1.68346	0.876606
I3L5H6;S613	Tight junction protein 1 OS=Sus scrofa OX=9823 GN=TJP1 PE=1 SV=3	LRSSKRNLRKsREDLSAQPVQ	36.1	41.95	9360000	8620000	8540000	10200000	9970000	8100000	8640000	8760000	7560000	7750000	0.020727	22.96	23.15	-0.1928	0.06711	2.873	8	0.26348	0.579252	-0.19	1.68346	0.876606
A0A5G2R4J6;S280	calcium/calmodulin-dependent protein kinase OS=Sus scrofa OX=9823 GN=CAMK2D PE=3 SV=1	PWICQRSTVAsMMHRQETVDC	21.75	30.71	37900	21300	26300	43400	27300	36600	48000	174000	82200	70000	0.020816	16.11	14.88	1.226	0.427	2.87	8	0.264318	0.577873	1.23	1.6816	2.34567
A0A286ZJT5;S1170	Sorbin and SH3 domain containing 1 OS=Sus scrofa OX=9823 GN=SORBS1 PE=1 SV=2	SLRAGPDLTEsEKSYVQPQAQ	30.65	45.01	732000	733000	794000	600000	727000	654000	496000	499000	581000	655000	0.020932	19.13	19.45	-0.3186	0.1111	2.867	8	0.265162	0.576489	-0.32	1.67919	0.80107
A0A287BPW9;S1217	Sorbin and SH3 domain containing 1 OS=Sus scrofa OX=9823 GN=SORBS1 PE=1 SV=2	SLRAGPDLTEsEKSYVQPQAQ	30.65	45.01	732000	733000	794000	600000	727000	654000	496000	499000	581000	655000	0.020932	19.13	19.45	-0.3186	0.1111	2.867	8	0.265162	0.576489	-0.32	1.67919	0.80107
A0A287BIT2;S925	Formin homology 2 domain containing 3 OS=Sus scrofa OX=9823 GN=FHOD3 PE=4 SV=3	KFNSGDLGRGsPSPDTELHDK	29.99	24.31	6200000	5580000	6730000	5190000	8440000	5460000	4060000	4770000	4440000	5200000	0.020952	22.18	22.59	-0.4125	0.1439	2.866	8	0.265162	0.576489	-0.41	1.67877	0.752623
A0A5G2R2V3;S394	Histone deacetylase OS=Sus scrofa OX=9823 GN=HDAC7 PE=3 SV=2	SEKPRLRQIPsAEDLETDAGG	42.29	45.02	416000	425000	396000	419000	404000	403000	394000	357000	376000	337000	0.021217	18.51	18.65	-0.1445	0.05056	2.858	8	0.266302	0.574626	-0.14	1.67332	0.907519
A0A5G2RAT7;S433	Histone deacetylase OS=Sus scrofa OX=9823 GN=HDAC7 PE=3 SV=2	SEKPRLRQIPsAEDLETDAGG	42.29	45.02	416000	425000	396000	419000	404000	403000	394000	357000	376000	337000	0.021217	18.51	18.65	-0.1445	0.05056	2.858	8	0.266302	0.574626	-0.14	1.67332	0.907519
I3LNY6;S1034	Nestin OS=Sus scrofa OX=9823 GN=NES PE=1 SV=3	LEKEHRASLSsLGERNLENWR	23.99	20	883000	1160000	1100000	1130000	1520000	1000000	433000	476000	657000	936000	0.021291	19.34	20.12	-0.7865	0.2754	2.856	8	0.266302	0.574626	-0.78	1.6718	0.582367
A0A286ZXS0;S1183	Spectrin alpha non-erythrocytic 1 OS=Sus scrofa OX=9823 GN=SPTAN1 PE=1 SV=1	DLAALGDKVNsLGETAERLIQ	28.81	33.57	385000	380000	341000	272000	511000	423000	492000	672000	570000	870000	0.021307	19.16	18.5	0.6644	0.2327	2.855	8	0.266302	0.574626	0.66	1.67148	1.58008
A0A287AMR4;S1163	Spectrin alpha non-erythrocytic 1 OS=Sus scrofa OX=9823 GN=SPTAN1 PE=1 SV=2	DLAALGDKVNsLGETAERLIQ	28.81	33.57	385000	380000	341000	272000	511000	423000	492000	672000	570000	870000	0.021307	19.16	18.5	0.6644	0.2327	2.855	8	0.266302	0.574626	0.66	1.67148	1.58008
A0A287BJQ1;S1182	Spectrin alpha non-erythrocytic 1 OS=Sus scrofa OX=9823 GN=SPTAN1 PE=1 SV=2	DLAALGDKVNsLGETAERLIQ	28.81	33.57	385000	380000	341000	272000	511000	423000	492000	672000	570000	870000	0.021307	19.16	18.5	0.6644	0.2327	2.855	8	0.266302	0.574626	0.66	1.67148	1.58008
A0A287BBL5;S424	Microtubule-associated protein OS=Sus scrofa OX=9823 GN=MAP4 PE=1 SV=1	TEVTPVKDMAsPPGIEVARGK	25	1000	165000	241000	174000	156000	190000	169000	155000	115000	114000	121000	0.021404	17.02	17.48	-0.4606	0.1615	2.852	8	0.266302	0.574626	-0.46	1.66951	0.726986
A0A287A4H3;S469	Microtubule-associated protein OS=Sus scrofa OX=9823 GN=MAP4 PE=1 SV=2	TEVTPVKDMAsPPGIEVARGK	25	1000	165000	241000	174000	156000	190000	169000	155000	115000	114000	121000	0.021404	17.02	17.48	-0.4606	0.1615	2.852	8	0.266302	0.574626	-0.46	1.66951	0.726986
A0A287B5L5;S469	Microtubule-associated protein OS=Sus scrofa OX=9823 GN=MAP4 PE=1 SV=2	TEVTPVKDMAsPPGIEVARGK	25	1000	165000	241000	174000	156000	190000	169000	155000	115000	114000	121000	0.021404	17.02	17.48	-0.4606	0.1615	2.852	8	0.266302	0.574626	-0.46	1.66951	0.726986
A0A287A3X7;S469	Microtubule-associated protein OS=Sus scrofa OX=9823 GN=MAP4 PE=1 SV=3	TEVTPVKDMAsPPGIEVARGK	25	1000	165000	241000	174000	156000	190000	169000	155000	115000	114000	121000	0.021404	17.02	17.48	-0.4606	0.1615	2.852	8	0.266302	0.574626	-0.46	1.66951	0.726986
A0A286ZXD9;S469	Microtubule-associated protein OS=Sus scrofa OX=9823 GN=MAP4 PE=1 SV=3	TEVTPVKDMAsPPGIEVARGK	25	1000	165000	241000	174000	156000	190000	169000	155000	115000	114000	121000	0.021404	17.02	17.48	-0.4606	0.1615	2.852	8	0.266302	0.574626	-0.46	1.66951	0.726986
I3L8P8;S690	Transforming acidic coiled-coil containing protein 2 OS=Sus scrofa OX=9823 GN=TACC2 PE=1 SV=2	QDVGGLGRMDsLPALESEKSD	39.16	113.99	1460000	1220000	1200000	1500000	1320000	1440000	1520000	1550000	1550000	1660000	0.021438	20.56	20.35	0.2089	0.07326	2.851	8	0.266302	0.574626	0.21	1.66882	1.15669
F1RUG2;S116	FYVE RhoGEF and PH domain containing 1 OS=Sus scrofa OX=9823 GN=FGD1 PE=4 SV=1	QGNRILVKSLsLDPGQGLEPH	31.83	1000	233000	212000	212000	207000	208000	210000	188000	199000	198000	183000	0.021442	17.58	17.71	-0.1327	0.04654	2.851	8	0.266302	0.574626	-0.13	1.66873	0.913831
A0A5G2QJR5;S124	Myosin binding protein C3 OS=Sus scrofa OX=9823 GN=MYBPC3 PE=1 SV=2	VRWQRAGSDIsPSDKYGLAVE	24.14	20.41	7800000	9960000	10200000	5750000	18700000	18300000	15500000	38500000	14600000	22100000	0.021459	24.28	23.21	1.074	0.3768	2.851	8	0.266302	0.574626	1.07	1.66839	2.09943
I3L8F7;S618	Nestin OS=Sus scrofa OX=9823 GN=NES PE=1 SV=3	LEKEHRASLSsLGERNLENWR	23.99	20	884000	1160000	1100000	1130000	1530000	1000000	433000	477000	658000	939000	0.02152	19.34	20.12	-0.7867	0.2762	2.849	8	0.266302	0.574626	-0.78	1.66716	0.582367
A0A287A526;S629	Calpastatin OS=Sus scrofa OX=9823 GN=CAST PE=1 SV=2	LDDALDQLSDsLGQRQPDPDE	29.99	17	122000	116000	123000	69000	125000	173000	140000	155000	151000	145000	0.02153	17.22	16.73	0.4906	0.1722	2.848	8	0.266302	0.574626	0.49	1.66696	1.40444
A0A286ZQW3;S813	SWI/SNF related matrix associated actin dependent regulator of chromatin subfamily c member 2 OS=Sus scrofa OX=9823 GN=SMARCC2 PE=1 SV=2	EGDSEKESEKsDGDPIVDPEK	35.69	1000	429000	489000	395000	378000	417000	383000	353000	343000	334000	392000	0.021589	18.46	18.68	-0.221	0.07765	2.847	8	0.266302	0.574626	-0.22	1.66577	0.858565
F1SM00;S844	SWI/SNF related matrix associated actin dependent regulator of chromatin subfamily c member 2 OS=Sus scrofa OX=9823 GN=SMARCC2 PE=1 SV=3	EGDSEKESEKsDGDPIVDPEK	35.69	1000	429000	489000	395000	378000	417000	383000	353000	343000	334000	392000	0.021589	18.46	18.68	-0.221	0.07765	2.847	8	0.266302	0.574626	-0.22	1.66577	0.858565
A0A5G2R231;S745	Myosin heavy chain 6 OS=Sus scrofa OX=9823 GN=MYH6 PE=1 SV=1	SRKGTEKLLGsLDIDHNQYKF	40.58	44.23	221000	247000	542000	947000	979000	1050000	898000	1350000	3400000	1750000	0.021625	20.52	18.89	1.622	0.5699	2.846	8	0.266302	0.574626	1.63	1.66504	3.09513
A0A5G2QBQ2;S745	Myosin heavy chain 6 OS=Sus scrofa OX=9823 GN=MYH6 PE=1 SV=1	SRKGTEKLLGsLDIDHNQYKF	40.58	44.23	221000	247000	542000	947000	979000	1050000	898000	1350000	3400000	1750000	0.021625	20.52	18.89	1.622	0.5699	2.846	8	0.266302	0.574626	1.63	1.66504	3.09513
A0A5G2R2R6;S750	Myosin heavy chain 6 OS=Sus scrofa OX=9823 GN=MYH6 PE=1 SV=1	SRKGTEKLLGsLDIDHNQYKF	40.58	44.23	221000	247000	542000	947000	979000	1050000	898000	1350000	3400000	1750000	0.021625	20.52	18.89	1.622	0.5699	2.846	8	0.266302	0.574626	1.63	1.66504	3.09513
A0A286ZXE3;S750	Myosin heavy chain 6 OS=Sus scrofa OX=9823 GN=MYH6 PE=1 SV=2	SRKGTEKLLGsLDIDHNQYKF	40.58	44.23	221000	247000	542000	947000	979000	1050000	898000	1350000	3400000	1750000	0.021625	20.52	18.89	1.622	0.5699	2.846	8	0.266302	0.574626	1.63	1.66504	3.09513
K7GMH0;S750	Myosin heavy chain 6 OS=Sus scrofa OX=9823 GN=MYH6 PE=1 SV=3	SRKGTEKLLGsLDIDHNQYKF	40.58	44.23	221000	247000	542000	947000	979000	1050000	898000	1350000	3400000	1750000	0.021625	20.52	18.89	1.622	0.5699	2.846	8	0.266302	0.574626	1.63	1.66504	3.09513
A0A287AGU3;S714	Myosin heavy chain 6 OS=Sus scrofa OX=9823 GN=MYH6 PE=1 SV=3	SRKGTEKLLGsLDIDHNQYKF	40.58	44.23	221000	247000	542000	947000	979000	1050000	898000	1350000	3400000	1750000	0.021625	20.52	18.89	1.622	0.5699	2.846	8	0.266302	0.574626	1.63	1.66504	3.09513
A0A286ZPQ9;S723	Myosin heavy chain 6 OS=Sus scrofa OX=9823 GN=MYH6 PE=1 SV=3	SRKGTEKLLGsLDIDHNQYKF	40.58	44.23	221000	247000	542000	947000	979000	1050000	898000	1350000	3400000	1750000	0.021625	20.52	18.89	1.622	0.5699	2.846	8	0.266302	0.574626	1.63	1.66504	3.09513
A0A287B1M9;S315	Sorbin and SH3 domain containing 1 OS=Sus scrofa OX=9823 GN=SORBS1 PE=1 SV=2	HNREQQKRLSsLSDPASERRV	30.39	13.66	478000	593000	499000	511000	621000	561000	1750000	859000	1100000	787000	0.02168	19.84	19.04	0.8047	0.283	2.844	8	0.266401	0.574464	0.8	1.66394	1.7411
A0A287BPJ8;S292	Sorbin and SH3 domain containing 1 OS=Sus scrofa OX=9823 GN=SORBS1 PE=1 SV=3	HNREQQKRLSsLSDPASERRV	30.39	13.66	478000	593000	499000	511000	621000	561000	1750000	859000	1100000	787000	0.02168	19.84	19.04	0.8047	0.283	2.844	8	0.266401	0.574464	0.8	1.66394	1.7411
A0A8W4FHN9;S111	ATP-binding cassette sub-family F member 1 OS=Sus scrofa OX=9823 GN=ABCF1 PE=4 SV=1	ERLKKLSVPAsDEEEEAPAPV	44.37	1000	16000000	16900000	15200000	14200000	16400000	14600000	13700000	12500000	13900000	14900000	0.021942	23.73	23.91	-0.1773	0.0625	2.836	8	0.269333	0.56971	-0.18	1.65872	0.882703
A0A287AEE1;S590	Ankyrin-3 OS=Sus scrofa OX=9823 GN=ANK3 PE=1 SV=2	VANLLLQKSAsPDAAGKSGLT	30.88	1000	561000	665000	671000	454000	413000	485000	382000	294000	412000	296000	0.022162	18.48	19.05	-0.5642	0.1994	2.83	8	0.271748	0.565834	-0.57	1.65439	0.673617
A0A287AFL5;S854	Myosin binding protein C3 OS=Sus scrofa OX=9823 GN=MYBPC3 PE=1 SV=2	GNKLRLDVPIsGDPAPTVIWQ	38.27	74.27	142000	116000	167000	136000	405000	80900	68600	119000	79600	95900	0.022224	16.41	17.39	-0.9819	0.3472	2.828	8	0.271863	0.56565	-0.98	1.65318	0.50698
F1SID7;S826	Myosin binding protein C3 OS=Sus scrofa OX=9823 GN=MYBPC3 PE=1 SV=4	GNKLRLDVPIsGDPAPTVIWQ	38.27	74.27	142000	116000	167000	136000	405000	80900	68600	119000	79600	95900	0.022224	16.41	17.39	-0.9819	0.3472	2.828	8	0.271863	0.56565	-0.98	1.65318	0.50698
A0A5G2QRQ1;S633	Sodium/potassium-transporting ATPase subunit alpha OS=Sus scrofa OX=9823 GN=ATP1A1 PE=1 SV=1	RDAKACVVHGsDLKDMTSEQL	22.26	1000	226000	217000	212000	128000	246000	156000	137000	119000	150000	147000	0.022359	17.11	17.62	-0.5091	0.1803	2.824	8	0.271863	0.56565	-0.51	1.65055	0.702222
A0A5G2QG93;S611	Sodium/potassium-transporting ATPase subunit alpha OS=Sus scrofa OX=9823 GN=ATP1A1 PE=1 SV=2	RDAKACVVHGsDLKDMTSEQL	22.26	1000	226000	217000	212000	128000	246000	156000	137000	119000	150000	147000	0.022359	17.11	17.62	-0.5091	0.1803	2.824	8	0.271863	0.56565	-0.51	1.65055	0.702222
I3LDS5;S925	Formin homology 2 domain containing 3 OS=Sus scrofa OX=9823 GN=FHOD3 PE=4 SV=2	KFNSGDLGRGsPSPDTELHDK	29.99	24.31	6200000	5560000	6800000	5190000	8520000	5460000	4040000	4800000	4440000	5210000	0.022361	22.18	22.6	-0.4163	0.1474	2.824	8	0.271863	0.56565	-0.42	1.65051	0.747425
F1SGD7;S10	Nucleosome assembly protein 1 like 1 OS=Sus scrofa OX=9823 GN=NAP1L1 PE=1 SV=1	*MADIDNKEQsELDQDLDDVE	21.21	50.64	12900	18600	10500	14600	14800	20500	27400	26600	25100	13700	0.0224	14.42	13.78	0.6477	0.2295	2.823	8	0.271863	0.56565	0.64	1.64975	1.55833
A0A287B8W3;S10	Nucleosome assembly protein 1 like 1 OS=Sus scrofa OX=9823 GN=NAP1L1 PE=1 SV=2	*MADIDNKEQsELDQDLDDVE	21.21	50.64	12900	18600	10500	14600	14800	20500	27400	26600	25100	13700	0.0224	14.42	13.78	0.6477	0.2295	2.823	8	0.271863	0.56565	0.64	1.64975	1.55833
A0A8W4FFJ8;S5	Nucleosome assembly protein 1 like 1 OS=Sus scrofa OX=9823 GN=NAP1L1 PE=4 SV=1	******SKEQsELDQDLDDVE	21.21	50.64	12900	18600	10500	14600	14800	20500	27400	26600	25100	13700	0.0224	14.42	13.78	0.6477	0.2295	2.823	8	0.271863	0.56565	0.64	1.64975	1.55833
I3LRY4;S283	SWI/SNF related matrix associated actin dependent regulator of chromatin subfamily c member 2 OS=Sus scrofa OX=9823 GN=SMARCC2 PE=1 SV=3	SAKTLTDEVNsPDSDRRDKKG	40.07	30.41	1700000	1530000	1680000	1700000	1790000	1750000	1920000	2210000	1990000	1790000	0.022495	20.88	20.68	0.1984	0.07037	2.82	8	0.271863	0.56565	0.2	1.64791	1.1487
A0A5G2R231;S1891	Myosin heavy chain 6 OS=Sus scrofa OX=9823 GN=MYH6 PE=1 SV=1	EAEEQANTNLsKFRKVQHELD	36.66	49.36	503000	535000	1620000	2360000	2830000	2950000	2980000	3200000	5410000	4430000	0.022505	21.81	20.24	1.571	0.5572	2.82	8	0.271863	0.56565	1.57	1.64772	2.96905
A0A5G2QBQ2;S1846	Myosin heavy chain 6 OS=Sus scrofa OX=9823 GN=MYH6 PE=1 SV=1	EAEEQANTNLsKFRKVQHELD	36.66	49.36	503000	535000	1620000	2360000	2830000	2950000	2980000	3200000	5410000	4430000	0.022505	21.81	20.24	1.571	0.5572	2.82	8	0.271863	0.56565	1.57	1.64772	2.96905
A0A286ZXE3;S1896	Myosin heavy chain 6 OS=Sus scrofa OX=9823 GN=MYH6 PE=1 SV=2	EAEEQANTNLsKFRKVQHELD	36.66	49.36	503000	535000	1620000	2360000	2830000	2950000	2980000	3200000	5410000	4430000	0.022505	21.81	20.24	1.571	0.5572	2.82	8	0.271863	0.56565	1.57	1.64772	2.96905
K7GMH0;S1896	Myosin heavy chain 6 OS=Sus scrofa OX=9823 GN=MYH6 PE=1 SV=3	EAEEQANTNLsKFRKVQHELD	36.66	49.36	503000	535000	1620000	2360000	2830000	2950000	2980000	3200000	5410000	4430000	0.022505	21.81	20.24	1.571	0.5572	2.82	8	0.271863	0.56565	1.57	1.64772	2.96905
A0A286ZPQ9;S1869	Myosin heavy chain 6 OS=Sus scrofa OX=9823 GN=MYH6 PE=1 SV=3	EAEEQANTNLsKFRKVQHELD	36.66	49.36	503000	535000	1620000	2360000	2830000	2950000	2980000	3200000	5410000	4430000	0.022505	21.81	20.24	1.571	0.5572	2.82	8	0.271863	0.56565	1.57	1.64772	2.96905
A0A287APR9;T166	Heteroous nuclear ribonucleoprotein U like 2 OS=Sus scrofa OX=9823 GN=HNRNPUL2 PE=1 SV=1	EEPEERSGDEtPGSEAPADKA	30.97	22.45	7040000	6910000	6800000	8130000	6500000	7370000	9080000	8610000	8900000	7600000	0.022569	22.98	22.75	0.2313	0.0821	2.818	8	0.272055	0.565343	0.23	1.64649	1.17283
I3LUR1;T166	Heteroous nuclear ribonucleoprotein U like 2 OS=Sus scrofa OX=9823 GN=HNRNPUL2 PE=1 SV=2	EEPEERSGDEtPGSEAPADKA	30.97	22.45	7040000	6910000	6800000	8130000	6500000	7370000	9080000	8610000	8900000	7600000	0.022569	22.98	22.75	0.2313	0.0821	2.818	8	0.272055	0.565343	0.23	1.64649	1.17283
A0A8W4FHE5;S979	Uncharacterized protein OS=Sus scrofa OX=9823 GN=MICAL2 PE=4 SV=1	NDHRPKTQATsPDLESIRKVF	35.14	24.43	1220000	1100000	1010000	1100000	1020000	974000	908000	979000	1040000	957000	0.022632	19.89	20.05	-0.1639	0.0582	2.816	8	0.272529	0.564587	-0.16	1.64528	0.895025
F6PU32;S699	Calpastatin OS=Sus scrofa OX=9823 GN=CAST PE=1 SV=1	LDDALDQLSDsLGQRQPDPDE	29.99	17	123000	117000	124000	69000	126000	174000	141000	156000	152000	146000	0.022716	17.23	16.74	0.4906	0.1744	2.814	8	0.273257	0.563429	0.49	1.64367	1.40444
F1SU55;S371	Synaptopodin 2 like OS=Sus scrofa OX=9823 GN=SYNPO2L PE=4 SV=3	PEAAVPASSPsPAPEAIPRPF	46.45	60.91	48000000	33500000	43700000	33700000	59500000	61100000	51500000	85300000	57800000	63100000	0.022751	25.9	25.35	0.5593	0.1989	2.813	8	0.273276	0.563399	0.55	1.643	1.46409
A0A5G2QPP5;S330	Hydroxyacyl-CoA dehydrogenase trifunctional multienzyme complex subunit beta OS=Sus scrofa OX=9823 GN=HADHB PE=1 SV=1	KAYLRDFTYVsQDPKDQLLLG	25.29	30.83	2440000	2160000	2360000	2240000	2230000	2490000	2420000	3020000	2630000	3440000	0.022819	21.4	21.12	0.2812	0.1	2.811	8	0.273276	0.563399	0.28	1.6417	1.21419
A0A287ABD7;S94	XPC complex subunit DNA damage recognition and repair factor OS=Sus scrofa OX=9823 GN=XPC PE=1 SV=1	TPQVVKDEALsDEDDFRDFTS	24.89	1000	351000	381000	313000	463000	301000	286000	264000	291000	294000	295000	0.022893	18.12	18.45	-0.3228	0.1149	2.809	8	0.273276	0.563399	-0.33	1.6403	0.795536
A0A286ZYS8;S52	Cardiomyopathy associated 5 OS=Sus scrofa OX=9823 GN=CMYA5 PE=1 SV=2	ESESEPDARLsDQDEEGKTKK	35.06	1000	2430000	3470000	3080000	2430000	2930000	2380000	2690000	1970000	1800000	1640000	0.0229	20.98	21.44	-0.4624	0.1647	2.808	8	0.273276	0.563399	-0.46	1.64016	0.726986
I3LPD6;S52	Cardiomyopathy associated 5 OS=Sus scrofa OX=9823 GN=CMYA5 PE=1 SV=3	ESESEPDARLsDQDEEGKTKK	35.06	1000	2430000	3470000	3080000	2430000	2930000	2380000	2690000	1970000	1800000	1640000	0.0229	20.98	21.44	-0.4624	0.1647	2.808	8	0.273276	0.563399	-0.46	1.64016	0.726986
A0A5G2QNN1;S792	DNA helicase OS=Sus scrofa OX=9823 GN=ATRX PE=1 SV=1	QNPSESSNYDsELEKEIKSMS	30.24	36.04	258000	273000	257000	268000	262000	269000	306000	269000	303000	289000	0.023005	18.13	18.01	0.1219	0.04344	2.805	8	0.273276	0.563399	0.12	1.63818	1.08673
A0A5G2RHD3;S791	DNA helicase OS=Sus scrofa OX=9823 GN=ATRX PE=1 SV=2	QNPSESSNYDsELEKEIKSMS	30.24	36.04	258000	273000	257000	268000	262000	269000	306000	269000	303000	289000	0.023005	18.13	18.01	0.1219	0.04344	2.805	8	0.273276	0.563399	0.12	1.63818	1.08673
K7GSF7;S780	DNA helicase OS=Sus scrofa OX=9823 GN=ATRX PE=1 SV=2	QNPSESSNYDsELEKEIKSMS	30.24	36.04	258000	273000	257000	268000	262000	269000	306000	269000	303000	289000	0.023005	18.13	18.01	0.1219	0.04344	2.805	8	0.273276	0.563399	0.12	1.63818	1.08673
A0A5G2R5N8;S792	DNA helicase OS=Sus scrofa OX=9823 GN=ATRX PE=1 SV=2	QNPSESSNYDsELEKEIKSMS	30.24	36.04	258000	273000	257000	268000	262000	269000	306000	269000	303000	289000	0.023005	18.13	18.01	0.1219	0.04344	2.805	8	0.273276	0.563399	0.12	1.63818	1.08673
F1RPI9;S818	DNA helicase OS=Sus scrofa OX=9823 GN=ATRX PE=1 SV=3	QNPSESSNYDsELEKEIKSMS	30.24	36.04	258000	273000	257000	268000	262000	269000	306000	269000	303000	289000	0.023005	18.13	18.01	0.1219	0.04344	2.805	8	0.273276	0.563399	0.12	1.63818	1.08673
I3LME9;S775	DNA helicase OS=Sus scrofa OX=9823 GN=ATRX PE=1 SV=4	QNPSESSNYDsELEKEIKSMS	30.24	36.04	258000	273000	257000	268000	262000	269000	306000	269000	303000	289000	0.023005	18.13	18.01	0.1219	0.04344	2.805	8	0.273276	0.563399	0.12	1.63818	1.08673
K7GT30;S766	DNA helicase OS=Sus scrofa OX=9823 GN=ATRX PE=1 SV=4	QNPSESSNYDsELEKEIKSMS	30.24	36.04	258000	273000	257000	268000	262000	269000	306000	269000	303000	289000	0.023005	18.13	18.01	0.1219	0.04344	2.805	8	0.273276	0.563399	0.12	1.63818	1.08673
A0A287BNK7;T3889	Plectin OS=Sus scrofa OX=9823 GN=PLEC PE=1 SV=3	LTFRGLRKQItVEELVRSHVM	34.13	1000	24500000	29000000	28300000	24400000	24800000	35200000	54100000	31000000	32100000	74000000	0.023084	25.34	24.64	0.7053	0.2516	2.803	8	0.273628	0.562839	0.7	1.63669	1.6245
A0A287A8R7;S1456	RPTOR independent companion of MTOR complex 2 OS=Sus scrofa OX=9823 GN=RICTOR PE=1 SV=2	FRFMKALSYAsLDKEDLLSPI	28.3	43.87	302000	278000	294000	294000	301000	305000	301000	327000	308000	317000	0.023131	18.25	18.16	0.08485	0.03028	2.802	8	0.273628	0.562839	0.09	1.63581	1.06437
A0A286ZSJ0;S1432	RPTOR independent companion of MTOR complex 2 OS=Sus scrofa OX=9823 GN=RICTOR PE=3 SV=2	SRFMKALSYAsLDKEDLLSPI	28.3	43.87	302000	278000	294000	294000	301000	305000	301000	327000	308000	317000	0.023131	18.25	18.16	0.08485	0.03028	2.802	8	0.273628	0.562839	0.09	1.63581	1.06437
A0A286ZVM4;S1412	RPTOR independent companion of MTOR complex 2 OS=Sus scrofa OX=9823 GN=RICTOR PE=4 SV=1	FRFMKALSYAsLDKEDLLSPI	28.3	43.87	302000	278000	294000	294000	301000	305000	301000	327000	308000	317000	0.023131	18.25	18.16	0.08485	0.03028	2.802	8	0.273628	0.562839	0.09	1.63581	1.06437
A0A480KXA1;S105	Myomesin 1 OS=Sus scrofa OX=9823 GN=MYOM1 PE=1 SV=1	NYGYSRGRTDsSLMLEDYSSK	47.29	27.95	12100000	10800000	5900000	8920000	14700000	5650000	4260000	3700000	9880000	2750000	0.023197	22.18	23.26	-1.077	0.3846	2.8	8	0.27385	0.562487	-1.08	1.63457	0.473029
F1SM75;S105	Myomesin 1 OS=Sus scrofa OX=9823 GN=MYOM1 PE=1 SV=5	NYGYSRGRTDsSLMLEDYSSK	47.29	27.95	12100000	10800000	5900000	8920000	14700000	5650000	4260000	3700000	9880000	2750000	0.023197	22.18	23.26	-1.077	0.3846	2.8	8	0.27385	0.562487	-1.08	1.63457	0.473029
A0A5G2QZ92;S124	Nebulette OS=Sus scrofa OX=9823 GN=NEBL PE=1 SV=1	KQKHQAARGFsDYAHMKEPPE	20.28	26.31	246000	343000	297000	145000	170000	438000	1880000	474000	290000	903000	0.023387	19.27	17.8	1.474	0.5274	2.795	8	0.275804	0.559399	1.47	1.63103	2.77022
Q2HYU1;Y255	creatine kinase OS=Sus scrofa OX=9823 GN=CKMT2 PE=1 SV=1	WPDARGIWHNyDKTFLIWINE	24.45	1000	62300	31000	55200	56200	96600	78500	84300	219000	107000	235000	0.023468	16.98	15.79	1.195	0.428	2.793	8	0.276182	0.558805	1.19	1.62952	2.28153
F6PU58;Y218	creatine kinase OS=Sus scrofa OX=9823 GN=CKMT2 PE=1 SV=1	WPDARGIWHNyDKTFLIWINE	24.45	1000	62300	31000	55200	56200	96600	78500	84300	219000	107000	235000	0.023468	16.98	15.79	1.195	0.428	2.793	8	0.276182	0.558805	1.19	1.62952	2.28153
P12675;S577	Calpastatin OS=Sus scrofa OX=9823 GN=CAST PE=1 SV=1	LDDALDQLSDsLGQRQPDPDE	29.99	17	125000	118000	126000	69000	128000	177000	143000	159000	155000	148000	0.023598	17.25	16.75	0.4983	0.1787	2.789	8	0.277153	0.55728	0.5	1.62712	1.41421
A0A287BFA3;S662	Sorbin and SH3 domain containing 1 OS=Sus scrofa OX=9823 GN=SORBS1 PE=1 SV=2	SGLKRPSSSAsTKDSESPRHF	21.3	14.04	889000	854000	819000	831000	1040000	849000	467000	494000	644000	755000	0.023599	19.25	19.75	-0.4993	0.179	2.789	8	0.277153	0.55728	-0.5	1.62711	0.707107
A0A286ZYS8;S3162	Cardiomyopathy associated 5 OS=Sus scrofa OX=9823 GN=CMYA5 PE=1 SV=2	KSTNRDVDSKsPGMPLFDAEE	42.66	152.31	158000	207000	205000	116000	251000	292000	356000	283000	223000	255000	0.023825	18.09	17.47	0.6198	0.2227	2.783	8	0.278684	0.554888	0.62	1.62297	1.53688
I3LPD6;S3162	Cardiomyopathy associated 5 OS=Sus scrofa OX=9823 GN=CMYA5 PE=1 SV=3	KSTNRDVDSKsPGMPLFDAEE	42.66	152.31	158000	207000	205000	116000	251000	292000	356000	283000	223000	255000	0.023825	18.09	17.47	0.6198	0.2227	2.783	8	0.278684	0.554888	0.62	1.62297	1.53688
A0A287B1M9;S363	Sorbin and SH3 domain containing 1 OS=Sus scrofa OX=9823 GN=SORBS1 PE=1 SV=2	RRVAKSVQDLsDVSADEVGIP	35.86	1000	208000	121000	232000	83700	257000	201000	387000	401000	532000	317000	0.023933	18.42	17.34	1.078	0.3877	2.78	8	0.278684	0.554888	1.08	1.621	2.11404
A0A287B1M9;S366	Sorbin and SH3 domain containing 1 OS=Sus scrofa OX=9823 GN=SORBS1 PE=1 SV=2	AKSVQDLSDVsADEVGIPLRN	35.86	1000	208000	121000	232000	83700	257000	201000	387000	401000	532000	317000	0.023933	18.42	17.34	1.078	0.3877	2.78	8	0.278684	0.554888	1.08	1.621	2.11404
A0A287BPJ8;S340	Sorbin and SH3 domain containing 1 OS=Sus scrofa OX=9823 GN=SORBS1 PE=1 SV=3	RRVAKSVQDLsDVSADEVGIP	35.86	1000	208000	121000	232000	83700	257000	201000	387000	401000	532000	317000	0.023933	18.42	17.34	1.078	0.3877	2.78	8	0.278684	0.554888	1.08	1.621	2.11404
A0A287BPJ8;S343	Sorbin and SH3 domain containing 1 OS=Sus scrofa OX=9823 GN=SORBS1 PE=1 SV=3	AKSVQDLSDVsADEVGIPLRN	35.86	1000	208000	121000	232000	83700	257000	201000	387000	401000	532000	317000	0.023933	18.42	17.34	1.078	0.3877	2.78	8	0.278684	0.554888	1.08	1.621	2.11404
A0A287AGR3;S216	Sorbin and SH3 domain containing 1 OS=Sus scrofa OX=9823 GN=SORBS1 PE=1 SV=3	RRVAKSVQDLsDVSADEVGIP	35.86	1000	208000	121000	232000	83700	257000	201000	387000	401000	532000	317000	0.023933	18.42	17.34	1.078	0.3877	2.78	8	0.278684	0.554888	1.08	1.621	2.11404
A0A287AGR3;S219	Sorbin and SH3 domain containing 1 OS=Sus scrofa OX=9823 GN=SORBS1 PE=1 SV=3	AKSVQDLSDVsADEVGIPLRN	35.86	1000	208000	121000	232000	83700	257000	201000	387000	401000	532000	317000	0.023933	18.42	17.34	1.078	0.3877	2.78	8	0.278684	0.554888	1.08	1.621	2.11404
I3LER5;S26	Cytochrome c oxidase subunit 4 OS=Sus scrofa OX=9823 GN=COX4I1 PE=1 SV=2	STSVCVRAHGsVVKSEDYALP	23.77	1000	227000	167000	167000	183000	142000	142000	128000	136000	156000	133000	0.023949	17.08	17.42	-0.3363	0.121	2.779	8	0.278684	0.554888	-0.34	1.62071	0.790041
A0A287BFR4;S468	Nebulette OS=Sus scrofa OX=9823 GN=NEBL PE=1 SV=2	QHAKRASEIAsEKDYKRDLET	27.76	31.2	134000	114000	188000	69000	157000	186000	203000	253000	206000	191000	0.023985	17.66	16.94	0.7189	0.2588	2.778	8	0.278822	0.554673	0.72	1.62006	1.64718
A0A5G2QEG2;S418	FMR1 autosomal homolog 1 OS=Sus scrofa OX=9823 GN=FXR1 PE=1 SV=2	ETESERKDELsDWSLAGEDDR	28.05	43.31	472000	451000	453000	451000	459000	493000	496000	465000	460000	491000	0.02414	18.87	18.8	0.07269	0.0262	2.774	8	0.280199	0.552533	0.07	1.61726	1.04972
I3LUY9;S50	Crystallin beta-gamma domain containing 3 OS=Sus scrofa OX=9823 GN=CRYBG3 PE=1 SV=2	QPPAPGRGAAsVENEPMSTSQ	33.19	59.02	205000	193000	289000	230000	289000	319000	329000	293000	282000	301000	0.024199	18.22	17.86	0.356	0.1284	2.773	8	0.280199	0.552533	0.36	1.6162	1.28343
A0A5G2R590;S706	Nuclear pore complex protein Nup98-Nup96 OS=Sus scrofa OX=9823 GN=NUP98 PE=1 SV=1	GKPAPPPQSQsPEVEQLGRVV	35.72	22.87	414000	560000	465000	404000	478000	362000	335000	304000	391000	439000	0.024269	18.47	18.81	-0.3436	0.124	2.771	8	0.280199	0.552533	-0.34	1.61495	0.790041
A0A287BDH4;S455	non-specific serine/threonine protein kinase OS=Sus scrofa OX=9823 GN=STK10 PE=3 SV=2	SQKASQSRPNsSALETLGGEK	38.21	17.01	170000	169000	187000	203000	225000	174000	137000	155000	170000	148000	0.024321	17.25	17.53	-0.2801	0.1011	2.769	8	0.280199	0.552533	-0.28	1.61402	0.823591
I3LBD5;S405	non-specific serine/threonine protein kinase OS=Sus scrofa OX=9823 GN=STK10 PE=4 SV=3	SQKASQSRPNsSALETLGGEK	38.21	17.01	170000	169000	187000	203000	225000	174000	137000	155000	170000	148000	0.024321	17.25	17.53	-0.2801	0.1011	2.769	8	0.280199	0.552533	-0.28	1.61402	0.823591
A0A5G2R231;T1185	Myosin heavy chain 6 OS=Sus scrofa OX=9823 GN=MYH6 PE=1 SV=1	LEEATLQHEAtAAALRKKHAD	38.14	53.22	24900	31600	93300	98400	149000	150000	156000	144000	243000	198000	0.024424	17.41	15.97	1.447	0.523	2.767	8	0.280199	0.552533	1.44	1.61218	2.71321
A0A5G2QBQ2;T1140	Myosin heavy chain 6 OS=Sus scrofa OX=9823 GN=MYH6 PE=1 SV=1	LEEATLQHEAtAAALRKKHAD	38.14	53.22	24900	31600	93300	98400	149000	150000	156000	144000	243000	198000	0.024424	17.41	15.97	1.447	0.523	2.767	8	0.280199	0.552533	1.44	1.61218	2.71321
A0A5G2R2R6;T1190	Myosin heavy chain 6 OS=Sus scrofa OX=9823 GN=MYH6 PE=1 SV=1	LEEATLQHEAtAAALRKKHAD	38.14	53.22	24900	31600	93300	98400	149000	150000	156000	144000	243000	198000	0.024424	17.41	15.97	1.447	0.523	2.767	8	0.280199	0.552533	1.44	1.61218	2.71321
A0A286ZXE3;T1190	Myosin heavy chain 6 OS=Sus scrofa OX=9823 GN=MYH6 PE=1 SV=2	LEEATLQHEAtAAALRKKHAD	38.14	53.22	24900	31600	93300	98400	149000	150000	156000	144000	243000	198000	0.024424	17.41	15.97	1.447	0.523	2.767	8	0.280199	0.552533	1.44	1.61218	2.71321
K7GMH0;T1190	Myosin heavy chain 6 OS=Sus scrofa OX=9823 GN=MYH6 PE=1 SV=3	LEEATLQHEAtAAALRKKHAD	38.14	53.22	24900	31600	93300	98400	149000	150000	156000	144000	243000	198000	0.024424	17.41	15.97	1.447	0.523	2.767	8	0.280199	0.552533	1.44	1.61218	2.71321
A0A287AGU3;T1154	Myosin heavy chain 6 OS=Sus scrofa OX=9823 GN=MYH6 PE=1 SV=3	LEEATLQHEAtAAALRKKHAD	38.14	53.22	24900	31600	93300	98400	149000	150000	156000	144000	243000	198000	0.024424	17.41	15.97	1.447	0.523	2.767	8	0.280199	0.552533	1.44	1.61218	2.71321
A0A286ZPQ9;T1163	Myosin heavy chain 6 OS=Sus scrofa OX=9823 GN=MYH6 PE=1 SV=3	LEEATLQHEAtAAALRKKHAD	38.14	53.22	24900	31600	93300	98400	149000	150000	156000	144000	243000	198000	0.024424	17.41	15.97	1.447	0.523	2.767	8	0.280199	0.552533	1.44	1.61218	2.71321
A0A5G2R4J6;T351	calcium/calmodulin-dependent protein kinase OS=Sus scrofa OX=9823 GN=CAMK2D PE=3 SV=1	NKESTESSNTtIEDEDVKARK	39.27	20	13700000	14400000	12200000	19700000	13000000	19200000	34400000	64500000	20900000	20500000	0.024506	24.76	23.78	0.9776	0.3536	2.764	8	0.280199	0.552533	0.98	1.61073	1.97247
A0A287AAY5;S217	Afadin adherens junction formation factor OS=Sus scrofa OX=9823 GN=AFDN PE=1 SV=3	MPETSFTRTIsNPEVVMKRRR	33.17	1000	662000	328000	492000	555000	707000	637000	773000	928000	820000	918000	0.0246	19.62	19.02	0.6073	0.2199	2.762	8	0.280199	0.552533	0.6	1.60906	1.51572
A0A286ZQW3;S283	SWI/SNF related matrix associated actin dependent regulator of chromatin subfamily c member 2 OS=Sus scrofa OX=9823 GN=SMARCC2 PE=1 SV=2	SAKTLTDEVNsPDSDRRDKKG	40.07	30.41	1700000	1540000	1680000	1700000	1790000	1750000	1920000	2220000	1990000	1780000	0.024617	20.88	20.68	0.1962	0.07107	2.762	8	0.280199	0.552533	0.2	1.60876	1.1487
F1SM00;S283	SWI/SNF related matrix associated actin dependent regulator of chromatin subfamily c member 2 OS=Sus scrofa OX=9823 GN=SMARCC2 PE=1 SV=3	SAKTLTDEVNsPDSDRRDKKG	40.07	30.41	1700000	1540000	1680000	1700000	1790000	1750000	1920000	2220000	1990000	1780000	0.024617	20.88	20.68	0.1962	0.07107	2.762	8	0.280199	0.552533	0.2	1.60876	1.1487
A0A287AK91;S1281	PDS5 cohesin associated factor B OS=Sus scrofa OX=9823 GN=PDS5B PE=1 SV=2	DILENEDEQNsPPKKGKRGRP	35.64	1000	128000	127000	132000	115000	111000	118000	85000	109000	97300	105000	0.024624	16.64	16.9	-0.2588	0.09373	2.761	8	0.280199	0.552533	-0.26	1.60864	0.835088
A0A8W4FR76;S6405	Obscurin cytoskeletal calmodulin and titin-interacting RhoGEF OS=Sus scrofa OX=9823 GN=OBSCN PE=4 SV=1	HLVVCKPRRDsRTDTFSYVFR	21.98	14.04	405000	554000	558000	264000	247000	416000	910000	1120000	719000	743000	0.024637	19.5	18.54	0.9588	0.3473	2.761	8	0.280199	0.552533	0.96	1.60841	1.94531
I3LNY6;S884	Nestin OS=Sus scrofa OX=9823 GN=NES PE=1 SV=3	LEKENQKSLRsLEDQETTGSP	33.69	42.78	12100000	12700000	11000000	11900000	12100000	10500000	7220000	8660000	10000000	11500000	0.024641	23.17	23.51	-0.3378	0.1223	2.761	8	0.280199	0.552533	-0.34	1.60834	0.790041
A0A8W4FK01;S682	Synaptopodin OS=Sus scrofa OX=9823 GN=SYNPO PE=4 SV=1	QQEPAPRDRAsPAAHEELLPE	37.52	67.1	5300000	5910000	5300000	6250000	4610000	4780000	4440000	4490000	4970000	3710000	0.024701	22.09	22.38	-0.289	0.1047	2.759	8	0.280199	0.552533	-0.29	1.60729	0.817902
A0A287BMR7;S190	Afadin adherens junction formation factor OS=Sus scrofa OX=9823 GN=AFDN PE=1 SV=3	MPETSFTRTIsNPEVVMKRRR	33.17	1000	662000	328000	491000	555000	706000	635000	772000	929000	819000	917000	0.024835	19.62	19.02	0.6067	0.2201	2.756	8	0.280199	0.552533	0.6	1.60494	1.51572
F1SBY5;S186	Afadin adherens junction formation factor OS=Sus scrofa OX=9823 GN=AFDN PE=1 SV=5	MPETSFTRTIsNPEVVMKRRR	33.17	1000	662000	328000	491000	555000	706000	635000	772000	929000	819000	917000	0.024835	19.62	19.02	0.6067	0.2201	2.756	8	0.280199	0.552533	0.6	1.60494	1.51572
A0A5G2QLU2;T227	Actinin alpha 2 OS=Sus scrofa OX=9823 GN=ACTN2 PE=1 SV=2	KMLDAEDIVNtPKPDERAIMT	35.08	1000	75000000	63100000	66600000	56900000	73000000	71300000	79600000	88700000	80700000	75600000	0.024837	26.23	25.99	0.246	0.08928	2.756	8	0.280199	0.552533	0.24	1.6049	1.18099
A0A5G2QXP2;S849	Nuclear pore complex protein Nup98-Nup96 OS=Sus scrofa OX=9823 GN=NUP98 PE=1 SV=1	GKPAPPPQSQsPEVEQLGRVV	35.72	22.87	414000	558000	465000	404000	479000	362000	336000	304000	392000	440000	0.024928	18.47	18.81	-0.3409	0.1238	2.753	8	0.280199	0.552533	-0.34	1.60331	0.790041
A0A287A6N7;S745	Nuclear pore complex protein Nup98-Nup96 OS=Sus scrofa OX=9823 GN=NUP98 PE=1 SV=1	GKPAPPPQSQsPEVEQLGRVV	35.72	22.87	414000	558000	465000	404000	479000	362000	336000	304000	392000	440000	0.024928	18.47	18.81	-0.3409	0.1238	2.753	8	0.280199	0.552533	-0.34	1.60331	0.790041
A0A5G2RHD2;S837	Nuclear pore complex protein Nup98-Nup96 OS=Sus scrofa OX=9823 GN=NUP98 PE=1 SV=2	GKPAPPPQSQsPEVEQLGRVV	35.72	22.87	414000	558000	465000	404000	479000	362000	336000	304000	392000	440000	0.024928	18.47	18.81	-0.3409	0.1238	2.753	8	0.280199	0.552533	-0.34	1.60331	0.790041
F1SUZ2;S870	Nuclear pore complex protein Nup98-Nup96 OS=Sus scrofa OX=9823 GN=NUP98 PE=1 SV=4	GKPAPPPQSQsPEVEQLGRVV	35.72	22.87	414000	558000	465000	404000	479000	362000	336000	304000	392000	440000	0.024928	18.47	18.81	-0.3409	0.1238	2.753	8	0.280199	0.552533	-0.34	1.60331	0.790041
A0A8W4FP86;S732	Chromosome 10 open reading frame 71 OS=Sus scrofa OX=9823 GN=C10orf71 PE=4 SV=1	ACMEEHSKEEsLQGEEESLPG	27.75	29.92	360000	337000	345000	431000	288000	299000	303000	282000	294000	273000	0.024948	18.15	18.41	-0.2682	0.09744	2.753	8	0.280199	0.552533	-0.26	1.60296	0.835088
A0A5G2R231;S1062	Myosin heavy chain 6 OS=Sus scrofa OX=9823 GN=MYH6 PE=1 SV=1	LEGDLKLTQEsIMDLENDKLQ	30.22	27.07	53300	63100	180000	245000	335000	277000	313000	414000	680000	518000	0.024963	18.67	17.07	1.598	0.5807	2.752	8	0.280199	0.552533	1.6	1.6027	3.03143
A0A5G2QBQ2;S1017	Myosin heavy chain 6 OS=Sus scrofa OX=9823 GN=MYH6 PE=1 SV=1	LEGDLKLTQEsIMDLENDKLQ	30.22	27.07	53300	63100	180000	245000	335000	277000	313000	414000	680000	518000	0.024963	18.67	17.07	1.598	0.5807	2.752	8	0.280199	0.552533	1.6	1.6027	3.03143
A0A5G2R2R6;S1067	Myosin heavy chain 6 OS=Sus scrofa OX=9823 GN=MYH6 PE=1 SV=1	LEGDLKLTQEsIMDLENDKLQ	30.22	27.07	53300	63100	180000	245000	335000	277000	313000	414000	680000	518000	0.024963	18.67	17.07	1.598	0.5807	2.752	8	0.280199	0.552533	1.6	1.6027	3.03143
A0A286ZXE3;S1067	Myosin heavy chain 6 OS=Sus scrofa OX=9823 GN=MYH6 PE=1 SV=2	LEGDLKLTQEsIMDLENDKLQ	30.22	27.07	53300	63100	180000	245000	335000	277000	313000	414000	680000	518000	0.024963	18.67	17.07	1.598	0.5807	2.752	8	0.280199	0.552533	1.6	1.6027	3.03143
K7GMH0;S1067	Myosin heavy chain 6 OS=Sus scrofa OX=9823 GN=MYH6 PE=1 SV=3	LEGDLKLTQEsIMDLENDKLQ	30.22	27.07	53300	63100	180000	245000	335000	277000	313000	414000	680000	518000	0.024963	18.67	17.07	1.598	0.5807	2.752	8	0.280199	0.552533	1.6	1.6027	3.03143
A0A287AGU3;S1031	Myosin heavy chain 6 OS=Sus scrofa OX=9823 GN=MYH6 PE=1 SV=3	LEGDLKLTQEsIMDLENDKLQ	30.22	27.07	53300	63100	180000	245000	335000	277000	313000	414000	680000	518000	0.024963	18.67	17.07	1.598	0.5807	2.752	8	0.280199	0.552533	1.6	1.6027	3.03143
A0A286ZPQ9;S1040	Myosin heavy chain 6 OS=Sus scrofa OX=9823 GN=MYH6 PE=1 SV=3	LEGDLKLTQEsIMDLENDKLQ	30.22	27.07	53300	63100	180000	245000	335000	277000	313000	414000	680000	518000	0.024963	18.67	17.07	1.598	0.5807	2.752	8	0.280199	0.552533	1.6	1.6027	3.03143
F1SGD2;S128	Plakophilin 2 OS=Sus scrofa OX=9823 GN=PKP2 PE=3 SV=4	TYEGRWGRGTsQYSSQKSVEE	31.02	27.95	2190000	1110000	1820000	3810000	2650000	2860000	3670000	5280000	3850000	5690000	0.025026	21.98	21.03	0.9529	0.3464	2.751	8	0.280548	0.551993	0.95	1.60161	1.93187
F1RH92;S612	Myotilin OS=Sus scrofa OX=9823 GN=MYOT PE=4 SV=3	EGEFQRLAAQsGLYESEEL**	40.46	26.51	18200	40800	11700	22100	25500	27800	49300	97100	39700	49200	0.025074	15.56	14.41	1.146	0.4168	2.75	8	0.280548	0.551993	1.15	1.60078	2.21914
A0A286ZSB7;S1260	PDS5 cohesin associated factor B OS=Sus scrofa OX=9823 GN=PDS5B PE=1 SV=2	DILENEDEQNsPPKKGKRGRP	35.64	1000	142000	144000	142000	115000	126000	132000	95400	108000	108000	112000	0.025105	16.75	17.02	-0.2709	0.09857	2.749	8	0.280548	0.551993	-0.27	1.60024	0.82932
A0A287AJY7;S491	Myotilin OS=Sus scrofa OX=9823 GN=MYOT PE=4 SV=3	EGEFQRLAAQsGLYESEEL**	40.46	26.51	18100	40600	11600	22100	25500	27700	49100	96700	39700	48900	0.025182	15.55	14.4	1.146	0.4173	2.747	8	0.280548	0.551993	1.15	1.59891	2.21914
A0A287BSJ8;S1395	RPTOR independent companion of MTOR complex 2 OS=Sus scrofa OX=9823 GN=RICTOR PE=1 SV=2	FRFMKALSYAsLDKEDLLSPI	28.3	43.87	297000	273000	289000	294000	299000	297000	301000	322000	307000	316000	0.025248	18.23	18.15	0.08781	0.03199	2.745	8	0.280548	0.551993	0.08	1.59777	1.05702
A2ICN5;S235	Myocyte-specific enhancer factor 2A OS=Sus scrofa OX=9823 GN=MEF2A PE=2 SV=2	VGNGFVNSRAsPNLVGTTGAN	38.3	38.88	284000	269000	313000	311000	406000	351000	384000	421000	450000	372000	0.025258	18.59	18.26	0.3307	0.1205	2.745	8	0.280548	0.551993	0.33	1.5976	1.25701
I3LIA0;S235	Myocyte-specific enhancer factor 2A OS=Sus scrofa OX=9823 GN=MEF2A PE=4 SV=2	VGNGFVNSRAsPNLVGTTGAN	38.3	38.88	284000	269000	313000	311000	406000	351000	384000	421000	450000	372000	0.025258	18.59	18.26	0.3307	0.1205	2.745	8	0.280548	0.551993	0.33	1.5976	1.25701
I3LQ39;S235	Myocyte-specific enhancer factor 2A OS=Sus scrofa OX=9823 GN=MEF2A PE=4 SV=4	VGNGFVNSRAsPNLVGTTGAN	38.3	38.88	284000	269000	313000	311000	406000	351000	384000	421000	450000	372000	0.025258	18.59	18.26	0.3307	0.1205	2.745	8	0.280548	0.551993	0.33	1.5976	1.25701
A0A287A589;S99	Glycophorin C (Gerbich blood group) OS=Sus scrofa OX=9823 GN=GYPC PE=1 SV=1	DPSLQDSGDNsRKEYFI****	45.81	16.5	446000	419000	386000	453000	442000	343000	403000	402000	348000	395000	0.025339	18.53	18.71	-0.1838	0.06701	2.743	8	0.280548	0.551993	-0.18	1.59621	0.882703
A0A287ALT4;S132	Phosphodiesterase OS=Sus scrofa OX=9823 GN=PDE4D PE=3 SV=1	SKRSPMCNQPsINKATITEEA	20.33	1000	49200	39100	43100	46600	42400	54000	43400	80200	86500	62300	0.025343	15.95	15.42	0.5257	0.1917	2.743	8	0.280548	0.551993	0.53	1.59614	1.44393
A0A287AZY5;S153	Phosphodiesterase OS=Sus scrofa OX=9823 GN=PDE4D PE=3 SV=2	SKRSPMCNQPsINKATITEEA	20.33	1000	49200	39100	43100	46600	42400	54000	43400	80200	86500	62300	0.025343	15.95	15.42	0.5257	0.1917	2.743	8	0.280548	0.551993	0.53	1.59614	1.44393
A0A287ATE7;S262	Phosphodiesterase OS=Sus scrofa OX=9823 GN=PDE4D PE=3 SV=2	SKRSPMCNQPsINKATITEEA	20.33	1000	49200	39100	43100	46600	42400	54000	43400	80200	86500	62300	0.025343	15.95	15.42	0.5257	0.1917	2.743	8	0.280548	0.551993	0.53	1.59614	1.44393
A0A286ZKE1;S199	Phosphodiesterase OS=Sus scrofa OX=9823 GN=PDE4D PE=3 SV=2	SKRSPMCNQPsINKATITEEA	20.33	1000	49200	39100	43100	46600	42400	54000	43400	80200	86500	62300	0.025343	15.95	15.42	0.5257	0.1917	2.743	8	0.280548	0.551993	0.53	1.59614	1.44393
F1SKX3;S118	Phosphodiesterase OS=Sus scrofa OX=9823 GN=PDE4D PE=3 SV=5	SKRSPMCNQPsINKATITEEA	20.33	1000	49200	39100	43100	46600	42400	54000	43400	80200	86500	62300	0.025343	15.95	15.42	0.5257	0.1917	2.743	8	0.280548	0.551993	0.53	1.59614	1.44393
A0A286ZNC7;S257	Spectrin beta chain OS=Sus scrofa OX=9823 GN=SPTBN1 PE=1 SV=1	LTKLLDPEDIsVDHPDEKSII	32.23	1000	3750000	2020000	2390000	2690000	2950000	2280000	1480000	1990000	2080000	1800000	0.025444	20.86	21.36	-0.5029	0.1835	2.74	8	0.280548	0.551993	-0.5	1.59441	0.707107
A0A287APB3;S257	Spectrin beta chain OS=Sus scrofa OX=9823 GN=SPTBN1 PE=1 SV=1	LTKLLDPEDIsVDHPDEKSII	32.23	1000	3750000	2020000	2390000	2690000	2950000	2280000	1480000	1990000	2080000	1800000	0.025444	20.86	21.36	-0.5029	0.1835	2.74	8	0.280548	0.551993	-0.5	1.59441	0.707107
A0A286ZP05;S1793	Pericentriolar material 1 OS=Sus scrofa OX=9823 GN=PCM1 PE=1 SV=2	GGSKNVRSDVsDQEEDEESED	38.18	27.11	94900	148000	133000	138000	119000	157000	153000	185000	160000	144000	0.025485	17.28	16.93	0.3478	0.127	2.739	8	0.280548	0.551993	0.35	1.59372	1.27456
A0A8W4FC20;S3966	Obscurin cytoskeletal calmodulin and titin-interacting RhoGEF OS=Sus scrofa OX=9823 GN=OBSCN PE=4 SV=1	SACVVVSGTEsETESSSGGEL	37.7	15.73	171000	163000	163000	149000	145000	150000	636000	563000	240000	308000	0.025591	18.34	17.27	1.068	0.3901	2.736	8	0.280548	0.551993	1.07	1.59191	2.09943
A0A287ABD7;S37	XPC complex subunit DNA damage recognition and repair factor OS=Sus scrofa OX=9823 GN=XPC PE=1 SV=1	ARREEKEADVsEDEKPLKKSL	26.64	1000	1400000	1310000	1430000	1190000	1480000	1510000	1570000	1510000	1490000	1490000	0.025784	20.53	20.37	0.1566	0.05732	2.732	8	0.280548	0.551993	0.16	1.58865	1.11729
A0A287AM51;S227	Monocarboxylate transporter 1 OS=Sus scrofa OX=9823 GN=SLC16A1 PE=1 SV=3	AEKSEAKKGAsDANTDLIGGN	37.07	25.11	1820000	1830000	1800000	1830000	1710000	1940000	1910000	2150000	2170000	1810000	0.025837	20.93	20.78	0.1476	0.05406	2.73	8	0.280548	0.551993	0.15	1.58776	1.10957
A0A287A413;S238	Rho GTPase activating protein 12 OS=Sus scrofa OX=9823 GN=ARHGAP12 PE=1 SV=1	TTPPNQGRPDsPVYANLQELK	31.6	47.08	199000	166000	199000	190000	173000	165000	164000	152000	177000	162000	0.025869	17.32	17.5	-0.1747	0.06401	2.729	8	0.280548	0.551993	-0.18	1.58722	0.882703
A0A287AJB0;S238	Rho GTPase activating protein 12 OS=Sus scrofa OX=9823 GN=ARHGAP12 PE=1 SV=1	TTPPNQGRPDsPVYANLQELK	31.6	47.08	199000	166000	199000	190000	173000	165000	164000	152000	177000	162000	0.025869	17.32	17.5	-0.1747	0.06401	2.729	8	0.280548	0.551993	-0.18	1.58722	0.882703
A0A287AV22;S238	Rho GTPase activating protein 12 OS=Sus scrofa OX=9823 GN=ARHGAP12 PE=1 SV=1	TTPPNQGRPDsPVYANLQELK	31.6	47.08	199000	166000	199000	190000	173000	165000	164000	152000	177000	162000	0.025869	17.32	17.5	-0.1747	0.06401	2.729	8	0.280548	0.551993	-0.18	1.58722	0.882703
A0A287AYI7;S240	Rho GTPase activating protein 12 OS=Sus scrofa OX=9823 GN=ARHGAP12 PE=1 SV=2	TTPPNQGRPDsPVYANLQELK	31.6	47.08	199000	166000	199000	190000	173000	165000	164000	152000	177000	162000	0.025869	17.32	17.5	-0.1747	0.06401	2.729	8	0.280548	0.551993	-0.18	1.58722	0.882703
F1RWC6;S240	Rho GTPase activating protein 12 OS=Sus scrofa OX=9823 GN=ARHGAP12 PE=1 SV=4	TTPPNQGRPDsPVYANLQELK	31.6	47.08	199000	166000	199000	190000	173000	165000	164000	152000	177000	162000	0.025869	17.32	17.5	-0.1747	0.06401	2.729	8	0.280548	0.551993	-0.18	1.58722	0.882703
A0A5G2R231;S1363	Myosin heavy chain 6 OS=Sus scrofa OX=9823 GN=MYH6 PE=1 SV=1	ELQRVLSKANsEVAQWRTKYE	29.19	1000	2490000	2040000	5780000	10200000	11000000	11400000	9310000	13000000	27000000	21000000	0.026018	23.85	22.27	1.578	0.5791	2.726	8	0.280548	0.551993	1.58	1.58473	2.9897
A0A5G2QBQ2;S1318	Myosin heavy chain 6 OS=Sus scrofa OX=9823 GN=MYH6 PE=1 SV=1	ELQRVLSKANsEVAQWRTKYE	29.19	1000	2490000	2040000	5780000	10200000	11000000	11400000	9310000	13000000	27000000	21000000	0.026018	23.85	22.27	1.578	0.5791	2.726	8	0.280548	0.551993	1.58	1.58473	2.9897
A0A5G2R2R6;S1368	Myosin heavy chain 6 OS=Sus scrofa OX=9823 GN=MYH6 PE=1 SV=1	ELQRVLSKANsEVAQWRTKYE	29.19	1000	2490000	2040000	5780000	10200000	11000000	11400000	9310000	13000000	27000000	21000000	0.026018	23.85	22.27	1.578	0.5791	2.726	8	0.280548	0.551993	1.58	1.58473	2.9897
A0A286ZXE3;S1368	Myosin heavy chain 6 OS=Sus scrofa OX=9823 GN=MYH6 PE=1 SV=2	ELQRVLSKANsEVAQWRTKYE	29.19	1000	2490000	2040000	5780000	10200000	11000000	11400000	9310000	13000000	27000000	21000000	0.026018	23.85	22.27	1.578	0.5791	2.726	8	0.280548	0.551993	1.58	1.58473	2.9897
K7GMH0;S1368	Myosin heavy chain 6 OS=Sus scrofa OX=9823 GN=MYH6 PE=1 SV=3	ELQRVLSKANsEVAQWRTKYE	29.19	1000	2490000	2040000	5780000	10200000	11000000	11400000	9310000	13000000	27000000	21000000	0.026018	23.85	22.27	1.578	0.5791	2.726	8	0.280548	0.551993	1.58	1.58473	2.9897
A0A287AGU3;S1332	Myosin heavy chain 6 OS=Sus scrofa OX=9823 GN=MYH6 PE=1 SV=3	ELQRVLSKANsEVAQWRTKYE	29.19	1000	2490000	2040000	5780000	10200000	11000000	11400000	9310000	13000000	27000000	21000000	0.026018	23.85	22.27	1.578	0.5791	2.726	8	0.280548	0.551993	1.58	1.58473	2.9897
A0A286ZPQ9;S1341	Myosin heavy chain 6 OS=Sus scrofa OX=9823 GN=MYH6 PE=1 SV=3	ELQRVLSKANsEVAQWRTKYE	29.19	1000	2490000	2040000	5780000	10200000	11000000	11400000	9310000	13000000	27000000	21000000	0.026018	23.85	22.27	1.578	0.5791	2.726	8	0.280548	0.551993	1.58	1.58473	2.9897
A0A287ABP1;S383	Actin binding LIM protein 1 OS=Sus scrofa OX=9823 GN=ABLIM1 PE=1 SV=2	GRDRAIHRSTsQGSINSPGYS	42.17	33.97	9640000	13600000	9270000	10300000	12000000	12600000	14500000	14700000	12500000	13200000	0.026078	23.68	23.37	0.3121	0.1146	2.724	8	0.280548	0.551993	0.31	1.58373	1.23971
A0A286ZZF2;S380	Actin binding LIM protein 1 OS=Sus scrofa OX=9823 GN=ABLIM1 PE=1 SV=3	GRDRAIHRSTsQGSINSPGYS	42.17	33.97	9640000	13600000	9270000	10300000	12000000	12600000	14500000	14700000	12500000	13200000	0.026078	23.68	23.37	0.3121	0.1146	2.724	8	0.280548	0.551993	0.31	1.58373	1.23971
Q5XLD3;Y20	Creatine kinase M-type OS=Sus scrofa OX=9823 GN=CKM PE=2 SV=1	YKLNFKAEEEyPDLSKHNNHM	23.05	42.68	839000	544000	825000	797000	1300000	1240000	964000	1950000	1360000	2670000	0.026142	20.55	19.66	0.8879	0.3261	2.723	8	0.280548	0.551993	0.89	1.58266	1.85318
A0A5G2QZN6;Y20	creatine kinase OS=Sus scrofa OX=9823 GN=CKM PE=1 SV=1	YKLNFKAEEEyPDLSKHNNHM	23.05	42.68	839000	544000	825000	797000	1300000	1240000	964000	1950000	1360000	2670000	0.026142	20.55	19.66	0.8879	0.3261	2.723	8	0.280548	0.551993	0.89	1.58266	1.85318
A0A287AMP3;Y20	creatine kinase OS=Sus scrofa OX=9823 GN=CKM PE=1 SV=1	YKLNFKAEEEyPDLSKHNNHM	23.05	42.68	839000	544000	825000	797000	1300000	1240000	964000	1950000	1360000	2670000	0.026142	20.55	19.66	0.8879	0.3261	2.723	8	0.280548	0.551993	0.89	1.58266	1.85318
F1SU55;S579	Synaptopodin 2 like OS=Sus scrofa OX=9823 GN=SYNPO2L PE=4 SV=3	FRPGNEETKNsPNPELLSLVQ	29.72	21.15	88700	90600	88100	68000	115000	134000	118000	124000	111000	97700	0.026159	16.83	16.44	0.3883	0.1426	2.722	8	0.280548	0.551993	0.39	1.58238	1.31039
A0A287AHM9;S810	Tight junction protein 1 OS=Sus scrofa OX=9823 GN=TJP1 PE=1 SV=3	VSEGKADGATsDDLDLHDDRL	33.5	20.91	88300	92700	90200	90800	80700	91900	76300	72500	68500	72200	0.026185	16.21	16.43	-0.2211	0.08124	2.722	8	0.280548	0.551993	-0.22	1.58195	0.858565
I3L5H6;S806	Tight junction protein 1 OS=Sus scrofa OX=9823 GN=TJP1 PE=1 SV=3	VSEGKADGATsDDLDLHDDRL	33.5	20.91	88300	92700	90200	90800	80700	91900	76300	72500	68500	72200	0.026185	16.21	16.43	-0.2211	0.08124	2.722	8	0.280548	0.551993	-0.22	1.58195	0.858565
I3L8F7;S468	Nestin OS=Sus scrofa OX=9823 GN=NES PE=1 SV=3	LEKENQKSLRsLEDQETTGSP	33.69	42.78	12100000	12700000	11000000	11900000	12100000	10500000	7210000	8690000	10100000	11500000	0.026255	23.18	23.51	-0.3343	0.1229	2.72	8	0.280548	0.551993	-0.33	1.58079	0.795536
I3L825;S130	BLOC-1-related complex subunit 6 OS=Sus scrofa OX=9823 GN=BORCS6 PE=1 SV=1	PASERVCRRGsPGGGGMDVEQ	22.2	1000	279000	280000	282000	278000	289000	296000	311000	288000	283000	308000	0.026258	18.18	18.1	0.07695	0.02829	2.72	8	0.280548	0.551993	0.08	1.58074	1.05702
A0A286ZXV0;S626	Microtubule-associated protein OS=Sus scrofa OX=9823 GN=MAPT PE=1 SV=3	AEIVYKSPVVsGDTSPRHLSN	20.78	19.85	81100	112000	105000	102000	80700	92000	63400	71800	71400	75600	0.026267	16.18	16.54	-0.3592	0.1321	2.72	8	0.280548	0.551993	-0.36	1.58059	0.779165
A0A287AHM9;S1197	Tight junction protein 1 OS=Sus scrofa OX=9823 GN=TJP1 PE=1 SV=3	VKMFENRRSAsVESKKDDSHP	21.28	28.73	2460000	1930000	1910000	1710000	1630000	2230000	2320000	2310000	2420000	2340000	0.026274	21.15	20.86	0.2842	0.1045	2.719	8	0.280548	0.551993	0.29	1.58047	1.22264
I3L5H6;S1193	Tight junction protein 1 OS=Sus scrofa OX=9823 GN=TJP1 PE=1 SV=3	VKMFENRRSAsVESKKDDSHP	21.28	28.73	2460000	1930000	1910000	1710000	1630000	2230000	2320000	2310000	2420000	2340000	0.026274	21.15	20.86	0.2842	0.1045	2.719	8	0.280548	0.551993	0.29	1.58047	1.22264
A0A287AFL5;S1202	Myosin binding protein C3 OS=Sus scrofa OX=9823 GN=MYBPC3 PE=1 SV=2	EGQPLAGEEVsIRNSPTDTIL	44.93	1000	268000	253000	385000	214000	808000	573000	611000	996000	571000	782000	0.026367	19.39	18.37	1.022	0.376	2.717	8	0.280548	0.551993	1.02	1.57894	2.02792
F1SID7;S1174	Myosin binding protein C3 OS=Sus scrofa OX=9823 GN=MYBPC3 PE=1 SV=4	EGQPLAGEEVsIRNSPTDTIL	44.93	1000	268000	253000	385000	214000	808000	573000	611000	996000	571000	782000	0.026367	19.39	18.37	1.022	0.376	2.717	8	0.280548	0.551993	1.02	1.57894	2.02792
A0A287BJ38;T1158	Erythrocyte membrane protein band 4.1 like 1 OS=Sus scrofa OX=9823 GN=EPB41L1 PE=1 SV=3	EDSPDRGACStPDMPQFEPVK	29.89	21.93	7960000	7130000	7470000	7210000	8010000	7430000	6750000	6690000	7000000	6880000	0.026393	22.73	22.85	-0.1199	0.04414	2.716	8	0.280548	0.551993	-0.12	1.57851	0.920188
A0A287ARK5;T1477	Erythrocyte membrane protein band 4.1 like 1 OS=Sus scrofa OX=9823 GN=EPB41L1 PE=1 SV=3	EDSPDRGACStPDMPQFEPVK	29.89	21.93	7960000	7130000	7470000	7210000	8010000	7430000	6750000	6690000	7000000	6880000	0.026393	22.73	22.85	-0.1199	0.04414	2.716	8	0.280548	0.551993	-0.12	1.57851	0.920188
A0A287A2U2;T1553	Erythrocyte membrane protein band 4.1 like 1 OS=Sus scrofa OX=9823 GN=EPB41L1 PE=1 SV=3	EDSPDRGACStPDMPQFEPVK	29.89	21.93	7960000	7130000	7470000	7210000	8010000	7430000	6750000	6690000	7000000	6880000	0.026393	22.73	22.85	-0.1199	0.04414	2.716	8	0.280548	0.551993	-0.12	1.57851	0.920188
A0A5G2RIC0;S857	Importin 5 OS=Sus scrofa OX=9823 GN=IPO5 PE=1 SV=1	DEDYDEQVEEsLQDEDDNDVY	32.49	22.32	233000	347000	220000	106000	487000	319000	513000	731000	711000	609000	0.026533	19.08	17.91	1.164	0.4289	2.713	8	0.280548	0.551993	1.17	1.57621	2.25012
F1RP44;S827	Importin 5 OS=Sus scrofa OX=9823 GN=IPO5 PE=1 SV=3	DEDYDEQVEEsLQDEDDNDVY	32.49	22.32	233000	347000	220000	106000	487000	319000	513000	731000	711000	609000	0.026533	19.08	17.91	1.164	0.4289	2.713	8	0.280548	0.551993	1.17	1.57621	2.25012
A0A8W4FAC1;S1492	Scribble planar cell polarity protein OS=Sus scrofa OX=9823 GN=SCRIB PE=4 SV=1	PPTGTSPGRLsPDFAEELRSL	31.91	1000	79800	79200	79400	79600	79700	79800	79800	80200	79900	79800	0.02654	16.29	16.28	0.006518	0.002402	2.713	8	0.280548	0.551993	0.01	1.5761	1.00696
A0A5G2RIQ7;S1949	Myosin XVIIIA OS=Sus scrofa OX=9823 GN=MYO18A PE=1 SV=2	GPSKAASDDGsLKSSSPTSYW	21.94	1000	1330000	973000	1250000	1010000	1130000	1150000	1740000	1660000	1440000	1390000	0.026571	20.48	20.11	0.3697	0.1363	2.712	8	0.280548	0.551993	0.37	1.57559	1.29235
A0A286ZVX4;S1985	Myosin XVIIIA OS=Sus scrofa OX=9823 GN=MYO18A PE=1 SV=2	GPSKAASDDGsLKSSSPTSYW	21.94	1000	1330000	973000	1250000	1010000	1130000	1150000	1740000	1660000	1440000	1390000	0.026571	20.48	20.11	0.3697	0.1363	2.712	8	0.280548	0.551993	0.37	1.57559	1.29235
A0A5G2QIM9;S1986	Myosin XVIIIA OS=Sus scrofa OX=9823 GN=MYO18A PE=1 SV=2	GPSKAASDDGsLKSSSPTSYW	21.94	1000	1330000	973000	1250000	1010000	1130000	1150000	1740000	1660000	1440000	1390000	0.026571	20.48	20.11	0.3697	0.1363	2.712	8	0.280548	0.551993	0.37	1.57559	1.29235
I3LHC4;S847	Myosin XVIIIA OS=Sus scrofa OX=9823 GN=MYO18A PE=1 SV=2	GPSKAASDDGsLKSSSPTSYW	21.94	1000	1330000	973000	1250000	1010000	1130000	1150000	1740000	1660000	1440000	1390000	0.026571	20.48	20.11	0.3697	0.1363	2.712	8	0.280548	0.551993	0.37	1.57559	1.29235
A0A5G2QP94;T227	Actinin alpha 2 OS=Sus scrofa OX=9823 GN=ACTN2 PE=1 SV=1	KMLDAEDIVNtPKPDERAIMT	35.08	1000	76000000	63600000	67500000	56900000	74400000	72100000	80800000	90200000	82000000	77000000	0.026601	26.26	26	0.2529	0.09326	2.711	8	0.280548	0.551993	0.26	1.5751	1.19748
A0A287BIH3;T215	Actinin alpha 2 OS=Sus scrofa OX=9823 GN=ACTN2 PE=1 SV=2	KMLDAEDIVNtPKPDERAIMT	35.08	1000	76000000	63600000	67500000	56900000	74400000	72100000	80800000	90200000	82000000	77000000	0.026601	26.26	26	0.2529	0.09326	2.711	8	0.280548	0.551993	0.26	1.5751	1.19748
A0A5G2QHE6;S720	Synaptopodin 2 OS=Sus scrofa OX=9823 GN=SYNPO2 PE=1 SV=1	GKKGTGAGGDsGPEEDYLSLG	46.91	17.08	3140000	3000000	2980000	2620000	2460000	3480000	3970000	3330000	3060000	3120000	0.026668	21.69	21.43	0.2559	0.09444	2.71	8	0.280548	0.551993	0.26	1.57401	1.19748
A0A287AUH9;S726	Synaptopodin 2 OS=Sus scrofa OX=9823 GN=SYNPO2 PE=1 SV=1	GKKGTGAGGDsGPEEDYLSLG	46.91	17.08	3140000	3000000	2980000	2620000	2460000	3480000	3970000	3330000	3060000	3120000	0.026668	21.69	21.43	0.2559	0.09444	2.71	8	0.280548	0.551993	0.26	1.57401	1.19748
A0A5G2QAN9;S692	Synaptopodin 2 OS=Sus scrofa OX=9823 GN=SYNPO2 PE=1 SV=2	GKKGTGAGGDsGPEEDYLSLG	46.91	17.08	3140000	3000000	2980000	2620000	2460000	3480000	3970000	3330000	3060000	3120000	0.026668	21.69	21.43	0.2559	0.09444	2.71	8	0.280548	0.551993	0.26	1.57401	1.19748
F1S156;S726	Synaptopodin 2 OS=Sus scrofa OX=9823 GN=SYNPO2 PE=1 SV=4	GKKGTGAGGDsGPEEDYLSLG	46.91	17.08	3140000	3000000	2980000	2620000	2460000	3480000	3970000	3330000	3060000	3120000	0.026668	21.69	21.43	0.2559	0.09444	2.71	8	0.280548	0.551993	0.26	1.57401	1.19748
A0A8W4FFE7;S695	Synaptopodin 2 OS=Sus scrofa OX=9823 GN=SYNPO2 PE=4 SV=1	GKKGTGAGGDsGPEEDYLSLG	46.91	17.08	3140000	3000000	2980000	2620000	2460000	3480000	3970000	3330000	3060000	3120000	0.026668	21.69	21.43	0.2559	0.09444	2.71	8	0.280548	0.551993	0.26	1.57401	1.19748
A0A5K1VE56;S129	Myomesin 1 OS=Sus scrofa OX=9823 GN=MYOM1 PE=1 SV=1	QIKRARKGLLsGEEKENLPSD	30.32	1000	2450000	2890000	2370000	1740000	2410000	2210000	1100000	660000	1610000	1410000	0.026752	20.3	21.16	-0.8544	0.3155	2.708	8	0.280548	0.551993	-0.86	1.57264	0.550953
A0A5G2QUK3;S129	Myomesin 1 OS=Sus scrofa OX=9823 GN=MYOM1 PE=1 SV=1	QIKRARKGLLsGEEKENLPSD	30.32	1000	2450000	2890000	2370000	1740000	2410000	2210000	1100000	660000	1610000	1410000	0.026752	20.3	21.16	-0.8544	0.3155	2.708	8	0.280548	0.551993	-0.86	1.57264	0.550953
A0A5G2RCH7;S129	Myomesin 1 OS=Sus scrofa OX=9823 GN=MYOM1 PE=1 SV=2	QIKRARKGLLsGEEKENLPSD	30.32	1000	2450000	2890000	2370000	1740000	2410000	2210000	1100000	660000	1610000	1410000	0.026752	20.3	21.16	-0.8544	0.3155	2.708	8	0.280548	0.551993	-0.86	1.57264	0.550953
A0A8W4FMP9;S129	Myomesin 1 OS=Sus scrofa OX=9823 GN=MYOM1 PE=4 SV=1	QIKRARKGLLsGEEKENLPSD	30.32	1000	2450000	2890000	2370000	1740000	2410000	2210000	1100000	660000	1610000	1410000	0.026752	20.3	21.16	-0.8544	0.3155	2.708	8	0.280548	0.551993	-0.86	1.57264	0.550953
A0A287BPN3;S540	Transforming acidic coiled-coil containing protein 2 OS=Sus scrofa OX=9823 GN=TACC2 PE=1 SV=1	PGPKDEAKAEsPAVAKREGRP	25.9	1000	906000	1170000	1220000	863000	1020000	924000	841000	821000	827000	664000	0.026754	19.63	19.97	-0.34	0.1256	2.708	8	0.280548	0.551993	-0.34	1.57261	0.790041
I3LM30;S520	Transforming acidic coiled-coil containing protein 2 OS=Sus scrofa OX=9823 GN=TACC2 PE=1 SV=3	PGPKDEAKAEsPAVAKREGRP	25.9	1000	906000	1170000	1220000	863000	1020000	924000	841000	821000	827000	664000	0.026754	19.63	19.97	-0.34	0.1256	2.708	8	0.280548	0.551993	-0.34	1.57261	0.790041
A0A287ALE3;S537	Transforming acidic coiled-coil containing protein 2 OS=Sus scrofa OX=9823 GN=TACC2 PE=1 SV=3	PGPKDEAKAEsPAVAKREGRP	25.9	1000	906000	1170000	1220000	863000	1020000	924000	841000	821000	827000	664000	0.026754	19.63	19.97	-0.34	0.1256	2.708	8	0.280548	0.551993	-0.34	1.57261	0.790041
A0A286ZJ75;S846	Microtubule-associated protein OS=Sus scrofa OX=9823 GN=MAPT PE=1 SV=3	AEIVYKSPVVsGDTSPRHLSN	20.78	19.85	81400	111000	105000	102000	80600	92100	63600	72100	71700	75900	0.026805	16.19	16.54	-0.3526	0.1303	2.706	8	0.280548	0.551993	-0.35	1.57178	0.784584
A0A5G2QTN6;Y118	Paxillin OS=Sus scrofa OX=9823 GN=PXN PE=4 SV=1	CPRASEEEHVySFPNKQKSAE	29.8	22.09	124000	121000	99900	135000	103000	100000	95800	106000	96600	85100	0.026922	16.56	16.82	-0.264	0.09765	2.704	8	0.280548	0.551993	-0.26	1.56989	0.835088
A0A5G2QT44;Y118	Paxillin OS=Sus scrofa OX=9823 GN=PXN PE=4 SV=1	CPRASEEEHVySFPNKQKSAE	29.8	22.09	124000	121000	99900	135000	103000	100000	95800	106000	96600	85100	0.026922	16.56	16.82	-0.264	0.09765	2.704	8	0.280548	0.551993	-0.26	1.56989	0.835088
A0A287BTJ4;Y117	Paxillin OS=Sus scrofa OX=9823 GN=PXN PE=4 SV=2	CPRASEEEHVySFPNKQKSAE	29.8	22.09	124000	121000	99900	135000	103000	100000	95800	106000	96600	85100	0.026922	16.56	16.82	-0.264	0.09765	2.704	8	0.280548	0.551993	-0.26	1.56989	0.835088
A0A5G2QNU8;S125	ENAH actin regulator OS=Sus scrofa OX=9823 GN=ENAH PE=1 SV=1	EAGPTLPRQNsQLPAQVQNGP	48.45	103.78	1480000	1490000	1170000	1340000	1000000	946000	1080000	747000	850000	1180000	0.026939	19.85	20.29	-0.435	0.1609	2.703	8	0.280548	0.551993	-0.44	1.56962	0.737135
A0A5G2R9L6;S125	ENAH actin regulator OS=Sus scrofa OX=9823 GN=ENAH PE=1 SV=2	EAGPTLPRQNsQLPAQVQNGP	48.45	103.78	1480000	1490000	1170000	1340000	1000000	946000	1080000	747000	850000	1180000	0.026939	19.85	20.29	-0.435	0.1609	2.703	8	0.280548	0.551993	-0.44	1.56962	0.737135
A0A8W4FGB1;S125	ENAH actin regulator OS=Sus scrofa OX=9823 GN=ENAH PE=4 SV=1	EAGPTLPRQNsQLPAQVQNGP	48.45	103.78	1480000	1490000	1170000	1340000	1000000	946000	1080000	747000	850000	1180000	0.026939	19.85	20.29	-0.435	0.1609	2.703	8	0.280548	0.551993	-0.44	1.56962	0.737135
A0A5G2QJR5;S1094	Myosin binding protein C3 OS=Sus scrofa OX=9823 GN=MYBPC3 PE=1 SV=2	EGQPLAGEEVsIRNSPTDTIL	44.93	1000	267000	252000	383000	214000	801000	565000	603000	982000	567000	774000	0.026958	19.38	18.37	1.011	0.374	2.703	8	0.280548	0.551993	1.01	1.56931	2.01391
K7GSS3;S962	Ankyrin-3 OS=Sus scrofa OX=9823 GN=ANK3 PE=1 SV=2	LTFTREFDSDsLRHYSWAADT	24.48	38.4	21000000	19500000	18700000	16300000	26100000	16100000	11800000	18800000	14000000	14900000	0.026984	23.83	24.26	-0.4257	0.1575	2.702	8	0.280548	0.551993	-0.43	1.56889	0.742262
K7GLA8;S963	Ankyrin-3 OS=Sus scrofa OX=9823 GN=ANK3 PE=1 SV=2	LTFTREFDSDsLRHYSWAADT	24.48	38.4	21000000	19500000	18700000	16300000	26100000	16100000	11800000	18800000	14000000	14900000	0.026984	23.83	24.26	-0.4257	0.1575	2.702	8	0.280548	0.551993	-0.43	1.56889	0.742262
A0A287BIT2;S376	Formin homology 2 domain containing 3 OS=Sus scrofa OX=9823 GN=FHOD3 PE=4 SV=3	SRRHSVQSIKsPVSAPSSPCS	38.03	19.04	71200	76000	75000	85200	72400	81600	83800	92200	96800	79500	0.027095	16.4	16.21	0.1909	0.07073	2.7	8	0.28076	0.551665	0.19	1.56711	1.14076
A0A5G2R0R1;S217	Afadin adherens junction formation factor OS=Sus scrofa OX=9823 GN=AFDN PE=1 SV=1	MPETSFTRTIsNPEVVMKRRR	33.17	1000	668000	330000	487000	555000	713000	638000	768000	912000	814000	907000	0.027103	19.61	19.02	0.5914	0.2191	2.699	8	0.28076	0.551665	0.59	1.56698	1.50525
A0A5G2RBE2;S217	Afadin adherens junction formation factor OS=Sus scrofa OX=9823 GN=AFDN PE=1 SV=2	MPETSFTRTIsNPEVVMKRRR	33.17	1000	668000	330000	487000	555000	713000	638000	768000	912000	814000	907000	0.027103	19.61	19.02	0.5914	0.2191	2.699	8	0.28076	0.551665	0.59	1.56698	1.50525
A0A286ZM64;S217	Afadin adherens junction formation factor OS=Sus scrofa OX=9823 GN=AFDN PE=1 SV=2	MPETSFTRTIsNPEVVMKRRR	33.17	1000	668000	330000	487000	555000	713000	638000	768000	912000	814000	907000	0.027103	19.61	19.02	0.5914	0.2191	2.699	8	0.28076	0.551665	0.59	1.56698	1.50525
F1RVG6;T664	Nebulette OS=Sus scrofa OX=9823 GN=NEBL PE=1 SV=3	LQYQERCHRAtPVSSTPEMER	30.58	44.43	431000	411000	461000	163000	573000	340000	163000	119000	168000	162000	0.027162	17.44	18.52	-1.082	0.401	2.698	8	0.281119	0.55111	-1.08	1.56604	0.473029
A0A5G2RDJ0;S203	Afadin adherens junction formation factor OS=Sus scrofa OX=9823 GN=AFDN PE=1 SV=1	MPETSFTRTIsNPEVVMKRRR	33.17	1000	668000	330000	487000	555000	712000	637000	767000	913000	814000	905000	0.027215	19.61	19.02	0.5907	0.219	2.697	8	0.281405	0.550668	0.59	1.56519	1.50525
I3LNY6;S1490	Nestin OS=Sus scrofa OX=9823 GN=NES PE=1 SV=3	LAPEGLGAHPsEEEGDEEEER	41.71	1000	23100000	26500000	22500000	24200000	27500000	24300000	28500000	34800000	31800000	32000000	0.027286	24.84	24.56	0.284	0.1054	2.695	8	0.281792	0.550071	0.28	1.56406	1.21419
A0A287BLB5;S147	PEST proteolytic signal-containing nuclear protein OS=Sus scrofa OX=9823 GN=PCNP PE=1 SV=1	RDTPTSAGPNsFNKGKHGFSD	22.03	30.63	65800	45700	49200	51000	45100	49200	71800	74100	79600	70100	0.027371	16.05	15.63	0.4203	0.1561	2.693	8	0.281792	0.550071	0.42	1.56271	1.33793
A0A287BFY0;S110	Fructose-bisphosphate aldolase OS=Sus scrofa OX=9823 GN=ALDOA PE=1 SV=1	PGKGILAADEsTGSIAKRLQS	50.56	20	21300000	21500000	21700000	22300000	22500000	22900000	23300000	23600000	24100000	21700000	0.02743	24.46	24.38	0.08027	0.02982	2.692	8	0.281792	0.550071	0.08	1.56177	1.05702
A0A287A1V5;S88	Fructose-bisphosphate aldolase OS=Sus scrofa OX=9823 GN=ALDOA PE=1 SV=2	PGKGILAADEsTGSIAKRLQS	50.56	20	21300000	21500000	21700000	22300000	22500000	22900000	23300000	23600000	24100000	21700000	0.02743	24.46	24.38	0.08027	0.02982	2.692	8	0.281792	0.550071	0.08	1.56177	1.05702
A0A286ZYX8;S36	Fructose-bisphosphate aldolase OS=Sus scrofa OX=9823 GN=ALDOA PE=1 SV=3	PGKGILAADEsTGSIAKRLQS	50.56	20	21300000	21500000	21700000	22300000	22500000	22900000	23300000	23600000	24100000	21700000	0.02743	24.46	24.38	0.08027	0.02982	2.692	8	0.281792	0.550071	0.08	1.56177	1.05702
A0A287B8F3;S88	Fructose-bisphosphate aldolase OS=Sus scrofa OX=9823 GN=ALDOA PE=3 SV=1	PGKGILAADEsTGSIAKRLQS	50.56	20	21300000	21500000	21700000	22300000	22500000	22900000	23300000	23600000	24100000	21700000	0.02743	24.46	24.38	0.08027	0.02982	2.692	8	0.281792	0.550071	0.08	1.56177	1.05702
A0A286ZJ88;T1412	Erythrocyte membrane protein band 4.1 like 1 OS=Sus scrofa OX=9823 GN=EPB41L1 PE=1 SV=2	EDSPDRGACStPDMPQFEPVK	29.89	21.93	7970000	7130000	7470000	7210000	8020000	7440000	6750000	6690000	7000000	6880000	0.027468	22.73	22.85	-0.1202	0.04469	2.691	8	0.281792	0.550071	-0.12	1.56117	0.920188
A0A287AVU3;T1556	Erythrocyte membrane protein band 4.1 like 1 OS=Sus scrofa OX=9823 GN=EPB41L1 PE=1 SV=2	EDSPDRGACStPDMPQFEPVK	29.89	21.93	7970000	7130000	7470000	7210000	8020000	7440000	6750000	6690000	7000000	6880000	0.027468	22.73	22.85	-0.1202	0.04469	2.691	8	0.281792	0.550071	-0.12	1.56117	0.920188
A0A287A1Q6;S567	LIM domain 7 OS=Sus scrofa OX=9823 GN=LMO7 PE=1 SV=2	LFQKIYGENGsKSLSDVSAED	24.32	45.15	104000	68400	101000	69100	109000	115000	89600	182000	176000	181000	0.027474	17.13	16.43	0.6929	0.2575	2.691	8	0.281792	0.550071	0.7	1.56108	1.6245
A0A480J9D5;S522	Dihydropyrimidinase like 3 OS=Sus scrofa OX=9823 GN=DPYSL3 PE=1 SV=1	GGTPAGSTRGsPTRPNPPVRN	22.24	14.04	11800000	13000000	13700000	13100000	10200000	12100000	10400000	6150000	8460000	7400000	0.027813	23.04	23.55	-0.507	0.189	2.683	8	0.282457	0.549048	-0.51	1.55575	0.702222
A0A287AYJ0;S479	Dihydropyrimidinase like 3 OS=Sus scrofa OX=9823 GN=DPYSL3 PE=1 SV=2	GGTPAGSTRGsPTRPNPPVRN	22.24	14.04	11800000	13000000	13700000	13100000	10200000	12100000	10400000	6150000	8460000	7400000	0.027813	23.04	23.55	-0.507	0.189	2.683	8	0.282457	0.549048	-0.51	1.55575	0.702222
A0A8W4FB59;S522	Dihydropyrimidinase like 3 OS=Sus scrofa OX=9823 GN=DPYSL3 PE=4 SV=1	GGTPAGSTRGsPTRPNPPVRN	22.24	14.04	11800000	13000000	13700000	13100000	10200000	12100000	10400000	6150000	8460000	7400000	0.027813	23.04	23.55	-0.507	0.189	2.683	8	0.282457	0.549048	-0.51	1.55575	0.702222
A0A287ASC9;S1809	Pericentriolar material 1 OS=Sus scrofa OX=9823 GN=PCM1 PE=1 SV=1	GGSKNVRSDVsDQEEDEESED	38.18	27.11	94300	147000	132000	138000	118000	156000	152000	182000	158000	142000	0.027918	17.26	16.92	0.34	0.1269	2.68	8	0.282457	0.549048	0.34	1.55412	1.26576
A0A287BBG5;S1929	Pericentriolar material 1 OS=Sus scrofa OX=9823 GN=PCM1 PE=1 SV=2	GGSKNVRSDVsDQEEDEESED	38.18	27.11	94300	147000	132000	138000	118000	156000	152000	182000	158000	142000	0.027918	17.26	16.92	0.34	0.1269	2.68	8	0.282457	0.549048	0.34	1.55412	1.26576
A0A287A9F2;S1877	Pericentriolar material 1 OS=Sus scrofa OX=9823 GN=PCM1 PE=1 SV=2	GGSKNVRSDVsDQEEDEESED	38.18	27.11	94300	147000	132000	138000	118000	156000	152000	182000	158000	142000	0.027918	17.26	16.92	0.34	0.1269	2.68	8	0.282457	0.549048	0.34	1.55412	1.26576
A0A286ZLL9;T779	Synaptopodin OS=Sus scrofa OX=9823 GN=SYNPO PE=4 SV=3	FRVASRSPARtPPASLYHGFL	27.58	25.7	2100000	2000000	1940000	2250000	1800000	1600000	1790000	1700000	2000000	1590000	0.027953	20.72	20.94	-0.2184	0.08149	2.679	8	0.282457	0.549048	-0.22	1.55357	0.858565
A0A5G2R4V2;T66	Growth associated protein 43 OS=Sus scrofa OX=9823 GN=GAP43 PE=1 SV=1	GPEKKEGEGAtPAEAAPATGP	32.55	78.75	128000	107000	119000	126000	128000	137000	161000	161000	191000	121000	0.028133	17.22	16.89	0.3285	0.1228	2.675	8	0.282457	0.549048	0.33	1.55078	1.25701
A0A287A0Z5;T87	Neuromodulin OS=Sus scrofa OX=9823 GN=GAP43 PE=1 SV=1	GPEKKEGEGAtPAEAAPATGP	32.55	78.75	128000	107000	119000	126000	128000	137000	161000	161000	191000	121000	0.028133	17.22	16.89	0.3285	0.1228	2.675	8	0.282457	0.549048	0.33	1.55078	1.25701
A0A5G2R7G3;T87	Neuromodulin OS=Sus scrofa OX=9823 GN=GAP43 PE=1 SV=1	GPEKKEGEGAtPAEAAPATGP	32.55	78.75	128000	107000	119000	126000	128000	137000	161000	161000	191000	121000	0.028133	17.22	16.89	0.3285	0.1228	2.675	8	0.282457	0.549048	0.33	1.55078	1.25701
A0A286ZVE6;S417	LIM domain 7 OS=Sus scrofa OX=9823 GN=LMO7 PE=1 SV=3	LFQKIYGENGsKSLSDVSAED	24.32	45.15	104000	68400	102000	69100	109000	115000	89600	182000	176000	181000	0.028194	17.13	16.44	0.6901	0.2581	2.674	8	0.282457	0.549048	0.69	1.54984	1.61328
A0A287BT51;S1070	Supervillin OS=Sus scrofa OX=9823 GN=SVIL PE=1 SV=2	SEQPQEKHHRsPCAMFAAGEI	27.35	1000	56100	55700	56500	41700	70400	55900	34300	40100	34400	38200	0.028196	15.28	15.76	-0.4718	0.1764	2.674	8	0.282457	0.549048	-0.48	1.54981	0.716978
A0A286ZU47;S974	Supervillin OS=Sus scrofa OX=9823 GN=SVIL PE=1 SV=2	SEQPQEKHHRsPCAMFAAGEI	27.35	1000	56100	55700	56500	41700	70400	55900	34300	40100	34400	38200	0.028196	15.28	15.76	-0.4718	0.1764	2.674	8	0.282457	0.549048	-0.48	1.54981	0.716978
A0A287A071;S1070	Supervillin OS=Sus scrofa OX=9823 GN=SVIL PE=1 SV=3	SEQPQEKHHRsPCAMFAAGEI	27.35	1000	56100	55700	56500	41700	70400	55900	34300	40100	34400	38200	0.028196	15.28	15.76	-0.4718	0.1764	2.674	8	0.282457	0.549048	-0.48	1.54981	0.716978
F1RWD9;S1049	Supervillin OS=Sus scrofa OX=9823 GN=SVIL PE=1 SV=3	SEQPQEKHHRsPCAMFAAGEI	27.35	1000	56100	55700	56500	41700	70400	55900	34300	40100	34400	38200	0.028196	15.28	15.76	-0.4718	0.1764	2.674	8	0.282457	0.549048	-0.48	1.54981	0.716978
F1RWD6;S1013	Supervillin OS=Sus scrofa OX=9823 GN=SVIL PE=1 SV=5	SEQPQEKHHRsPCAMFAAGEI	27.35	1000	56100	55700	56500	41700	70400	55900	34300	40100	34400	38200	0.028196	15.28	15.76	-0.4718	0.1764	2.674	8	0.282457	0.549048	-0.48	1.54981	0.716978
A0A287AI09;S302	LIM domain 7 OS=Sus scrofa OX=9823 GN=LMO7 PE=1 SV=2	LFQKIYGENGsKSLSDVSAED	24.32	45.15	104000	68100	101000	69100	108000	114000	89100	182000	175000	180000	0.028285	17.12	16.43	0.6895	0.2581	2.672	8	0.282457	0.549048	0.69	1.54844	1.61328
I3LR88;S302	LIM domain 7 OS=Sus scrofa OX=9823 GN=LMO7 PE=1 SV=2	LFQKIYGENGsKSLSDVSAED	24.32	45.15	104000	68100	101000	69100	108000	114000	89100	182000	175000	180000	0.028285	17.12	16.43	0.6895	0.2581	2.672	8	0.282457	0.549048	0.69	1.54844	1.61328
A0A287BMK2;S549	Poly(A)-specific ribonuclease OS=Sus scrofa OX=9823 GN=PARN PE=3 SV=2	ATSTVRKRNLsPCQAEADLEA	34.75	1000	577000	488000	522000	533000	504000	489000	453000	471000	511000	439000	0.028325	18.85	19	-0.1509	0.0565	2.671	8	0.282457	0.549048	-0.15	1.54783	0.90125
A0A5G2QRQ0;S395	Poly(A)-specific ribonuclease PARN OS=Sus scrofa OX=9823 GN=PARN PE=3 SV=2	ATSTVRKRNLsPCQAEADLEA	34.75	1000	577000	488000	522000	533000	504000	489000	453000	471000	511000	439000	0.028325	18.85	19	-0.1509	0.0565	2.671	8	0.282457	0.549048	-0.15	1.54783	0.90125
A0A287AI76;S524	Poly(A)-specific ribonuclease PARN OS=Sus scrofa OX=9823 GN=PARN PE=3 SV=2	ATSTVRKRNLsPCQAEADLEA	34.75	1000	577000	488000	522000	533000	504000	489000	453000	471000	511000	439000	0.028325	18.85	19	-0.1509	0.0565	2.671	8	0.282457	0.549048	-0.15	1.54783	0.90125
A0A5G2RG64;S570	Poly(A)-specific ribonuclease PARN OS=Sus scrofa OX=9823 GN=PARN PE=3 SV=2	ATSTVRKRNLsPCQAEADLEA	34.75	1000	577000	488000	522000	533000	504000	489000	453000	471000	511000	439000	0.028325	18.85	19	-0.1509	0.0565	2.671	8	0.282457	0.549048	-0.15	1.54783	0.90125
A0A287B270;S541	Poly(A)-specific ribonuclease PARN OS=Sus scrofa OX=9823 GN=PARN PE=3 SV=3	ATSTVRKRNLsPCQAEADLEA	34.75	1000	577000	488000	522000	533000	504000	489000	453000	471000	511000	439000	0.028325	18.85	19	-0.1509	0.0565	2.671	8	0.282457	0.549048	-0.15	1.54783	0.90125
F1RLR7;S544	Poly(A)-specific ribonuclease PARN OS=Sus scrofa OX=9823 GN=PARN PE=3 SV=4	ATSTVRKRNLsPCQAEADLEA	34.75	1000	577000	488000	522000	533000	504000	489000	453000	471000	511000	439000	0.028325	18.85	19	-0.1509	0.0565	2.671	8	0.282457	0.549048	-0.15	1.54783	0.90125
A0A5G2QI12;S144	ENAH actin regulator OS=Sus scrofa OX=9823 GN=ENAH PE=1 SV=2	FCGPTLPRQNsQLPAQVQNGP	48.45	103.78	1480000	1480000	1170000	1340000	1000000	945000	1080000	751000	853000	1190000	0.028348	19.86	20.29	-0.4284	0.1604	2.67	8	0.282457	0.549048	-0.43	1.54748	0.742262
A0A286ZKM8;S148	ENAH actin regulator OS=Sus scrofa OX=9823 GN=ENAH PE=1 SV=2	YLGPTLPRQNsQLPAQVQNGP	48.45	103.78	1480000	1480000	1170000	1340000	1000000	945000	1080000	751000	853000	1190000	0.028348	19.86	20.29	-0.4284	0.1604	2.67	8	0.282457	0.549048	-0.43	1.54748	0.742262
F1RVG6;T731	Nebulette OS=Sus scrofa OX=9823 GN=NEBL PE=1 SV=3	HLGRATALSVtPEMERVKKNQ	32.31	67.95	1190000	1490000	1490000	815000	1150000	1240000	568000	406000	504000	833000	0.028375	19.32	20.19	-0.8733	0.3271	2.67	8	0.282457	0.549048	-0.87	1.54706	0.547147
A0A5G2R5Z1;S1602	DNA topoisomerase 2 OS=Sus scrofa OX=9823 GN=TOP2B PE=1 SV=2	ARKEVKYFAEsDEEEDVDFAM	36.27	1000	254000	228000	192000	294000	366000	497000	327000	418000	469000	287000	0.028395	18.58	17.99	0.5868	0.2198	2.669	8	0.282457	0.549048	0.59	1.54676	1.50525
F1RS45;S1602	DNA topoisomerase 2 OS=Sus scrofa OX=9823 GN=TOP2B PE=1 SV=4	ARKEVKYFAEsDEEEDVDFAM	36.27	1000	254000	228000	192000	294000	366000	497000	327000	418000	469000	287000	0.028395	18.58	17.99	0.5868	0.2198	2.669	8	0.282457	0.549048	0.59	1.54676	1.50525
A0A5G2QMY3;S420	Tensin 1 OS=Sus scrofa OX=9823 GN=TNS1 PE=1 SV=2	SPSLGRHLGGsGSVVPGSPSL	29.6	25.65	7390000	7910000	8570000	8140000	8810000	8410000	9950000	10900000	9660000	8660000	0.02845	23.18	22.96	0.2173	0.08146	2.668	8	0.282457	0.549048	0.22	1.54592	1.16473
A0A287A3N8;S471	LIM and calponin homology domains 1 OS=Sus scrofa OX=9823 GN=LIMCH1 PE=1 SV=2	EMPKILERSHsAEPNSSSFLD	36.7	17.91	925000	681000	571000	923000	761000	894000	921000	1060000	1040000	1040000	0.028458	19.91	19.53	0.3803	0.1426	2.668	8	0.282457	0.549048	0.38	1.5458	1.30134
A0A287ACF3;S42	Synaptopodin 2 like OS=Sus scrofa OX=9823 GN=SYNPO2L PE=4 SV=2	ASCDKAPSPVsELQDPFYAEL	40.94	128.64	121000	199000	229000	128000	158000	197000	254000	537000	260000	258000	0.028589	18.11	17.31	0.8029	0.3013	2.665	8	0.282457	0.549048	0.8	1.5438	1.7411
A0A287B1C7;S301	Lamin isoform C OS=Sus scrofa OX=9823 GN=LMNA PE=1 SV=3	ELQQSRIRIDsLSAQLSQLQK	30.56	13.66	237000	293000	264000	198000	255000	239000	190000	122000	143000	192000	0.028606	17.4	17.92	-0.5211	0.1956	2.664	8	0.282457	0.549048	-0.52	1.54354	0.697372
A0A5G2QUG8;T273	26S proteasome non-ATPase regulatory subunit 1 OS=Sus scrofa OX=9823 GN=PSMD1 PE=1 SV=2	SVIQNLRTVGtPIASVPGSTN	41.94	26.56	1900000	2240000	1770000	2040000	2180000	2160000	2360000	2420000	2290000	2240000	0.028702	21.13	20.94	0.1835	0.06893	2.662	8	0.282457	0.549048	0.19	1.54209	1.14076
F1SMW9;T272	26S proteasome non-ATPase regulatory subunit 1 OS=Sus scrofa OX=9823 GN=PSMD1 PE=3 SV=4	SVIQNLRTVGtPIASVPGSTN	41.94	26.56	1900000	2240000	1770000	2040000	2180000	2160000	2360000	2420000	2290000	2240000	0.028702	21.13	20.94	0.1835	0.06893	2.662	8	0.282457	0.549048	0.19	1.54209	1.14076
A0A287BEQ8;S627	Discs large MAGUK scaffold protein 1 OS=Sus scrofa OX=9823 GN=DLG1 PE=1 SV=2	DADQHVTSNAsDSESSYRGQE	51.11	17	308000	474000	388000	363000	320000	292000	284000	267000	335000	284000	0.02876	18.15	18.48	-0.3286	0.1235	2.661	8	0.282457	0.549048	-0.33	1.54121	0.795536
I3LDS5;S376	Formin homology 2 domain containing 3 OS=Sus scrofa OX=9823 GN=FHOD3 PE=4 SV=2	SRRHSVQSIKsPVSAPSSPCS	38.03	19.04	71200	75600	75900	85200	73100	81700	83300	92700	96600	79700	0.02876	16.4	16.21	0.1865	0.0701	2.661	8	0.282457	0.549048	0.19	1.54121	1.14076
A0A5G2QSZ2;S681	Ring finger protein 123 OS=Sus scrofa OX=9823 GN=RNF123 PE=1 SV=1	LPLPRPGWLSsPTLGRANRFL	27.55	27.15	248000	233000	228000	238000	227000	202000	240000	212000	214000	203000	0.028787	17.71	17.84	-0.1346	0.05058	2.66	8	0.282457	0.549048	-0.13	1.5408	0.913831
A0A286ZKD3;S710	Ring finger protein 123 OS=Sus scrofa OX=9823 GN=RNF123 PE=1 SV=2	LPLPRPGWLSsPTLGRANRFL	27.55	27.15	248000	233000	228000	238000	227000	202000	240000	212000	214000	203000	0.028787	17.71	17.84	-0.1346	0.05058	2.66	8	0.282457	0.549048	-0.13	1.5408	0.913831
F1SPR6;S572	Ring finger protein 123 OS=Sus scrofa OX=9823 GN=RNF123 PE=1 SV=2	LPLPRPGWLSsPTLGRANRFL	27.55	27.15	248000	233000	228000	238000	227000	202000	240000	212000	214000	203000	0.028787	17.71	17.84	-0.1346	0.05058	2.66	8	0.282457	0.549048	-0.13	1.5408	0.913831
A0A287BNV4;S647	Ring finger protein 123 OS=Sus scrofa OX=9823 GN=RNF123 PE=1 SV=2	LPLPRPGWLSsPTLGRANRFL	27.55	27.15	248000	233000	228000	238000	227000	202000	240000	212000	214000	203000	0.028787	17.71	17.84	-0.1346	0.05058	2.66	8	0.282457	0.549048	-0.13	1.5408	0.913831
I3LFZ7;S608	Ring finger protein 123 OS=Sus scrofa OX=9823 GN=RNF123 PE=1 SV=4	LPLPRPGWLSsPTLGRANRFL	27.55	27.15	248000	233000	228000	238000	227000	202000	240000	212000	214000	203000	0.028787	17.71	17.84	-0.1346	0.05058	2.66	8	0.282457	0.549048	-0.13	1.5408	0.913831
A0A287AE06;S301	Lamin isoform A OS=Sus scrofa OX=9823 GN=LMNA PE=1 SV=1	ELQQSRIRIDsLSAQLSQLQK	30.56	13.66	232000	291000	263000	198000	256000	238000	189000	123000	143000	192000	0.028792	17.39	17.91	-0.5133	0.193	2.66	8	0.282457	0.549048	-0.52	1.54073	0.697372
A0A480NRZ3;S301	Lamin isoform A OS=Sus scrofa OX=9823 GN=LMNA PE=1 SV=1	ELQQSRIRIDsLSAQLSQLQK	30.56	13.66	232000	291000	263000	198000	256000	238000	189000	123000	143000	192000	0.028792	17.39	17.91	-0.5133	0.193	2.66	8	0.282457	0.549048	-0.52	1.54073	0.697372
Q3ZD69;S301	Prelamin-A/C OS=Sus scrofa OX=9823 GN=LMNA PE=3 SV=1	ELQQSRIRIDsLSAQLSQLQK	30.56	13.66	232000	291000	263000	198000	256000	238000	189000	123000	143000	192000	0.028792	17.39	17.91	-0.5133	0.193	2.66	8	0.282457	0.549048	-0.52	1.54073	0.697372
A0A287BL20;S1158	Microtubule associated protein 1B OS=Sus scrofa OX=9823 GN=MAP1B PE=1 SV=1	SDETNNEETEsPSQEFVNITK	39.73	20.41	2650000	3270000	2510000	2210000	2370000	2370000	1800000	1330000	1560000	2300000	0.028845	20.8	21.3	-0.4969	0.1869	2.659	8	0.282457	0.549048	-0.5	1.53993	0.707107
A0A286ZJQ4;S1158	Microtubule associated protein 1B OS=Sus scrofa OX=9823 GN=MAP1B PE=1 SV=2	SDETNNEETEsPSQEFVNITK	39.73	20.41	2650000	3270000	2510000	2210000	2370000	2370000	1800000	1330000	1560000	2300000	0.028845	20.8	21.3	-0.4969	0.1869	2.659	8	0.282457	0.549048	-0.5	1.53993	0.707107
I3L8F7;S1074	Nestin OS=Sus scrofa OX=9823 GN=NES PE=1 SV=3	LAPEGLGAHPsEEEGDEEEER	41.71	1000	23200000	26600000	22500000	24200000	27600000	24300000	28500000	34900000	31900000	32100000	0.028867	24.84	24.56	0.2832	0.1065	2.659	8	0.282457	0.549048	0.28	1.5396	1.21419
A0A287AF78;S129	ENAH actin regulator OS=Sus scrofa OX=9823 GN=ENAH PE=1 SV=2	YLGPTLPRQNsQLPAQVQNGP	48.45	103.78	1470000	1410000	1130000	1340000	988000	937000	1040000	770000	879000	1180000	0.028965	19.86	20.26	-0.3989	0.1501	2.656	8	0.282457	0.549048	-0.4	1.53813	0.757858
A0A287AJY7;S234	Myotilin OS=Sus scrofa OX=9823 GN=MYOT PE=4 SV=3	PTSQVRSRSSsRGDVNDQDAI	41.2	1000	75000000	64200000	68800000	66800000	71600000	63200000	59700000	62700000	67800000	63100000	0.029002	25.91	26.04	-0.1293	0.0487	2.656	8	0.282457	0.549048	-0.13	1.53757	0.913831
F1RRS8;S355	Microtubule-associated protein OS=Sus scrofa OX=9823 GN=MAPT PE=1 SV=4	FKDRVQSKIGsLDNITHVPGG	37.68	33.53	397000	236000	362000	368000	338000	373000	405000	473000	539000	490000	0.029091	18.79	18.35	0.4323	0.1629	2.654	8	0.282457	0.549048	0.44	1.53624	1.3566
A0A5G2RNE3;S534	Microtubule-associated protein OS=Sus scrofa OX=9823 GN=MAPT PE=1 SV=1	FKDRVQSKIGsLDNITHVPGG	37.68	33.53	382000	276000	336000	368000	327000	362000	369000	419000	471000	450000	0.029111	18.65	18.36	0.2953	0.1113	2.653	8	0.282457	0.549048	0.29	1.53594	1.22264
A0A287AAQ4;S534	Microtubule-associated protein OS=Sus scrofa OX=9823 GN=MAPT PE=1 SV=2	FKDRVQSKIGsLDNITHVPGG	37.68	33.53	382000	276000	336000	368000	327000	362000	369000	419000	471000	450000	0.029111	18.65	18.36	0.2953	0.1113	2.653	8	0.282457	0.549048	0.29	1.53594	1.22264
A0A287A3N8;T215	LIM and calponin homology domains 1 OS=Sus scrofa OX=9823 GN=LIMCH1 PE=1 SV=2	LDSFGSRSRQtPSPDVVLRGS	23.85	1000	1050000	896000	1270000	663000	1170000	1270000	1690000	1460000	1120000	1760000	0.029128	20.46	19.91	0.5473	0.2063	2.653	8	0.282457	0.549048	0.55	1.53569	1.46409
A0A287AE06;S326	Lamin isoform A OS=Sus scrofa OX=9823 GN=LMNA PE=1 SV=1	KEAKLRDLEDsLARERDTSRR	19.85	1000	110000	147000	88000	64400	105000	82000	77500	29800	42200	54700	0.029239	15.71	16.6	-0.892	0.3366	2.65	8	0.282457	0.549048	-0.89	1.53404	0.539614
A0A480NRZ3;S326	Lamin isoform A OS=Sus scrofa OX=9823 GN=LMNA PE=1 SV=1	KEAKLRDLEDsLARERDTSRR	19.85	1000	110000	147000	88000	64400	105000	82000	77500	29800	42200	54700	0.029239	15.71	16.6	-0.892	0.3366	2.65	8	0.282457	0.549048	-0.89	1.53404	0.539614
Q3ZD69;S326	Prelamin-A/C OS=Sus scrofa OX=9823 GN=LMNA PE=3 SV=1	KEAKLRDLEDsLARERDTSRR	19.85	1000	110000	147000	88000	64400	105000	82000	77500	29800	42200	54700	0.029239	15.71	16.6	-0.892	0.3366	2.65	8	0.282457	0.549048	-0.89	1.53404	0.539614
A0A287BMX7;T215	LIM and calponin homology domains 1 OS=Sus scrofa OX=9823 GN=LIMCH1 PE=1 SV=1	LDSFGSRSRQtPSPDVVLRGS	23.85	1000	1030000	878000	1200000	663000	1070000	1180000	1560000	1350000	1070000	1700000	0.029267	20.37	19.86	0.5108	0.1928	2.65	8	0.282457	0.549048	0.51	1.53362	1.42405
A0A287A5K6;T68	LIM and calponin homology domains 1 OS=Sus scrofa OX=9823 GN=LIMCH1 PE=1 SV=2	LDSFGSRSRQtPSPDVVLRGS	23.85	1000	1030000	878000	1200000	663000	1070000	1180000	1560000	1350000	1070000	1700000	0.029267	20.37	19.86	0.5108	0.1928	2.65	8	0.282457	0.549048	0.51	1.53362	1.42405
A0A287BNN8;T215	LIM and calponin homology domains 1 OS=Sus scrofa OX=9823 GN=LIMCH1 PE=1 SV=2	LDSFGSRSRQtPSPDVVLRGS	23.85	1000	1030000	878000	1200000	663000	1070000	1180000	1560000	1350000	1070000	1700000	0.029267	20.37	19.86	0.5108	0.1928	2.65	8	0.282457	0.549048	0.51	1.53362	1.42405
A0A287A444;T153	LIM and calponin homology domains 1 OS=Sus scrofa OX=9823 GN=LIMCH1 PE=1 SV=2	LDSFGSRSRQtPSPDVVLRGS	23.85	1000	1030000	878000	1200000	663000	1070000	1180000	1560000	1350000	1070000	1700000	0.029267	20.37	19.86	0.5108	0.1928	2.65	8	0.282457	0.549048	0.51	1.53362	1.42405
A0A287BPD8;T61	LIM and calponin homology domains 1 OS=Sus scrofa OX=9823 GN=LIMCH1 PE=1 SV=3	LDSFGSRSRQtPSPDVVLRGS	23.85	1000	1030000	878000	1200000	663000	1070000	1180000	1560000	1350000	1070000	1700000	0.029267	20.37	19.86	0.5108	0.1928	2.65	8	0.282457	0.549048	0.51	1.53362	1.42405
A0A287AMS3;T215	LIM and calponin homology domains 1 OS=Sus scrofa OX=9823 GN=LIMCH1 PE=1 SV=3	LDSFGSRSRQtPSPDVVLRGS	23.85	1000	1030000	878000	1200000	663000	1070000	1180000	1560000	1350000	1070000	1700000	0.029267	20.37	19.86	0.5108	0.1928	2.65	8	0.282457	0.549048	0.51	1.53362	1.42405
F1SA98;S211	Tyrosine 3-monooxygenase/tryptophan 5-monooxygenase activation protein theta OS=Sus scrofa OX=9823 GN=YWHAQ PE=1 SV=4	RDNLTLWTSDsAGEECDAAEG	51.25	41.83	826000	783000	824000	856000	831000	804000	795000	771000	786000	792000	0.029271	19.59	19.65	-0.06107	0.02305	2.65	8	0.282457	0.549048	-0.06	1.53356	0.959264
A0A287B1M9;S478	Sorbin and SH3 domain containing 1 OS=Sus scrofa OX=9823 GN=SORBS1 PE=1 SV=2	LPTRSSSLKSsPERNDWEPPD	34.6	1000	2180000	1920000	1920000	1270000	1980000	1240000	1470000	845000	1670000	1020000	0.029308	20.21	20.8	-0.5891	0.2224	2.649	8	0.282457	0.549048	-0.59	1.53301	0.664343
A0A287BPJ8;S455	Sorbin and SH3 domain containing 1 OS=Sus scrofa OX=9823 GN=SORBS1 PE=1 SV=3	LPTRSSSLKSsPERNDWEPPD	34.6	1000	2180000	1920000	1920000	1270000	1980000	1240000	1470000	845000	1670000	1020000	0.029308	20.21	20.8	-0.5891	0.2224	2.649	8	0.282457	0.549048	-0.59	1.53301	0.664343
A0A287AGR3;S306	Sorbin and SH3 domain containing 1 OS=Sus scrofa OX=9823 GN=SORBS1 PE=1 SV=3	LPTRSSSLKSsPERNDWEPPD	34.6	1000	2180000	1920000	1920000	1270000	1980000	1240000	1470000	845000	1670000	1020000	0.029308	20.21	20.8	-0.5891	0.2224	2.649	8	0.282457	0.549048	-0.59	1.53301	0.664343
F1RLQ2;S301	Prelamin-A/C OS=Sus scrofa OX=9823 GN=LMNA PE=1 SV=2	ELQQSRIRIDsLSAQLSQLQK	30.56	13.66	233000	292000	264000	198000	256000	239000	189000	122000	143000	192000	0.029318	17.39	17.91	-0.5178	0.1955	2.649	8	0.282457	0.549048	-0.52	1.53287	0.697372
A0A287A3N8;S493	LIM and calponin homology domains 1 OS=Sus scrofa OX=9823 GN=LIMCH1 PE=1 SV=2	PNPMKYLRQQsLPPPKFTATV	38.57	1000	2250000	2050000	1830000	1960000	1960000	2350000	2190000	2490000	2030000	2430000	0.029381	21.13	20.94	0.1926	0.07276	2.647	8	0.282457	0.549048	0.19	1.53193	1.14076
A0A287AFL5;S92	Myosin binding protein C3 OS=Sus scrofa OX=9823 GN=MYBPC3 PE=1 SV=2	PVSAFSKKPRsVEVAAGSPAV	45.79	134.03	605000	490000	656000	660000	1430000	1010000	1230000	3390000	1120000	1690000	0.029424	20.53	19.44	1.088	0.4112	2.646	8	0.282457	0.549048	1.09	1.5313	2.12874
F1SID7;S92	Myosin binding protein C3 OS=Sus scrofa OX=9823 GN=MYBPC3 PE=1 SV=4	PVSAFSKKPRsVEVAAGSPAV	45.79	134.03	605000	490000	656000	660000	1430000	1010000	1230000	3390000	1120000	1690000	0.029424	20.53	19.44	1.088	0.4112	2.646	8	0.282457	0.549048	1.09	1.5313	2.12874
F1SMN5;S2622	Filamin C OS=Sus scrofa OX=9823 GN=FLNC PE=1 SV=1	SSSSRGSSYSsIPKFSSDASK	26.57	20.91	391000	307000	282000	192000	366000	336000	408000	713000	491000	518000	0.029469	18.87	18.19	0.6771	0.256	2.645	8	0.282457	0.549048	0.68	1.53063	1.60214
A0A5G2QRW9;S2613	Filamin C OS=Sus scrofa OX=9823 GN=FLNC PE=1 SV=1	SSSSRGSSYSsIPKFSSDASK	26.57	20.91	391000	307000	282000	192000	366000	336000	408000	713000	491000	518000	0.029469	18.87	18.19	0.6771	0.256	2.645	8	0.282457	0.549048	0.68	1.53063	1.60214
A0A5G2QY64;S2528	Filamin C OS=Sus scrofa OX=9823 GN=FLNC PE=1 SV=1	SSSSRGSSYSsIPKFSSDASK	26.57	20.91	391000	307000	282000	192000	366000	336000	408000	713000	491000	518000	0.029469	18.87	18.19	0.6771	0.256	2.645	8	0.282457	0.549048	0.68	1.53063	1.60214
A0A286ZRX8;S2587	Filamin C OS=Sus scrofa OX=9823 GN=FLNC PE=1 SV=2	SSSSRGSSYSsIPKFSSDASK	26.57	20.91	391000	307000	282000	192000	366000	336000	408000	713000	491000	518000	0.029469	18.87	18.19	0.6771	0.256	2.645	8	0.282457	0.549048	0.68	1.53063	1.60214
A0A5G2R269;S2606	Filamin C OS=Sus scrofa OX=9823 GN=FLNC PE=1 SV=2	SSSSRGSSYSsIPKFSSDASK	26.57	20.91	391000	307000	282000	192000	366000	336000	408000	713000	491000	518000	0.029469	18.87	18.19	0.6771	0.256	2.645	8	0.282457	0.549048	0.68	1.53063	1.60214
A0A287A8C2;S2616	Filamin C OS=Sus scrofa OX=9823 GN=FLNC PE=3 SV=2	SSSSRGSSYSsIPKFSSDASK	26.57	20.91	391000	307000	282000	192000	366000	336000	408000	713000	491000	518000	0.029469	18.87	18.19	0.6771	0.256	2.645	8	0.282457	0.549048	0.68	1.53063	1.60214
A0A8W4FK76;S2532	Filamin C OS=Sus scrofa OX=9823 GN=FLNC PE=4 SV=1	SSSSRGSSYSsIPKFSSDASK	26.57	20.91	391000	307000	282000	192000	366000	336000	408000	713000	491000	518000	0.029469	18.87	18.19	0.6771	0.256	2.645	8	0.282457	0.549048	0.68	1.53063	1.60214
A0A287B1C7;S326	Lamin isoform C OS=Sus scrofa OX=9823 GN=LMNA PE=1 SV=3	KEAKLRDLEDsLARERDTSRR	19.85	1000	112000	148000	88200	64400	105000	82200	77900	29700	42100	54900	0.029494	15.71	16.61	-0.8983	0.3396	2.645	8	0.282458	0.549046	-0.9	1.53027	0.535887
A0A8W4FC20;T4220	Obscurin cytoskeletal calmodulin and titin-interacting RhoGEF OS=Sus scrofa OX=9823 GN=OBSCN PE=4 SV=1	GYLSSREQEGtESTSEEGQLP	31.09	13.66	99200	46200	80800	104000	77000	110000	161000	179000	129000	90100	0.029528	16.99	16.26	0.727	0.275	2.644	8	0.282544	0.548914	0.73	1.52977	1.65864
F1RLQ2;S326	Prelamin-A/C OS=Sus scrofa OX=9823 GN=LMNA PE=1 SV=2	KEAKLRDLEDsLARERDTSRR	19.85	1000	110000	147000	88100	64400	105000	82200	77600	29700	42200	54700	0.029581	15.71	16.6	-0.8923	0.3376	2.643	8	0.282817	0.548494	-0.89	1.52899	0.539614
A0A287B9Z6;T191	LIM domain binding 3 OS=Sus scrofa OX=9823 GN=LDB3 PE=1 SV=2	FSGSLPIKDLtVDSASPVYQA	33.58	22.33	543000	354000	560000	258000	658000	629000	654000	1610000	713000	1010000	0.029721	19.72	18.78	0.9412	0.3565	2.64	8	0.283686	0.547162	0.94	1.52694	1.91853
F1SEN8;T196	LIM domain binding 3 OS=Sus scrofa OX=9823 GN=LDB3 PE=1 SV=5	PLASLPIKDLtVDSASPVYQA	33.58	22.33	543000	354000	560000	258000	658000	629000	654000	1610000	713000	1010000	0.029721	19.72	18.78	0.9412	0.3565	2.64	8	0.283686	0.547162	0.94	1.52694	1.91853
A0A5G2RJ01;S722	Protein phosphatase 1 regulatory subunit OS=Sus scrofa OX=9823 GN=PPP1R12B PE=1 SV=1	AGESQSPWGQsTDEEPVYRRL	41.53	21.93	1500000	387000	1420000	1080000	2630000	2290000	2110000	3840000	2940000	3660000	0.029874	21.46	20.18	1.283	0.4866	2.637	8	0.284344	0.546156	1.28	1.52471	2.42839
A0A5G2RN10;S290	Microtubule-associated protein OS=Sus scrofa OX=9823 GN=MAPT PE=1 SV=2	FKDRVQSKIGsLDNITHVPGG	37.68	33.53	396000	236000	363000	368000	339000	372000	405000	472000	537000	489000	0.029935	18.78	18.35	0.4283	0.1625	2.635	8	0.284344	0.546156	0.43	1.52382	1.34723
A0A5G2QJR5;S92	Myosin binding protein C3 OS=Sus scrofa OX=9823 GN=MYBPC3 PE=1 SV=2	PVSAFSKKPRsVEVAAGSPAV	45.79	134.03	604000	488000	653000	660000	1420000	1000000	1210000	3340000	1120000	1670000	0.029947	20.52	19.44	1.078	0.409	2.635	8	0.284344	0.546156	1.08	1.52365	2.11404
A0A287B1M9;S321	Sorbin and SH3 domain containing 1 OS=Sus scrofa OX=9823 GN=SORBS1 PE=1 SV=2	KRLSSLSDPAsERRVGEQDSA	22.32	41.93	74300	42400	69000	37400	111000	60600	177000	224000	167000	119000	0.029952	17.06	15.92	1.145	0.4346	2.635	8	0.284344	0.546156	1.14	1.52357	2.20381
A0A287BPJ8;S298	Sorbin and SH3 domain containing 1 OS=Sus scrofa OX=9823 GN=SORBS1 PE=1 SV=3	KRLSSLSDPAsERRVGEQDSA	22.32	41.93	74300	42400	69000	37400	111000	60600	177000	224000	167000	119000	0.029952	17.06	15.92	1.145	0.4346	2.635	8	0.284344	0.546156	1.14	1.52357	2.20381
A0A5G2R231;S173	Myosin heavy chain 6 OS=Sus scrofa OX=9823 GN=MYH6 PE=1 SV=1	QYMLTDRENQsILITGESGAG	38.19	59.29	68400	73100	192000	363000	347000	318000	319000	497000	875000	623000	0.030089	18.89	17.33	1.566	0.5949	2.632	8	0.284344	0.546156	1.56	1.52159	2.94854
A0A5G2QBQ2;S173	Myosin heavy chain 6 OS=Sus scrofa OX=9823 GN=MYH6 PE=1 SV=1	QYMLTDRENQsILITGESGAG	38.19	59.29	68400	73100	192000	363000	347000	318000	319000	497000	875000	623000	0.030089	18.89	17.33	1.566	0.5949	2.632	8	0.284344	0.546156	1.56	1.52159	2.94854
A0A5G2R2R6;S173	Myosin heavy chain 6 OS=Sus scrofa OX=9823 GN=MYH6 PE=1 SV=1	QYMLTDRENQsILITGESGAG	38.19	59.29	68400	73100	192000	363000	347000	318000	319000	497000	875000	623000	0.030089	18.89	17.33	1.566	0.5949	2.632	8	0.284344	0.546156	1.56	1.52159	2.94854
A0A286ZXE3;S173	Myosin heavy chain 6 OS=Sus scrofa OX=9823 GN=MYH6 PE=1 SV=2	QYMLTDRENQsILITGESGAG	38.19	59.29	68400	73100	192000	363000	347000	318000	319000	497000	875000	623000	0.030089	18.89	17.33	1.566	0.5949	2.632	8	0.284344	0.546156	1.56	1.52159	2.94854
K7GMH0;S173	Myosin heavy chain 6 OS=Sus scrofa OX=9823 GN=MYH6 PE=1 SV=3	QYMLTDRENQsILITGESGAG	38.19	59.29	68400	73100	192000	363000	347000	318000	319000	497000	875000	623000	0.030089	18.89	17.33	1.566	0.5949	2.632	8	0.284344	0.546156	1.56	1.52159	2.94854
A0A287AGU3;S142	Myosin heavy chain 6 OS=Sus scrofa OX=9823 GN=MYH6 PE=1 SV=3	QYMLTDRENQsILITGESGAG	38.19	59.29	68400	73100	192000	363000	347000	318000	319000	497000	875000	623000	0.030089	18.89	17.33	1.566	0.5949	2.632	8	0.284344	0.546156	1.56	1.52159	2.94854
A0A286ZPQ9;S173	Myosin heavy chain 6 OS=Sus scrofa OX=9823 GN=MYH6 PE=1 SV=3	QYMLTDRENQsILITGESGAG	38.19	59.29	68400	73100	192000	363000	347000	318000	319000	497000	875000	623000	0.030089	18.89	17.33	1.566	0.5949	2.632	8	0.284344	0.546156	1.56	1.52159	2.94854
A0A5G2QYN3;S19	Synaptopodin OS=Sus scrofa OX=9823 GN=SYNPO PE=4 SV=1	GLLRHLEKMAsEEEEVPLVVY	44.36	211.81	13300000	14600000	12200000	15200000	11700000	11500000	12400000	10100000	11300000	11700000	0.030155	23.44	23.67	-0.2291	0.08711	2.63	8	0.284654	0.545683	-0.23	1.52064	0.852635
A0A287A836;S63	Protein LBH OS=Sus scrofa OX=9823 GN=LBH PE=3 SV=1	RCCKLKDRLPsIVVEPTEGEV	34.96	77.92	2310000	2290000	2310000	2310000	2310000	2310000	2340000	2390000	2340000	2330000	0.030218	21.16	21.14	0.02227	0.008469	2.629	8	0.284654	0.545683	0.02	1.51973	1.01396
A0A5G2R9A4;S376	Formin homology 2 domain containing 3 OS=Sus scrofa OX=9823 GN=FHOD3 PE=4 SV=2	SRRHSVQSIKsPVSAPSSPCS	38.03	19.04	68100	71200	62200	85200	58500	75400	96400	90000	102000	74400	0.030247	16.41	16.06	0.3447	0.1311	2.629	8	0.284654	0.545683	0.35	1.51932	1.27456
A0A287B9J8;S376	Formin homology 2 domain containing 3 OS=Sus scrofa OX=9823 GN=FHOD3 PE=4 SV=3	SRRHSVQSIKsPVSAPSSPCS	38.03	19.04	68100	71200	62200	85200	58500	75400	96400	90000	102000	74400	0.030247	16.41	16.06	0.3447	0.1311	2.629	8	0.284654	0.545683	0.35	1.51932	1.27456
I3LRS7;S376	Formin homology 2 domain containing 3 OS=Sus scrofa OX=9823 GN=FHOD3 PE=4 SV=4	SRRHSVQSIKsPVSAPSSPCS	38.03	19.04	68100	71200	62200	85200	58500	75400	96400	90000	102000	74400	0.030247	16.41	16.06	0.3447	0.1311	2.629	8	0.284654	0.545683	0.35	1.51932	1.27456
F1RUL1;S266	Splicing factor 45 OS=Sus scrofa OX=9823 GN=RBM17 PE=1 SV=3	KHEQGLSTALsVEKTSKRGGK	23.93	22.37	111000	67100	85100	63200	80800	84300	101000	149000	128000	128000	0.030292	16.82	16.28	0.5366	0.2042	2.628	8	0.284692	0.545625	0.54	1.51867	1.45397
F1RH92;S355	Myotilin OS=Sus scrofa OX=9823 GN=MYOT PE=4 SV=3	PTSQVRSRSSsRGDVNDQDAI	41.2	1000	75600000	64500000	69000000	66800000	71700000	63400000	59900000	62900000	67900000	63500000	0.030301	25.92	26.05	-0.1292	0.04916	2.627	8	0.284692	0.545625	-0.13	1.51854	0.913831
A0A287AFH8;S567	LIM domain 7 OS=Sus scrofa OX=9823 GN=LMO7 PE=1 SV=3	LFQKIYGENGsKSLSDVSAED	24.32	45.15	104000	68000	101000	69100	109000	114000	88300	182000	175000	180000	0.030351	17.12	16.43	0.6846	0.2607	2.626	8	0.284694	0.545622	0.69	1.51783	1.61328
A0A287BPH6;S567	LIM domain 7 OS=Sus scrofa OX=9823 GN=LMO7 PE=1 SV=3	LFQKIYGENGsKSLSDVSAED	24.32	45.15	104000	68000	101000	69100	109000	114000	88300	182000	175000	180000	0.030351	17.12	16.43	0.6846	0.2607	2.626	8	0.284694	0.545622	0.69	1.51783	1.61328
F1SL54;S859	Coatomer subunit beta' OS=Sus scrofa OX=9823 GN=COPB2 PE=1 SV=4	AQQELAGKPAsPTPVIMATHT	32.67	20.41	1770000	1620000	1680000	1690000	1630000	1640000	1510000	1600000	1620000	1490000	0.030531	20.58	20.68	-0.0945	0.03603	2.623	8	0.285215	0.544828	-0.1	1.51526	0.933033
A0A286ZPT0;S858	Coatomer subunit beta' OS=Sus scrofa OX=9823 GN=COPB2 PE=3 SV=3	AQQELAGKPAsPTPVIMATHT	32.67	20.41	1770000	1620000	1680000	1690000	1630000	1640000	1510000	1600000	1620000	1490000	0.030531	20.58	20.68	-0.0945	0.03603	2.623	8	0.285215	0.544828	-0.1	1.51526	0.933033
A0A8W4FM96;S812	COPI coat complex subunit beta 2 OS=Sus scrofa OX=9823 GN=COPB2 PE=4 SV=1	AQQELAGKPAsPTPVIMATHT	32.67	20.41	1770000	1620000	1680000	1690000	1630000	1640000	1510000	1600000	1620000	1490000	0.030531	20.58	20.68	-0.0945	0.03603	2.623	8	0.285215	0.544828	-0.1	1.51526	0.933033
A0A8W4FHP7;S813	COPI coat complex subunit beta 2 OS=Sus scrofa OX=9823 GN=COPB2 PE=4 SV=1	AQQELAGKPAsPTPVIMATHT	32.67	20.41	1770000	1620000	1680000	1690000	1630000	1640000	1510000	1600000	1620000	1490000	0.030531	20.58	20.68	-0.0945	0.03603	2.623	8	0.285215	0.544828	-0.1	1.51526	0.933033
A0A8W4FLP2;S854	COPI coat complex subunit beta 2 OS=Sus scrofa OX=9823 GN=COPB2 PE=4 SV=1	AQQELAGKPAsPTPVIMATHT	32.67	20.41	1770000	1620000	1680000	1690000	1630000	1640000	1510000	1600000	1620000	1490000	0.030531	20.58	20.68	-0.0945	0.03603	2.623	8	0.285215	0.544828	-0.1	1.51526	0.933033
F1RHL9;T237	Actinin alpha 2 OS=Sus scrofa OX=9823 GN=ACTN2 PE=1 SV=1	KMLDAEDIVNtPKPDERAIMT	35.08	1000	84400000	67300000	75700000	56900000	88700000	79500000	91200000	113000000	99000000	97400000	0.030575	26.51	26.13	0.3728	0.1422	2.622	8	0.285393	0.544557	0.38	1.51463	1.30134
F1RZC6;S282	Coiled-coil domain containing 141 OS=Sus scrofa OX=9823 GN=CCDC141 PE=4 SV=4	LQEQSLGSSLsDNEELIRKHE	36.09	25.65	418000	524000	516000	415000	408000	392000	402000	407000	362000	373000	0.030601	18.56	18.79	-0.2288	0.08728	2.621	8	0.285403	0.544541	-0.23	1.51426	0.852635
I3LCP0;T237	Actinin alpha 2 OS=Sus scrofa OX=9823 GN=ACTN2 PE=1 SV=4	KMLDAEDIVNtPKPDERAIMT	35.08	1000	82800000	67400000	74300000	56900000	86200000	78000000	89200000	109000000	96000000	93800000	0.030679	26.47	26.12	0.3495	0.1334	2.619	8	0.285858	0.54385	0.35	1.51316	1.27456
A0A5G2REA8;S222	Hydroxyacyl-CoA dehydrogenase trifunctional multienzyme complex subunit beta OS=Sus scrofa OX=9823 GN=HADHB PE=1 SV=1	KAYLRDFTYVsQDPKDQLLLG	25.29	30.83	2330000	1990000	2260000	2240000	2050000	2660000	2630000	6160000	3930000	11700000	0.0307	22.12	21.05	1.073	0.4096	2.619	8	0.285858	0.54385	1.07	1.51286	2.09943
A0A287BL57;S376	Formin homology 2 domain containing 3 OS=Sus scrofa OX=9823 GN=FHOD3 PE=4 SV=3	SRRHSVQSIKsPVSAPSSPCS	38.03	19.04	68400	72100	62400	85200	58900	75800	95800	89600	101000	74700	0.030784	16.4	16.07	0.3337	0.1275	2.617	8	0.286247	0.543259	0.33	1.51167	1.25701
A0A287ART1;S668	Rho GTPase activating protein 31 OS=Sus scrofa OX=9823 GN=ARHGAP31 PE=4 SV=3	ISPTQPILESsPVPFASPESP	34.47	15.09	32400	26700	25900	28300	22100	18100	12100	17600	16500	29200	0.030801	14.13	14.71	-0.5831	0.2228	2.617	8	0.286247	0.543259	-0.58	1.51144	0.668964
F1RNI4;S249	TCF3 fusion partner OS=Sus scrofa OX=9823 GN=TFPT PE=4 SV=3	DKLLPYPTLAsPPFD******	34.35	101.93	81300	85500	87700	89500	90300	95300	89800	95500	89500	91600	0.030931	16.49	16.41	0.08871	0.03394	2.614	8	0.286247	0.543259	0.08	1.50961	1.05702
A0A5G2R231;S1912	Myosin heavy chain 6 OS=Sus scrofa OX=9823 GN=MYH6 PE=1 SV=1	EAEERADIAEsQVNKLRAKSR	35.21	1000	167000	137000	446000	626000	1020000	854000	831000	1070000	1820000	1000000	0.030943	20.02	18.48	1.546	0.5914	2.614	8	0.286247	0.543259	1.54	1.50944	2.90795
A0A5G2QBQ2;S1867	Myosin heavy chain 6 OS=Sus scrofa OX=9823 GN=MYH6 PE=1 SV=1	EAEERADIAEsQVNKLRAKSR	35.21	1000	167000	137000	446000	626000	1020000	854000	831000	1070000	1820000	1000000	0.030943	20.02	18.48	1.546	0.5914	2.614	8	0.286247	0.543259	1.54	1.50944	2.90795
A0A286ZXE3;S1917	Myosin heavy chain 6 OS=Sus scrofa OX=9823 GN=MYH6 PE=1 SV=2	EAEERADIAEsQVNKLRAKSR	35.21	1000	167000	137000	446000	626000	1020000	854000	831000	1070000	1820000	1000000	0.030943	20.02	18.48	1.546	0.5914	2.614	8	0.286247	0.543259	1.54	1.50944	2.90795
K7GMH0;S1917	Myosin heavy chain 6 OS=Sus scrofa OX=9823 GN=MYH6 PE=1 SV=3	EAEERADIAEsQVNKLRAKSR	35.21	1000	167000	137000	446000	626000	1020000	854000	831000	1070000	1820000	1000000	0.030943	20.02	18.48	1.546	0.5914	2.614	8	0.286247	0.543259	1.54	1.50944	2.90795
A0A286ZPQ9;S1890	Myosin heavy chain 6 OS=Sus scrofa OX=9823 GN=MYH6 PE=1 SV=3	EAEERADIAEsQVNKLRAKSR	35.21	1000	167000	137000	446000	626000	1020000	854000	831000	1070000	1820000	1000000	0.030943	20.02	18.48	1.546	0.5914	2.614	8	0.286247	0.543259	1.54	1.50944	2.90795
A0A5G2QLU2;T425	Actinin alpha 2 OS=Sus scrofa OX=9823 GN=ACTN2 PE=1 SV=2	LQKDYESASLtEVRALLRKHE	33.47	17	643000	553000	548000	498000	617000	513000	393000	448000	502000	525000	0.031047	18.85	19.12	-0.2661	0.1019	2.612	8	0.286531	0.542828	-0.27	1.50798	0.82932
A0A5G2RHU7;S494	Pleckstrin homology domain containing A4 OS=Sus scrofa OX=9823 GN=PLEKHA4 PE=1 SV=1	AGLGGPQKSPsHTEPDSPSPA	28.01	20.41	62500	38700	36700	39700	43600	33300	27600	24500	42200	28000	0.031049	14.9	15.4	-0.506	0.1937	2.612	8	0.286531	0.542828	-0.5	1.50795	0.707107
F1RL82;S506	Pleckstrin homology domain containing A4 OS=Sus scrofa OX=9823 GN=PLEKHA4 PE=1 SV=5	AGLGGPQKSPsHTEPDSPSPA	28.01	20.41	62500	38700	36700	39700	43600	33300	27600	24500	42200	28000	0.031049	14.9	15.4	-0.506	0.1937	2.612	8	0.286531	0.542828	-0.5	1.50795	0.707107
A0A8W4FBB2;S722	Protein phosphatase 1 regulatory subunit 12B OS=Sus scrofa OX=9823 GN=PPP1R12B PE=4 SV=1	AGESQSPWGQsTDEEPVYRRL	41.53	21.93	1490000	381000	1430000	1080000	2640000	2300000	2090000	3800000	2920000	3690000	0.031105	21.46	20.17	1.282	0.4911	2.611	8	0.286821	0.542389	1.29	1.50717	2.44528
A0A287BSV6;S430	Pleckstrin homology domain containing A7 OS=Sus scrofa OX=9823 GN=PLEKHA7 PE=1 SV=1	WQQRQQFRHGsPTAPIGTGSP	38.98	28.86	1100000	1130000	1060000	1180000	1240000	1100000	1010000	945000	966000	1100000	0.031195	19.96	20.12	-0.1578	0.0605	2.609	8	0.287413	0.541494	-0.16	1.50592	0.895025
I6ZJZ7;Y216	Glycogen synthase kinase-3 beta OS=Sus scrofa OX=9823 GN=GSK3B PE=2 SV=1	QLVRGEPNVSyICSRYYRAPE	29.85	14.02	22200000	15800000	16300000	17700000	18000000	15700000	15500000	8930000	13900000	8000000	0.031465	23.51	24.09	-0.5828	0.2239	2.603	8	0.288606	0.539695	-0.58	1.50217	0.668964
A0A480KXA1;S1012	Myomesin 1 OS=Sus scrofa OX=9823 GN=MYOM1 PE=1 SV=1	WTIAVPGPPHsLKYSEVRNTS	25.79	66.19	430000	355000	140000	89200	516000	127000	62800	73100	166000	46200	0.031489	16.38	17.93	-1.556	0.598	2.603	8	0.288606	0.539695	-1.55	1.50184	0.34151
F1SM75;S1012	Myomesin 1 OS=Sus scrofa OX=9823 GN=MYOM1 PE=1 SV=5	WTIAVPGPPHsLKYSEVRNTS	25.79	66.19	430000	355000	140000	89200	516000	127000	62800	73100	166000	46200	0.031489	16.38	17.93	-1.556	0.598	2.603	8	0.288606	0.539695	-1.55	1.50184	0.34151
I3LBD0;S42	RAB GTPase activating protein 1 OS=Sus scrofa OX=9823 GN=RABGAP1 PE=4 SV=3	GDETPSTNNGsDDEKTGLKII	26.39	83.66	2320000	2380000	2310000	2220000	2310000	2280000	1930000	1750000	1920000	2250000	0.031491	20.94	21.14	-0.1951	0.07496	2.603	8	0.288606	0.539695	-0.2	1.50181	0.870551
F1SMN5;S1484	Filamin C OS=Sus scrofa OX=9823 GN=FLNC PE=1 SV=1	GRAPLQVAVLsPTGVAEPVEV	51.91	33.17	1740000	1260000	996000	845000	1940000	1600000	3000000	12000000	2800000	2770000	0.031602	21.69	20.3	1.393	0.5356	2.6	8	0.288606	0.539695	1.39	1.50029	2.62079
A0A5G2QRW9;S1502	Filamin C OS=Sus scrofa OX=9823 GN=FLNC PE=1 SV=1	GRAPLQVAVLsPTGVAEPVEV	51.91	33.17	1740000	1260000	996000	845000	1940000	1600000	3000000	12000000	2800000	2770000	0.031602	21.69	20.3	1.393	0.5356	2.6	8	0.288606	0.539695	1.39	1.50029	2.62079
A0A5G2QY64;S1481	Filamin C OS=Sus scrofa OX=9823 GN=FLNC PE=1 SV=1	GRAPLQVAVLsPTGVAEPVEV	51.91	33.17	1740000	1260000	996000	845000	1940000	1600000	3000000	12000000	2800000	2770000	0.031602	21.69	20.3	1.393	0.5356	2.6	8	0.288606	0.539695	1.39	1.50029	2.62079
A0A286ZRX8;S1484	Filamin C OS=Sus scrofa OX=9823 GN=FLNC PE=1 SV=2	GRAPLQVAVLsPTGVAEPVEV	51.91	33.17	1740000	1260000	996000	845000	1940000	1600000	3000000	12000000	2800000	2770000	0.031602	21.69	20.3	1.393	0.5356	2.6	8	0.288606	0.539695	1.39	1.50029	2.62079
A0A5G2R269;S1484	Filamin C OS=Sus scrofa OX=9823 GN=FLNC PE=1 SV=2	GRAPLQVAVLsPTGVAEPVEV	51.91	33.17	1740000	1260000	996000	845000	1940000	1600000	3000000	12000000	2800000	2770000	0.031602	21.69	20.3	1.393	0.5356	2.6	8	0.288606	0.539695	1.39	1.50029	2.62079
A0A287A8C2;S1505	Filamin C OS=Sus scrofa OX=9823 GN=FLNC PE=3 SV=2	GRAPLQVAVLsPTGVAEPVEV	51.91	33.17	1740000	1260000	996000	845000	1940000	1600000	3000000	12000000	2800000	2770000	0.031602	21.69	20.3	1.393	0.5356	2.6	8	0.288606	0.539695	1.39	1.50029	2.62079
A0A8W4FK76;S1484	Filamin C OS=Sus scrofa OX=9823 GN=FLNC PE=4 SV=1	GRAPLQVAVLsPTGVAEPVEV	51.91	33.17	1740000	1260000	996000	845000	1940000	1600000	3000000	12000000	2800000	2770000	0.031602	21.69	20.3	1.393	0.5356	2.6	8	0.288606	0.539695	1.39	1.50029	2.62079
A0A287BFA3;S315	Sorbin and SH3 domain containing 1 OS=Sus scrofa OX=9823 GN=SORBS1 PE=1 SV=2	HNREQQKRLSsLSDPASERRV	30.39	13.66	310000	527000	354000	511000	323000	491000	860000	629000	487000	554000	0.031661	19.17	18.59	0.5816	0.2238	2.599	8	0.28891	0.539237	0.58	1.49948	1.49485
I3LBZ2;S468	non-specific serine/threonine protein kinase OS=Sus scrofa OX=9823 GN=MARK1 PE=3 SV=3	ARKLGSTTVGsKSEMTASPLV	21.83	49.36	118000	131000	121000	121000	111000	122000	102000	104000	109000	101000	0.031688	16.71	16.88	-0.1636	0.06297	2.599	8	0.288925	0.539215	-0.17	1.49911	0.888843
A0A5G2Q9A4;S332	Actin binding LIM protein family member 3 OS=Sus scrofa OX=9823 GN=ABLIM3 PE=1 SV=2	ENLDLRQRRAsSPGYIDSPSY	23.45	34.29	1130000	1020000	993000	999000	1050000	1090000	1230000	1290000	1180000	1050000	0.031754	20.15	19.98	0.1672	0.06436	2.597	8	0.289068	0.539	0.17	1.4982	1.12506
A0A5G2QNL1;S367	Actin binding LIM protein family member 3 OS=Sus scrofa OX=9823 GN=ABLIM3 PE=1 SV=2	ENLDLRQRRAsSPGYIDSPSY	23.45	34.29	1130000	1020000	993000	999000	1050000	1090000	1230000	1290000	1180000	1050000	0.031754	20.15	19.98	0.1672	0.06436	2.597	8	0.289068	0.539	0.17	1.4982	1.12506
A0A5G2R719;S301	phosphatidate phosphatase OS=Sus scrofa OX=9823 GN=LPIN1 PE=3 SV=1	PSVSRPSTPKsDSELVSKSAD	21.66	40	261000	237000	256000	231000	236000	240000	225000	221000	227000	215000	0.031907	17.78	17.9	-0.1135	0.04377	2.594	8	0.28978	0.537932	-0.12	1.49611	0.920188
I3LKP1;S288	phosphatidate phosphatase OS=Sus scrofa OX=9823 GN=LPIN1 PE=3 SV=4	PSVSRPSTPKsDSELVSKSAD	21.66	40	261000	237000	256000	231000	236000	240000	225000	221000	227000	215000	0.031907	17.78	17.9	-0.1135	0.04377	2.594	8	0.28978	0.537932	-0.12	1.49611	0.920188
A0A5G2R5U8;S90	NAC-A/B domain-containing protein OS=Sus scrofa OX=9823 GN=NACA PE=1 SV=2	DSTSLAVAPPsPKEAPATPLR	38.19	100.34	6980000	7430000	6460000	6800000	6440000	7220000	8850000	7700000	7080000	7780000	0.031922	22.88	22.7	0.1771	0.06826	2.594	8	0.28978	0.537932	0.18	1.49591	1.13288
A0A287AHR6;S126	Nebulette OS=Sus scrofa OX=9823 GN=NEBL PE=4 SV=3	KQKHQAARGFsDYAHMKEPPE	20.28	26.31	243000	344000	305000	145000	170000	457000	3790000	539000	303000	985000	0.031955	19.56	17.8	1.758	0.6781	2.593	8	0.28978	0.537932	1.76	1.49546	3.38698
A0A286ZMF1;S929	Inositol hexakisphosphate and diphosphoinositol-pentakisphosphate kinase OS=Sus scrofa OX=9823 GN=PPIP5K2 PE=3 SV=2	NEGRRSFKIDsDDEPHTSKKD	29.9	82.17	192000	180000	227000	156000	265000	242000	294000	288000	230000	264000	0.03201	18	17.61	0.3879	0.1497	2.592	8	0.28978	0.537932	0.39	1.49471	1.31039
A0A286ZLJ5;S1319	Ral GTPase-activating protein subunit alpha-1 OS=Sus scrofa OX=9823 GN=RALGAPA1 PE=1 SV=3	GNASTMTRRGsSPGSLEIPKD	30.69	26.02	1460000	1450000	1480000	1420000	1460000	1340000	1390000	1320000	1460000	1410000	0.032092	20.4	20.47	-0.07199	0.02779	2.59	8	0.28978	0.537932	-0.07	1.4936	0.952638
I3LRZ4;S595	PPFIA binding protein 1 OS=Sus scrofa OX=9823 GN=PPFIBP1 PE=3 SV=3	KLFGRLRRSQsTTFNPDDMSE	49.41	17.01	824000	848000	749000	942000	716000	718000	634000	687000	750000	726000	0.032097	19.42	19.63	-0.2103	0.0812	2.59	8	0.28978	0.537932	-0.21	1.49354	0.864537
F1SG93;S612	PPFIA binding protein 1 OS=Sus scrofa OX=9823 GN=PPFIBP1 PE=3 SV=4	KLFGRLRRSQsTTFNPDDMSE	49.41	17.01	824000	848000	749000	942000	716000	718000	634000	687000	750000	726000	0.032097	19.42	19.63	-0.2103	0.0812	2.59	8	0.28978	0.537932	-0.21	1.49354	0.864537
A0A8W4FDR0;S615	PPFIA binding protein 1 OS=Sus scrofa OX=9823 GN=PPFIBP1 PE=4 SV=1	KLFGRLRRSQsTTFNPDDMSE	49.41	17.01	824000	848000	749000	942000	716000	718000	634000	687000	750000	726000	0.032097	19.42	19.63	-0.2103	0.0812	2.59	8	0.28978	0.537932	-0.21	1.49354	0.864537
A0A5G2QGB1;S345	Hydroxyacyl-CoA dehydrogenase trifunctional multienzyme complex subunit beta OS=Sus scrofa OX=9823 GN=HADHB PE=1 SV=2	KAYLRDFTYVsQDPKDQLLLG	25.29	30.83	2360000	1990000	2290000	2240000	2090000	2690000	2650000	6290000	3940000	12200000	0.03216	22.15	21.06	1.084	0.4187	2.589	8	0.28978	0.537932	1.09	1.49268	2.12874
A0A287BAK6;S1800	Pericentriolar material 1 OS=Sus scrofa OX=9823 GN=PCM1 PE=1 SV=2	GGSKNVRSDVsDQEEDEESED	38.18	27.11	95400	153000	141000	138000	119000	162000	153000	190000	177000	143000	0.032207	17.32	16.96	0.3637	0.1405	2.588	8	0.28978	0.537932	0.36	1.49205	1.28343
A0A5G2QRL3;S855	C2 calcium dependent domain containing 5 OS=Sus scrofa OX=9823 GN=C2CD5 PE=4 SV=2	SGIPAAQRATsVDYSSFADRC	26.44	27.95	437000	393000	392000	384000	357000	381000	288000	355000	349000	321000	0.032234	18.36	18.58	-0.2161	0.08352	2.588	8	0.28978	0.537932	-0.22	1.49169	0.858565
F1SFI8;S866	C2 calcium dependent domain containing 5 OS=Sus scrofa OX=9823 GN=C2CD5 PE=4 SV=5	SGIPAAQRATsVDYSSFADRC	26.44	27.95	437000	393000	392000	384000	357000	381000	288000	355000	349000	321000	0.032234	18.36	18.58	-0.2161	0.08352	2.588	8	0.28978	0.537932	-0.22	1.49169	0.858565
A0A286ZYS8;S1860	Cardiomyopathy associated 5 OS=Sus scrofa OX=9823 GN=CMYA5 PE=1 SV=2	QPHMLSLKGLsEELTHSADFK	28.44	20.54	223000	138000	139000	177000	156000	149000	335000	230000	389000	458000	0.032325	18.14	17.32	0.8228	0.3182	2.586	8	0.28978	0.537932	0.82	1.49046	1.76541
I3LPD6;S1860	Cardiomyopathy associated 5 OS=Sus scrofa OX=9823 GN=CMYA5 PE=1 SV=3	QPHMLSLKGLsEELTHSADFK	28.44	20.54	223000	138000	139000	177000	156000	149000	335000	230000	389000	458000	0.032325	18.14	17.32	0.8228	0.3182	2.586	8	0.28978	0.537932	0.82	1.49046	1.76541
A0A287B1M9;T465	Sorbin and SH3 domain containing 1 OS=Sus scrofa OX=9823 GN=SORBS1 PE=1 SV=2	DGEKVVKRSAtLPLPTRSSSL	32.9	61.29	3890000	1870000	3120000	1570000	3760000	3290000	4630000	5550000	6230000	4180000	0.032478	22.15	21.34	0.8077	0.3127	2.583	8	0.28978	0.537932	0.81	1.48841	1.75321
A0A287BPJ8;T442	Sorbin and SH3 domain containing 1 OS=Sus scrofa OX=9823 GN=SORBS1 PE=1 SV=3	DGEKVVKRSAtLPLPTRSSSL	32.9	61.29	3890000	1870000	3120000	1570000	3760000	3290000	4630000	5550000	6230000	4180000	0.032478	22.15	21.34	0.8077	0.3127	2.583	8	0.28978	0.537932	0.81	1.48841	1.75321
A0A287AGR3;T293	Sorbin and SH3 domain containing 1 OS=Sus scrofa OX=9823 GN=SORBS1 PE=1 SV=3	DGEKVVKRSAtLPLPTRSSSL	32.9	61.29	3890000	1870000	3120000	1570000	3760000	3290000	4630000	5550000	6230000	4180000	0.032478	22.15	21.34	0.8077	0.3127	2.583	8	0.28978	0.537932	0.81	1.48841	1.75321
A0A5G2R4J6;T287	calcium/calmodulin-dependent protein kinase OS=Sus scrofa OX=9823 GN=CAMK2D PE=3 SV=1	TVASMMHRQEtVDCLKKFNAR	25.33	1000	112000	55900	70500	78100	80700	101000	141000	634000	189000	132000	0.032721	17.51	16.24	1.268	0.4918	2.578	8	0.28978	0.537932	1.27	1.48517	2.41162
A0A287ABP1;S386	Actin binding LIM protein 1 OS=Sus scrofa OX=9823 GN=ABLIM1 PE=1 SV=2	RAIHRSTSQGsINSPGYSRHS	32.43	47.08	8990000	10000000	8840000	10400000	11700000	10300000	11300000	13800000	12700000	11900000	0.032834	23.51	23.24	0.2656	0.1031	2.576	8	0.28978	0.537932	0.27	1.48368	1.20581
A0A286ZZF2;S383	Actin binding LIM protein 1 OS=Sus scrofa OX=9823 GN=ABLIM1 PE=1 SV=3	RAIHRSTSQGsINSPGYSRHS	32.43	47.08	8990000	10000000	8840000	10400000	11700000	10300000	11300000	13800000	12700000	11900000	0.032834	23.51	23.24	0.2656	0.1031	2.576	8	0.28978	0.537932	0.27	1.48368	1.20581
A0A5G2R231;S1432	Myosin heavy chain 6 OS=Sus scrofa OX=9823 GN=MYH6 PE=1 SV=1	IEDLMVDVERsNAAAAALDKK	36.05	1000	27600	32100	93200	202000	143000	172000	135000	250000	496000	298000	0.032905	17.89	16.2	1.698	0.6596	2.574	8	0.28978	0.537932	1.69	1.48274	3.22657
A0A5G2QBQ2;S1387	Myosin heavy chain 6 OS=Sus scrofa OX=9823 GN=MYH6 PE=1 SV=1	IEDLMVDVERsNAAAAALDKK	36.05	1000	27600	32100	93200	202000	143000	172000	135000	250000	496000	298000	0.032905	17.89	16.2	1.698	0.6596	2.574	8	0.28978	0.537932	1.69	1.48274	3.22657
A0A5G2R2R6;S1437	Myosin heavy chain 6 OS=Sus scrofa OX=9823 GN=MYH6 PE=1 SV=1	IEDLMVDVERsNAAAAALDKK	36.05	1000	27600	32100	93200	202000	143000	172000	135000	250000	496000	298000	0.032905	17.89	16.2	1.698	0.6596	2.574	8	0.28978	0.537932	1.69	1.48274	3.22657
A0A286ZXE3;S1437	Myosin heavy chain 6 OS=Sus scrofa OX=9823 GN=MYH6 PE=1 SV=2	IEDLMVDVERsNAAAAALDKK	36.05	1000	27600	32100	93200	202000	143000	172000	135000	250000	496000	298000	0.032905	17.89	16.2	1.698	0.6596	2.574	8	0.28978	0.537932	1.69	1.48274	3.22657
K7GMH0;S1437	Myosin heavy chain 6 OS=Sus scrofa OX=9823 GN=MYH6 PE=1 SV=3	IEDLMVDVERsNAAAAALDKK	36.05	1000	27600	32100	93200	202000	143000	172000	135000	250000	496000	298000	0.032905	17.89	16.2	1.698	0.6596	2.574	8	0.28978	0.537932	1.69	1.48274	3.22657
A0A287AGU3;S1401	Myosin heavy chain 6 OS=Sus scrofa OX=9823 GN=MYH6 PE=1 SV=3	IEDLMVDVERsNAAAAALDKK	36.05	1000	27600	32100	93200	202000	143000	172000	135000	250000	496000	298000	0.032905	17.89	16.2	1.698	0.6596	2.574	8	0.28978	0.537932	1.69	1.48274	3.22657
A0A286ZPQ9;S1410	Myosin heavy chain 6 OS=Sus scrofa OX=9823 GN=MYH6 PE=1 SV=3	IEDLMVDVERsNAAAAALDKK	36.05	1000	27600	32100	93200	202000	143000	172000	135000	250000	496000	298000	0.032905	17.89	16.2	1.698	0.6596	2.574	8	0.28978	0.537932	1.69	1.48274	3.22657
A0A287BPJ7;S345	Hydroxyacyl-CoA dehydrogenase trifunctional multienzyme complex subunit beta OS=Sus scrofa OX=9823 GN=HADHB PE=1 SV=1	KAYLRDFTYVsQDPKDQLLLG	25.29	30.83	2360000	1990000	2290000	2240000	2080000	2680000	2640000	6240000	3920000	12200000	0.032928	22.14	21.06	1.079	0.4194	2.574	8	0.28978	0.537932	1.08	1.48243	2.11404
A0A5G2R343;S345	Hydroxyacyl-CoA dehydrogenase trifunctional multienzyme complex subunit beta OS=Sus scrofa OX=9823 GN=HADHB PE=1 SV=1	KAYLRDFTYVsQDPKDQLLLG	25.29	30.83	2360000	1990000	2290000	2240000	2080000	2680000	2640000	6240000	3920000	12200000	0.032928	22.14	21.06	1.079	0.4194	2.574	8	0.28978	0.537932	1.08	1.48243	2.11404
A0A5G2QGJ8;S309	Hydroxyacyl-CoA dehydrogenase trifunctional multienzyme complex subunit beta OS=Sus scrofa OX=9823 GN=HADHB PE=1 SV=2	KAYLRDFTYVsQDPKDQLLLG	25.29	30.83	2360000	1990000	2290000	2240000	2080000	2680000	2640000	6240000	3920000	12200000	0.032928	22.14	21.06	1.079	0.4194	2.574	8	0.28978	0.537932	1.08	1.48243	2.11404
A0A5G2RB89;S309	Hydroxyacyl-CoA dehydrogenase trifunctional multienzyme complex subunit beta OS=Sus scrofa OX=9823 GN=HADHB PE=1 SV=2	KAYLRDFTYVsQDPKDQLLLG	25.29	30.83	2360000	1990000	2290000	2240000	2080000	2680000	2640000	6240000	3920000	12200000	0.032928	22.14	21.06	1.079	0.4194	2.574	8	0.28978	0.537932	1.08	1.48243	2.11404
F1SDN2;S381	Hydroxyacyl-CoA dehydrogenase trifunctional multienzyme complex subunit beta OS=Sus scrofa OX=9823 GN=HADHB PE=1 SV=3	KAYLRDFTYVsQDPKDQLLLG	25.29	30.83	2360000	1990000	2290000	2240000	2080000	2680000	2640000	6240000	3920000	12200000	0.032928	22.14	21.06	1.079	0.4194	2.574	8	0.28978	0.537932	1.08	1.48243	2.11404
A0A5G2R231;S1488	Myosin heavy chain 6 OS=Sus scrofa OX=9823 GN=MYH6 PE=1 SV=1	LFKLKNAYEEsLEHLETFKRE	40.15	49.36	1020000	1180000	2850000	4690000	7300000	8730000	4870000	4970000	15400000	10700000	0.032976	22.95	21.31	1.642	0.6383	2.573	8	0.28978	0.537932	1.64	1.4818	3.11666
A0A5G2QBQ2;S1443	Myosin heavy chain 6 OS=Sus scrofa OX=9823 GN=MYH6 PE=1 SV=1	LFKLKNAYEEsLEHLETFKRE	40.15	49.36	1020000	1180000	2850000	4690000	7300000	8730000	4870000	4970000	15400000	10700000	0.032976	22.95	21.31	1.642	0.6383	2.573	8	0.28978	0.537932	1.64	1.4818	3.11666
A0A5G2R2R6;S1493	Myosin heavy chain 6 OS=Sus scrofa OX=9823 GN=MYH6 PE=1 SV=1	LFKLKNAYEEsLEHLETFKRE	40.15	49.36	1020000	1180000	2850000	4690000	7300000	8730000	4870000	4970000	15400000	10700000	0.032976	22.95	21.31	1.642	0.6383	2.573	8	0.28978	0.537932	1.64	1.4818	3.11666
A0A286ZXE3;S1493	Myosin heavy chain 6 OS=Sus scrofa OX=9823 GN=MYH6 PE=1 SV=2	LFKLKNAYEEsLEHLETFKRE	40.15	49.36	1020000	1180000	2850000	4690000	7300000	8730000	4870000	4970000	15400000	10700000	0.032976	22.95	21.31	1.642	0.6383	2.573	8	0.28978	0.537932	1.64	1.4818	3.11666
K7GMH0;S1493	Myosin heavy chain 6 OS=Sus scrofa OX=9823 GN=MYH6 PE=1 SV=3	LFKLKNAYEEsLEHLETFKRE	40.15	49.36	1020000	1180000	2850000	4690000	7300000	8730000	4870000	4970000	15400000	10700000	0.032976	22.95	21.31	1.642	0.6383	2.573	8	0.28978	0.537932	1.64	1.4818	3.11666
A0A287AGU3;S1457	Myosin heavy chain 6 OS=Sus scrofa OX=9823 GN=MYH6 PE=1 SV=3	LFKLKNAYEEsLEHLETFKRE	40.15	49.36	1020000	1180000	2850000	4690000	7300000	8730000	4870000	4970000	15400000	10700000	0.032976	22.95	21.31	1.642	0.6383	2.573	8	0.28978	0.537932	1.64	1.4818	3.11666
A0A286ZPQ9;S1466	Myosin heavy chain 6 OS=Sus scrofa OX=9823 GN=MYH6 PE=1 SV=3	LFKLKNAYEEsLEHLETFKRE	40.15	49.36	1020000	1180000	2850000	4690000	7300000	8730000	4870000	4970000	15400000	10700000	0.032976	22.95	21.31	1.642	0.6383	2.573	8	0.28978	0.537932	1.64	1.4818	3.11666
A0A287AEE1;S921	Ankyrin-3 OS=Sus scrofa OX=9823 GN=ANK3 PE=1 SV=2	VGFSLGARSAsLRSFSSDRSY	25.85	41.95	539000	409000	469000	567000	525000	443000	305000	465000	405000	335000	0.03316	18.56	18.93	-0.3704	0.1442	2.569	8	0.28978	0.537932	-0.37	1.47939	0.773782
A0A287AEE1;S924	Ankyrin-3 OS=Sus scrofa OX=9823 GN=ANK3 PE=1 SV=2	SLGARSASLRsFSSDRSYTLN	25.85	24.31	539000	409000	469000	567000	525000	443000	305000	465000	405000	335000	0.03316	18.56	18.93	-0.3704	0.1442	2.569	8	0.28978	0.537932	-0.37	1.47939	0.773782
F1SPN5;S53	Adenylate cyclase type 6 OS=Sus scrofa OX=9823 GN=ADCY6 PE=3 SV=4	MSCLQEAQPPsPTPAAAPRCP	30.94	26.31	4500000	5270000	5490000	4570000	4510000	5370000	5940000	6890000	5460000	5220000	0.033222	22.45	22.21	0.2446	0.09524	2.568	8	0.28978	0.537932	0.24	1.47857	1.18099
A0A287AUI5;S1451	Ankyrin-2 OS=Sus scrofa OX=9823 GN=ANK2 PE=1 SV=3	TLPIYTKESEsDQEQEEEIDM	27.11	15.73	895000	888000	996000	794000	854000	932000	962000	985000	1030000	991000	0.033232	19.9	19.75	0.1496	0.05825	2.568	8	0.28978	0.537932	0.15	1.47844	1.10957
A0A5G2R203;S1472	Death domain-containing protein OS=Sus scrofa OX=9823 GN=ANK2 PE=1 SV=2	TLPIYTKESEsDQEQEEEIDM	27.11	15.73	895000	888000	996000	794000	854000	932000	962000	985000	1030000	991000	0.033232	19.9	19.75	0.1496	0.05825	2.568	8	0.28978	0.537932	0.15	1.47844	1.10957
A0A5G2QRL2;S90	PDZ and LIM domain 1 OS=Sus scrofa OX=9823 GN=PDLIM1 PE=1 SV=2	TVARSEQKIWsPLVTEEGKRH	34.19	51.95	1890000	1860000	1910000	1930000	1920000	1850000	1800000	1760000	1920000	1770000	0.033244	20.79	20.86	-0.0642	0.025	2.568	8	0.28978	0.537932	-0.07	1.47829	0.952638
A0A8W4FLF5;S90	PDZ and LIM domain 1 OS=Sus scrofa OX=9823 GN=PDLIM1 PE=4 SV=1	TVARSEQKIWsPLVTEEGKRH	34.19	51.95	1890000	1860000	1910000	1930000	1920000	1850000	1800000	1760000	1920000	1770000	0.033244	20.79	20.86	-0.0642	0.025	2.568	8	0.28978	0.537932	-0.07	1.47829	0.952638
A0A286ZPW3;S229	Striatin 3 OS=Sus scrofa OX=9823 GN=STRN3 PE=1 SV=1	NLEQILNGGEsPKQKGQESKR	29.91	1000	536000	534000	529000	544000	542000	541000	545000	546000	546000	544000	0.033246	19.05	19.03	0.01981	0.007715	2.568	8	0.28978	0.537932	0.02	1.47826	1.01396
A0A287AYZ0;S229	Striatin 3 OS=Sus scrofa OX=9823 GN=STRN3 PE=1 SV=1	NLEQILNGGEsPKQKGQESKR	29.91	1000	536000	534000	529000	544000	542000	541000	545000	546000	546000	544000	0.033246	19.05	19.03	0.01981	0.007715	2.568	8	0.28978	0.537932	0.02	1.47826	1.01396
A0A287B6J2;S300	Tumor protein p53 binding protein 1 OS=Sus scrofa OX=9823 GN=TP53BP1 PE=4 SV=2	LLEGGMQIHKsPEPEVLSTQE	41.61	37.49	871000	834000	807000	788000	934000	748000	705000	730000	830000	790000	0.033282	19.53	19.69	-0.1547	0.06026	2.567	8	0.28978	0.537932	-0.16	1.47779	0.895025
A0A5G2R161;S72	MAP7 domain containing 1 OS=Sus scrofa OX=9823 GN=MAP7D1 PE=1 SV=1	SPKQLPLEPEsPPGLVGPKPA	38.94	1000	1000000	913000	816000	931000	766000	943000	1430000	1630000	1000000	1080000	0.033352	20.18	19.75	0.4319	0.1684	2.566	8	0.28978	0.537932	0.43	1.47688	1.34723
A0A5G2R5C6;S60	MAP7 domain containing 1 OS=Sus scrofa OX=9823 GN=MAP7D1 PE=1 SV=2	SPKQLPLEPEsPPGLVGPKPA	38.94	1000	1000000	913000	816000	931000	766000	943000	1430000	1630000	1000000	1080000	0.033352	20.18	19.75	0.4319	0.1684	2.566	8	0.28978	0.537932	0.43	1.47688	1.34723
A0A5G2QFD5;S77	MAP7 domain containing 1 OS=Sus scrofa OX=9823 GN=MAP7D1 PE=1 SV=2	SPKQLPLEPEsPPGLVGPKPA	38.94	1000	1000000	913000	816000	931000	766000	943000	1430000	1630000	1000000	1080000	0.033352	20.18	19.75	0.4319	0.1684	2.566	8	0.28978	0.537932	0.43	1.47688	1.34723
A0A286ZJM7;S72	MAP7 domain containing 1 OS=Sus scrofa OX=9823 GN=MAP7D1 PE=1 SV=2	SPKQLPLEPEsPPGLVGPKPA	38.94	1000	1000000	913000	816000	931000	766000	943000	1430000	1630000	1000000	1080000	0.033352	20.18	19.75	0.4319	0.1684	2.566	8	0.28978	0.537932	0.43	1.47688	1.34723
I3L992;S72	MAP7 domain containing 1 OS=Sus scrofa OX=9823 GN=MAP7D1 PE=1 SV=3	SPKQLPLEPEsPPGLVGPKPA	38.94	1000	1000000	913000	816000	931000	766000	943000	1430000	1630000	1000000	1080000	0.033352	20.18	19.75	0.4319	0.1684	2.566	8	0.28978	0.537932	0.43	1.47688	1.34723
F1SV46;S72	MAP7 domain containing 1 OS=Sus scrofa OX=9823 GN=MAP7D1 PE=1 SV=5	SPKQLPLEPEsPPGLVGPKPA	38.94	1000	1000000	913000	816000	931000	766000	943000	1430000	1630000	1000000	1080000	0.033352	20.18	19.75	0.4319	0.1684	2.566	8	0.28978	0.537932	0.43	1.47688	1.34723
A0A8W4FJB8;S77	MAP7 domain containing 1 OS=Sus scrofa OX=9823 GN=MAP7D1 PE=4 SV=1	SPKQLPLEPEsPPGLVGPKPA	38.94	1000	1000000	913000	816000	931000	766000	943000	1430000	1630000	1000000	1080000	0.033352	20.18	19.75	0.4319	0.1684	2.566	8	0.28978	0.537932	0.43	1.47688	1.34723
A0A287BLH2;T226	C-Jun-amino-terminal kinase-interacting protein 4 isoform 1 OS=Sus scrofa OX=9823 GN=SPAG9 PE=1 SV=1	LTPDTQKGGEtPGSEQWKFQE	31.1	56.33	766000	987000	923000	530000	849000	1240000	1200000	1040000	1010000	947000	0.033432	20.04	19.6	0.4474	0.1745	2.564	8	0.28978	0.537932	0.44	1.47584	1.3566
A0A287BIC4;T226	Sperm associated antigen 9 OS=Sus scrofa OX=9823 GN=SPAG9 PE=1 SV=1	LTPDTQKGGEtPGSEQWKFQE	31.1	56.33	766000	987000	923000	530000	849000	1240000	1200000	1040000	1010000	947000	0.033432	20.04	19.6	0.4474	0.1745	2.564	8	0.28978	0.537932	0.44	1.47584	1.3566
A0A287BSS7;T226	Sperm associated antigen 9 OS=Sus scrofa OX=9823 GN=SPAG9 PE=1 SV=2	LTPDTQKGGEtPGSEQWKFQE	31.1	56.33	766000	987000	923000	530000	849000	1240000	1200000	1040000	1010000	947000	0.033432	20.04	19.6	0.4474	0.1745	2.564	8	0.28978	0.537932	0.44	1.47584	1.3566
A0A286ZTC5;T232	Sperm associated antigen 9 OS=Sus scrofa OX=9823 GN=SPAG9 PE=1 SV=2	LTPDTQKGGEtPGSEQWKFQE	31.1	56.33	766000	987000	923000	530000	849000	1240000	1200000	1040000	1010000	947000	0.033432	20.04	19.6	0.4474	0.1745	2.564	8	0.28978	0.537932	0.44	1.47584	1.3566
A0A287AW88;T83	Sperm associated antigen 9 OS=Sus scrofa OX=9823 GN=SPAG9 PE=1 SV=3	LTPDTQKGGEtPGSEQWKFQE	31.1	56.33	766000	987000	923000	530000	849000	1240000	1200000	1040000	1010000	947000	0.033432	20.04	19.6	0.4474	0.1745	2.564	8	0.28978	0.537932	0.44	1.47584	1.3566
A0A286ZRZ7;T226	Sperm associated antigen 9 OS=Sus scrofa OX=9823 GN=SPAG9 PE=1 SV=3	LTPDTQKGGEtPGSEQWKFQE	31.1	56.33	766000	987000	923000	530000	849000	1240000	1200000	1040000	1010000	947000	0.033432	20.04	19.6	0.4474	0.1745	2.564	8	0.28978	0.537932	0.44	1.47584	1.3566
A0A8W4FHG4;S1324	ATP binding cassette subfamily A member 2 OS=Sus scrofa OX=9823 GN=ABCA2 PE=4 SV=1	VSEEDPSLENsEADVKESRKD	22.36	59.43	215000	165000	179000	196000	183000	197000	259000	260000	218000	203000	0.033753	17.78	17.51	0.2732	0.1068	2.558	8	0.290273	0.537193	0.27	1.47169	1.20581
A0A8W4FLY6;S1352	ATP binding cassette subfamily A member 2 OS=Sus scrofa OX=9823 GN=ABCA2 PE=4 SV=1	VSEEDPSLENsEADVKESRKD	22.36	59.43	215000	165000	179000	196000	183000	197000	259000	260000	218000	203000	0.033753	17.78	17.51	0.2732	0.1068	2.558	8	0.290273	0.537193	0.27	1.47169	1.20581
I3LK71;S242	Heterogeneous nuclear ribonucleoproteins C1/C2 isoform X1 OS=Sus scrofa OX=9823 GN=HNRNPC PE=1 SV=2	DKSEEEQSSSsQKKDETNVKM	21.57	14.04	421000	343000	335000	278000	310000	309000	280000	208000	245000	276000	0.03384	18	18.35	-0.3553	0.139	2.556	8	0.290273	0.537193	-0.35	1.47057	0.784584
A0A287AJY0;S229	Heterogeneous nuclear ribonucleoproteins C1/C2 isoform X2 OS=Sus scrofa OX=9823 GN=HNRNPC PE=1 SV=3	DKSEEEQSSSsQKKDETNVKM	21.57	14.04	421000	343000	335000	278000	310000	309000	280000	208000	245000	276000	0.03384	18	18.35	-0.3553	0.139	2.556	8	0.290273	0.537193	-0.35	1.47057	0.784584
A0A287AA79;S234	Heteroous nuclear ribonucleoprotein C OS=Sus scrofa OX=9823 GN=HNRNPC PE=3 SV=3	DKSEEEQSSSsQKKDETNVKM	21.57	14.04	421000	343000	335000	278000	310000	309000	280000	208000	245000	276000	0.03384	18	18.35	-0.3553	0.139	2.556	8	0.290273	0.537193	-0.35	1.47057	0.784584
A0A287BF71;S305	Tight junction protein 1 OS=Sus scrofa OX=9823 GN=TJP1 PE=1 SV=2	LASHIFVKEIsQDSLAARDGN	31.1	32.97	1060000	767000	989000	745000	730000	940000	1140000	1020000	1590000	1150000	0.033871	20.13	19.69	0.4385	0.1716	2.556	8	0.290273	0.537193	0.44	1.47017	1.3566
A0A286ZRD4;S212	Tight junction protein 1 OS=Sus scrofa OX=9823 GN=TJP1 PE=1 SV=3	LASHIFVKEIsQDSLAARDGN	31.1	32.97	1060000	767000	989000	745000	730000	940000	1140000	1020000	1590000	1150000	0.033871	20.13	19.69	0.4385	0.1716	2.556	8	0.290273	0.537193	0.44	1.47017	1.3566
F1SNQ1;S208	Tight junction protein 1 OS=Sus scrofa OX=9823 GN=TJP1 PE=1 SV=4	LASHIFVKEIsQDSLAARDGN	31.1	32.97	1060000	767000	989000	745000	730000	940000	1140000	1020000	1590000	1150000	0.033871	20.13	19.69	0.4385	0.1716	2.556	8	0.290273	0.537193	0.44	1.47017	1.3566
A0A287AFH8;Y617	LIM domain 7 OS=Sus scrofa OX=9823 GN=LMO7 PE=1 SV=3	LAKWKDRRKSyTSDLQKKKEE	20.5	20	24400000	28700000	20100000	41000000	14500000	16700000	12700000	12800000	19700000	12900000	0.033932	23.81	24.53	-0.7201	0.2819	2.555	8	0.290273	0.537193	-0.72	1.46939	0.607097
A0A287BPH6;Y617	LIM domain 7 OS=Sus scrofa OX=9823 GN=LMO7 PE=1 SV=3	LAKWKDRRKSyTSDLQKKKEE	20.5	20	24400000	28700000	20100000	41000000	14500000	16700000	12700000	12800000	19700000	12900000	0.033932	23.81	24.53	-0.7201	0.2819	2.555	8	0.290273	0.537193	-0.72	1.46939	0.607097
A0A5G2QSL8;T540	non-specific serine/threonine protein kinase OS=Sus scrofa OX=9823 GN=RPS6KA3 PE=1 SV=1	QLRAENGLLMtPCYTANFVAP	34.71	19.04	48700	72900	25800	33800	36000	99200	74600	52900	59300	67800	0.034059	16.08	15.31	0.764	0.2993	2.552	8	0.290273	0.537193	0.77	1.46777	1.70527
A0A5G2QEW3;T543	non-specific serine/threonine protein kinase OS=Sus scrofa OX=9823 GN=RPS6KA3 PE=1 SV=1	QLRAENGLLMtPCYTANFVAP	34.71	19.04	48700	72900	25800	33800	36000	99200	74600	52900	59300	67800	0.034059	16.08	15.31	0.764	0.2993	2.552	8	0.290273	0.537193	0.77	1.46777	1.70527
K7GQW4;T519	non-specific serine/threonine protein kinase OS=Sus scrofa OX=9823 GN=RPS6KA3 PE=1 SV=2	QLRAENGLLMtPCYTANFVAP	34.71	19.04	48700	72900	25800	33800	36000	99200	74600	52900	59300	67800	0.034059	16.08	15.31	0.764	0.2993	2.552	8	0.290273	0.537193	0.77	1.46777	1.70527
A0A5K1U3A5;T549	non-specific serine/threonine protein kinase OS=Sus scrofa OX=9823 GN=RPS6KA3 PE=1 SV=2	QLRAENGLLMtPCYTANFVAP	34.71	19.04	48700	72900	25800	33800	36000	99200	74600	52900	59300	67800	0.034059	16.08	15.31	0.764	0.2993	2.552	8	0.290273	0.537193	0.77	1.46777	1.70527
F1SQN4;T548	non-specific serine/threonine protein kinase OS=Sus scrofa OX=9823 GN=RPS6KA3 PE=1 SV=3	QLRAENGLLMtPCYTANFVAP	34.71	19.04	48700	72900	25800	33800	36000	99200	74600	52900	59300	67800	0.034059	16.08	15.31	0.764	0.2993	2.552	8	0.290273	0.537193	0.77	1.46777	1.70527
A0A5G2QIN5;T556	Ribosomal protein S6 kinase OS=Sus scrofa OX=9823 GN=RPS6KA3 PE=1 SV=1	QLRAENGLLMtPCYTANFVAP	34.71	19.04	48700	72900	25800	33800	36000	99200	74600	52900	59300	67800	0.034059	16.08	15.31	0.764	0.2993	2.552	8	0.290273	0.537193	0.77	1.46777	1.70527
A0A5G2QD87;T557	Ribosomal protein S6 kinase OS=Sus scrofa OX=9823 GN=RPS6KA3 PE=1 SV=1	QLRAENGLLMtPCYTANFVAP	34.71	19.04	48700	72900	25800	33800	36000	99200	74600	52900	59300	67800	0.034059	16.08	15.31	0.764	0.2993	2.552	8	0.290273	0.537193	0.77	1.46777	1.70527
A0A287A3K5;T577	Ribosomal protein S6 kinase OS=Sus scrofa OX=9823 GN=RPS6KA3 PE=1 SV=1	QLRAENGLLMtPCYTANFVAP	34.71	19.04	48700	72900	25800	33800	36000	99200	74600	52900	59300	67800	0.034059	16.08	15.31	0.764	0.2993	2.552	8	0.290273	0.537193	0.77	1.46777	1.70527
A0A5G2R6S3;T524	Ribosomal protein S6 kinase OS=Sus scrofa OX=9823 GN=RPS6KA3 PE=1 SV=2	QLRAENGLLMtPCYTANFVAP	34.71	19.04	48700	72900	25800	33800	36000	99200	74600	52900	59300	67800	0.034059	16.08	15.31	0.764	0.2993	2.552	8	0.290273	0.537193	0.77	1.46777	1.70527
A0A5G2QTN6;S286	Paxillin OS=Sus scrofa OX=9823 GN=PXN PE=4 SV=1	FKFMAQGKTGsSSPPGGPPKP	23.54	14.02	11100000	12200000	9310000	7730000	7190000	7980000	8320000	5870000	5940000	5800000	0.034126	22.67	23.15	-0.4767	0.1869	2.551	8	0.290273	0.537193	-0.48	1.46691	0.716978
A0A5G2QT44;S319	Paxillin OS=Sus scrofa OX=9823 GN=PXN PE=4 SV=1	GGFMAQGKTGsSSPPGGPPKP	23.54	14.02	11100000	12200000	9310000	7730000	7190000	7980000	8320000	5870000	5940000	5800000	0.034126	22.67	23.15	-0.4767	0.1869	2.551	8	0.290273	0.537193	-0.48	1.46691	0.716978
A0A287BTJ4;S285	Paxillin OS=Sus scrofa OX=9823 GN=PXN PE=4 SV=2	FKFMAQGKTGsSSPPGGPPKP	23.54	14.02	11100000	12200000	9310000	7730000	7190000	7980000	8320000	5870000	5940000	5800000	0.034126	22.67	23.15	-0.4767	0.1869	2.551	8	0.290273	0.537193	-0.48	1.46691	0.716978
I3LH62;S449	FMR1 autosomal homolog 1 OS=Sus scrofa OX=9823 GN=FXR1 PE=1 SV=1	ETESERKDELsDWSLAGEDDR	28.05	43.31	380000	359000	366000	451000	369000	409000	432000	439000	424000	441000	0.034134	18.71	18.55	0.1607	0.06301	2.551	8	0.290273	0.537193	0.16	1.46681	1.11729
A0A287B7I4;S418	FMR1 autosomal homolog 1 OS=Sus scrofa OX=9823 GN=FXR1 PE=1 SV=2	ETESERKDELsDWSLAGEDDR	28.05	43.31	380000	359000	366000	451000	369000	409000	432000	439000	424000	441000	0.034134	18.71	18.55	0.1607	0.06301	2.551	8	0.290273	0.537193	0.16	1.46681	1.11729
A0A8W4FDG6;S506	Integrator complex subunit 3 OS=Sus scrofa OX=9823 GN=INTS3 PE=4 SV=1	SCYDNAEAAFsDDEEDLNSKG	33.85	63.99	1280000	1230000	1320000	1420000	1280000	1370000	1440000	1610000	1430000	1360000	0.034185	20.46	20.32	0.1419	0.05566	2.55	8	0.290273	0.537193	0.14	1.46616	1.10191
I3LNF8;S394	Leucine zipper protein 1 OS=Sus scrofa OX=9823 GN=LUZP1 PE=4 SV=1	SVSKHTPRELsPQHKRERHRN	27.17	1000	2500000	2880000	2790000	2720000	2930000	2540000	2620000	2430000	2410000	2660000	0.034186	21.27	21.4	-0.1254	0.04918	2.55	8	0.290273	0.537193	-0.13	1.46615	0.913831
A0A287ANV3;S314	Leucine zipper protein 1 OS=Sus scrofa OX=9823 GN=LUZP1 PE=4 SV=2	SVSKHTPRELsPQHKRERHRN	27.17	1000	2500000	2880000	2790000	2720000	2930000	2540000	2620000	2430000	2410000	2660000	0.034186	21.27	21.4	-0.1254	0.04918	2.55	8	0.290273	0.537193	-0.13	1.46615	0.913831
A0A5G2RL17;S485	Extended synaptotagmin 2 OS=Sus scrofa OX=9823 GN=ESYT2 PE=1 SV=2	GCGYLKERRAsGLVFCENTAS	37.36	99.61	121000	235000	146000	251000	99100	99500	102000	59700	105000	107000	0.034213	16.5	17.28	-0.7846	0.3078	2.549	8	0.290273	0.537193	-0.78	1.46581	0.582367
A0A287AUW4;S118	Activated RNA polymerase II transcriptional coactivator p15 OS=Sus scrofa OX=9823 GN=SUB1 PE=1 SV=1	EQWSQLKEQIsDIDDAVRKL*	31.61	1000	51900	71700	49100	42100	42000	51900	35700	24200	26700	33000	0.034226	15.01	15.62	-0.6063	0.2379	2.549	8	0.290273	0.537193	-0.61	1.46564	0.655197
A0A8W4FDZ6;S1439	Uncharacterized protein OS=Sus scrofa OX=9823 GN=ANK2 PE=4 SV=1	TLPIYTKESEsDQEQEEEIDM	27.11	15.73	898000	892000	1000000	794000	869000	934000	964000	989000	1040000	1010000	0.034292	19.91	19.76	0.1518	0.05958	2.548	8	0.290615	0.536682	0.15	1.46481	1.10957
F1RN91;S1071	Myosin XVIIIA OS=Sus scrofa OX=9823 GN=MYO18A PE=1 SV=4	SLSVPPQPRVsPSATDEPPSS	36.47	22.85	1520000	1570000	1610000	1670000	1410000	1280000	1510000	1270000	1450000	1430000	0.034344	20.4	20.57	-0.166	0.06517	2.547	8	0.290842	0.536343	-0.17	1.46415	0.888843
F1RR78;S1146	Spectrin alpha non-erythrocytic 1 OS=Sus scrofa OX=9823 GN=SPTAN1 PE=1 SV=4	DLAALGDKVNsLGETAERLIQ	28.81	33.57	388000	425000	333000	272000	514000	405000	499000	650000	565000	861000	0.034415	19.14	18.53	0.6114	0.2402	2.545	8	0.291229	0.535765	0.61	1.46325	1.52626
A0A5G2QYN3;S442	Synaptopodin OS=Sus scrofa OX=9823 GN=SYNPO PE=4 SV=1	QQEPAPRDRAsPAAHEELLPE	37.52	67.1	5230000	5850000	5140000	6250000	4440000	4660000	4450000	4490000	4840000	3630000	0.034457	22.07	22.35	-0.2831	0.1113	2.545	8	0.291366	0.535561	-0.28	1.46272	0.823591
A0A287B4C3;S180	Tetratricopeptide repeat ankyrin repeat and coiled-coil containing 1 OS=Sus scrofa OX=9823 GN=TANC1 PE=1 SV=1	ANKSPCETISsPSSTLESKDS	35.32	30.45	939000	1030000	1090000	969000	763000	1100000	1360000	1130000	1040000	1160000	0.034618	20.14	19.86	0.2775	0.1092	2.542	8	0.291416	0.535487	0.28	1.4607	1.21419
A0A5G2R5U8;S67	NAC-A/B domain-containing protein OS=Sus scrofa OX=9823 GN=NACA PE=1 SV=2	PSPKGGPATPsPKKASATRPP	23.42	33.17	1680000	1320000	1530000	1080000	1820000	1620000	793000	871000	835000	938000	0.034649	19.89	20.48	-0.5856	0.2304	2.541	8	0.291416	0.535487	-0.59	1.46031	0.664343
A0A5G2R231;S1462	Myosin heavy chain 6 OS=Sus scrofa OX=9823 GN=MYH6 PE=1 SV=1	EWKQKYEESQsELESSQKEAR	40.33	36.04	1340000	1730000	4850000	7340000	8530000	7320000	7790000	10400000	18300000	12200000	0.034692	23.33	21.82	1.511	0.5948	2.54	8	0.291416	0.535487	1.51	1.45977	2.8481
A0A5G2QBQ2;S1417	Myosin heavy chain 6 OS=Sus scrofa OX=9823 GN=MYH6 PE=1 SV=1	EWKQKYEESQsELESSQKEAR	40.33	36.04	1340000	1730000	4850000	7340000	8530000	7320000	7790000	10400000	18300000	12200000	0.034692	23.33	21.82	1.511	0.5948	2.54	8	0.291416	0.535487	1.51	1.45977	2.8481
A0A5G2R2R6;S1467	Myosin heavy chain 6 OS=Sus scrofa OX=9823 GN=MYH6 PE=1 SV=1	EWKQKYEESQsELESSQKEAR	40.33	36.04	1340000	1730000	4850000	7340000	8530000	7320000	7790000	10400000	18300000	12200000	0.034692	23.33	21.82	1.511	0.5948	2.54	8	0.291416	0.535487	1.51	1.45977	2.8481
A0A286ZXE3;S1467	Myosin heavy chain 6 OS=Sus scrofa OX=9823 GN=MYH6 PE=1 SV=2	EWKQKYEESQsELESSQKEAR	40.33	36.04	1340000	1730000	4850000	7340000	8530000	7320000	7790000	10400000	18300000	12200000	0.034692	23.33	21.82	1.511	0.5948	2.54	8	0.291416	0.535487	1.51	1.45977	2.8481
K7GMH0;S1467	Myosin heavy chain 6 OS=Sus scrofa OX=9823 GN=MYH6 PE=1 SV=3	EWKQKYEESQsELESSQKEAR	40.33	36.04	1340000	1730000	4850000	7340000	8530000	7320000	7790000	10400000	18300000	12200000	0.034692	23.33	21.82	1.511	0.5948	2.54	8	0.291416	0.535487	1.51	1.45977	2.8481
A0A287AGU3;S1431	Myosin heavy chain 6 OS=Sus scrofa OX=9823 GN=MYH6 PE=1 SV=3	EWKQKYEESQsELESSQKEAR	40.33	36.04	1340000	1730000	4850000	7340000	8530000	7320000	7790000	10400000	18300000	12200000	0.034692	23.33	21.82	1.511	0.5948	2.54	8	0.291416	0.535487	1.51	1.45977	2.8481
A0A286ZPQ9;S1440	Myosin heavy chain 6 OS=Sus scrofa OX=9823 GN=MYH6 PE=1 SV=3	EWKQKYEESQsELESSQKEAR	40.33	36.04	1340000	1730000	4850000	7340000	8530000	7320000	7790000	10400000	18300000	12200000	0.034692	23.33	21.82	1.511	0.5948	2.54	8	0.291416	0.535487	1.51	1.45977	2.8481
A0A286ZSB5;S197	Transitional endoplasmic reticulum ATPase OS=Sus scrofa OX=9823 GN=VCP PE=1 SV=3	EPIKREDEEEsLNEVGYDDIG	33.2	109.28	185000	207000	136000	166000	190000	208000	189000	237000	217000	233000	0.03491	17.72	17.42	0.304	0.1199	2.536	8	0.292469	0.53392	0.3	1.45705	1.23114
A0A5G2RIQ7;S1945	Myosin XVIIIA OS=Sus scrofa OX=9823 GN=MYO18A PE=1 SV=2	SKNKGPSKAAsDDGSLKSSSP	28.32	1000	2890000	2160000	2600000	2330000	2650000	2580000	3470000	3410000	3110000	2790000	0.034946	21.54	21.26	0.2805	0.1106	2.536	8	0.292469	0.53392	0.28	1.4566	1.21419
A0A286ZVX4;S1981	Myosin XVIIIA OS=Sus scrofa OX=9823 GN=MYO18A PE=1 SV=2	SKNKGPSKAAsDDGSLKSSSP	28.32	1000	2890000	2160000	2600000	2330000	2650000	2580000	3470000	3410000	3110000	2790000	0.034946	21.54	21.26	0.2805	0.1106	2.536	8	0.292469	0.53392	0.28	1.4566	1.21419
A0A5G2QIM9;S1982	Myosin XVIIIA OS=Sus scrofa OX=9823 GN=MYO18A PE=1 SV=2	SKNKGPSKAAsDDGSLKSSSP	28.32	1000	2890000	2160000	2600000	2330000	2650000	2580000	3470000	3410000	3110000	2790000	0.034946	21.54	21.26	0.2805	0.1106	2.536	8	0.292469	0.53392	0.28	1.4566	1.21419
I3LHC4;S843	Myosin XVIIIA OS=Sus scrofa OX=9823 GN=MYO18A PE=1 SV=2	SKNKGPSKAAsDDGSLKSSSP	28.32	1000	2890000	2160000	2600000	2330000	2650000	2580000	3470000	3410000	3110000	2790000	0.034946	21.54	21.26	0.2805	0.1106	2.536	8	0.292469	0.53392	0.28	1.4566	1.21419
A0A5G2R260;S19	Synaptopodin OS=Sus scrofa OX=9823 GN=SYNPO PE=4 SV=1	GLLRHLEKMAsEEEEVPLVVY	44.36	211.81	13400000	14500000	12200000	15200000	11700000	11600000	12500000	10100000	11300000	11800000	0.03512	23.45	23.67	-0.222	0.08768	2.532	8	0.293598	0.532247	-0.22	1.45445	0.858565
I3LG08;S2139	Dystrophin OS=Sus scrofa OX=9823 GN=DMD PE=4 SV=5	NQDSPLSQPRsPAQILISLES	34.25	81.8	33600	69800	46700	43700	56700	65100	87300	53300	84400	73500	0.035132	16.13	15.57	0.5583	0.2205	2.532	8	0.293598	0.532247	0.56	1.4543	1.47427
A0A5G2R260;S442	Synaptopodin OS=Sus scrofa OX=9823 GN=SYNPO PE=4 SV=1	QQEPAPRDRAsPAAHEELLPE	37.52	67.1	5240000	5830000	5140000	6250000	4460000	4690000	4460000	4520000	4850000	3660000	0.035354	22.07	22.35	-0.2766	0.1094	2.528	8	0.294093	0.531515	-0.28	1.45156	0.823591
A0A8W4FR76;S6136	Obscurin cytoskeletal calmodulin and titin-interacting RhoGEF OS=Sus scrofa OX=9823 GN=OBSCN PE=4 SV=1	PAYLDKRLKLsPEWGPAEAPE	25.78	60.62	62100	68600	78600	27900	53300	69900	259000	133000	76200	114000	0.035408	16.82	15.74	1.079	0.4268	2.527	8	0.294093	0.531515	1.08	1.4509	2.11404
A0A5G2RN10;S334	Microtubule-associated protein OS=Sus scrofa OX=9823 GN=MAPT PE=1 SV=2	AEIVYKSPVVsGDTSPRHLSN	20.78	19.85	91200	96500	113000	102000	88000	95600	79000	82500	80400	87700	0.035416	16.37	16.58	-0.2046	0.08095	2.527	8	0.294093	0.531515	-0.21	1.4508	0.864537
A0A8W4FP86;S739	Chromosome 10 open reading frame 71 OS=Sus scrofa OX=9823 GN=C10orf71 PE=4 SV=1	KEESLQGEEEsLPGGSPKMAS	32.93	52.21	291000	301000	403000	363000	407000	394000	441000	487000	489000	382000	0.035432	18.73	18.41	0.3199	0.1266	2.527	8	0.294093	0.531515	0.32	1.4506	1.24833
A0A5G2R5Z1;S1513	DNA topoisomerase 2 OS=Sus scrofa OX=9823 GN=TOP2B PE=1 SV=2	QKKVETINSDsDSEFGIPKKT	21.85	14.04	121000	113000	122000	104000	116000	106000	87000	103000	103000	110000	0.035469	16.63	16.81	-0.1806	0.07149	2.526	8	0.294093	0.531515	-0.18	1.45015	0.882703
F1RS45;S1513	DNA topoisomerase 2 OS=Sus scrofa OX=9823 GN=TOP2B PE=1 SV=4	QKKVETINSDsDSEFGIPKKT	21.85	14.04	121000	113000	122000	104000	116000	106000	87000	103000	103000	110000	0.035469	16.63	16.81	-0.1806	0.07149	2.526	8	0.294093	0.531515	-0.18	1.45015	0.882703
A0A287AI09;Y352	LIM domain 7 OS=Sus scrofa OX=9823 GN=LMO7 PE=1 SV=2	LAKWKDRRKSyTSDLQKKKEE	20.5	20	24400000	28700000	20000000	41000000	14400000	16700000	12800000	12800000	19700000	12900000	0.03563	23.81	24.53	-0.7144	0.2831	2.523	8	0.294093	0.531515	-0.72	1.44818	0.607097
I3LR88;Y352	LIM domain 7 OS=Sus scrofa OX=9823 GN=LMO7 PE=1 SV=2	LAKWKDRRKSyTSDLQKKKEE	20.5	20	24400000	28700000	20000000	41000000	14400000	16700000	12800000	12800000	19700000	12900000	0.03563	23.81	24.53	-0.7144	0.2831	2.523	8	0.294093	0.531515	-0.72	1.44818	0.607097
A0A286ZNQ6;S21	Phospholipid-transporting ATPase OS=Sus scrofa OX=9823 GN=ATP8A1 PE=1 SV=1	EKTDDVSEKTsLADQEEVRTI	25.96	1000	251000	248000	243000	243000	248000	255000	259000	251000	247000	253000	0.035785	17.95	17.91	0.0369	0.01464	2.52	8	0.294093	0.531515	0.04	1.4463	1.02811
A0A5G2RAC3;S22	Phospholipid-transporting ATPase OS=Sus scrofa OX=9823 GN=ATP8A1 PE=1 SV=1	SKTDDVSEKTsLADQEEVRTI	25.96	1000	251000	248000	243000	243000	248000	255000	259000	251000	247000	253000	0.035785	17.95	17.91	0.0369	0.01464	2.52	8	0.294093	0.531515	0.04	1.4463	1.02811
A0A5G2QJI1;S29	Phospholipid-transporting ATPase OS=Sus scrofa OX=9823 GN=ATP8A1 PE=1 SV=2	EKTDDVSEKTsLADQEEVRTI	25.96	1000	251000	248000	243000	243000	248000	255000	259000	251000	247000	253000	0.035785	17.95	17.91	0.0369	0.01464	2.52	8	0.294093	0.531515	0.04	1.4463	1.02811
A0A5G2R2I1;S186	Plakophilin 2 OS=Sus scrofa OX=9823 GN=PKP2 PE=3 SV=1	LTLRHQENRRsTLLAPPRYAR	29.71	13.26	947000	441000	835000	1300000	1070000	1330000	1110000	2300000	1940000	1310000	0.035787	20.55	19.72	0.8306	0.3296	2.52	8	0.294093	0.531515	0.83	1.44627	1.77769
A0A287A4Q2;S1443	Neuroblast differentiation-associated protein AHNAK OS=Sus scrofa OX=9823 PE=1 SV=3	LEGEAEGETSsPKGKFSLFKS	40.82	27.95	17900000	19300000	21200000	17200000	19400000	21700000	21500000	21700000	22400000	19100000	0.035837	24.34	24.18	0.1651	0.06555	2.519	8	0.294093	0.531515	0.16	1.44567	1.11729
A0A5G2QEU9;S432	Pleckstrin homology domain containing A7 OS=Sus scrofa OX=9823 GN=PLEKHA7 PE=1 SV=1	WQQRQQFRHGsPTAPIGTGSP	38.98	28.86	1110000	1120000	1060000	1180000	1250000	1100000	1010000	954000	972000	1110000	0.035855	19.97	20.12	-0.1531	0.06076	2.519	8	0.294093	0.531515	-0.15	1.44545	0.90125
A0A287A2Q2;S462	Pleckstrin homology domain containing A7 OS=Sus scrofa OX=9823 GN=PLEKHA7 PE=1 SV=2	WQQRQQFRHGsPTAPIGTGSP	38.98	28.86	1110000	1120000	1060000	1180000	1250000	1100000	1010000	954000	972000	1110000	0.035855	19.97	20.12	-0.1531	0.06076	2.519	8	0.294093	0.531515	-0.15	1.44545	0.90125
A0A287AYX4;S490	Pleckstrin homology domain containing A7 OS=Sus scrofa OX=9823 GN=PLEKHA7 PE=1 SV=2	WQQRQQFRHGsPTAPIGTGSP	38.98	28.86	1110000	1120000	1060000	1180000	1250000	1100000	1010000	954000	972000	1110000	0.035855	19.97	20.12	-0.1531	0.06076	2.519	8	0.294093	0.531515	-0.15	1.44545	0.90125
A0A287AD37;S480	Pleckstrin homology domain containing A7 OS=Sus scrofa OX=9823 GN=PLEKHA7 PE=1 SV=3	WQQRQQFRHGsPTAPIGTGSP	38.98	28.86	1110000	1120000	1060000	1180000	1250000	1100000	1010000	954000	972000	1110000	0.035855	19.97	20.12	-0.1531	0.06076	2.519	8	0.294093	0.531515	-0.15	1.44545	0.90125
A0A287ACE1;S536	Pleckstrin homology domain containing A7 OS=Sus scrofa OX=9823 GN=PLEKHA7 PE=1 SV=3	WQQRQQFRHGsPTAPIGTGSP	38.98	28.86	1110000	1120000	1060000	1180000	1250000	1100000	1010000	954000	972000	1110000	0.035855	19.97	20.12	-0.1531	0.06076	2.519	8	0.294093	0.531515	-0.15	1.44545	0.90125
A0A287BH77;S490	Pleckstrin homology domain containing A7 OS=Sus scrofa OX=9823 GN=PLEKHA7 PE=1 SV=3	WQQRQQFRHGsPTAPIGTGSP	38.98	28.86	1110000	1120000	1060000	1180000	1250000	1100000	1010000	954000	972000	1110000	0.035855	19.97	20.12	-0.1531	0.06076	2.519	8	0.294093	0.531515	-0.15	1.44545	0.90125
F1S995;S536	Pleckstrin homology domain containing A7 OS=Sus scrofa OX=9823 GN=PLEKHA7 PE=1 SV=4	WQQRQQFRHGsPTAPIGTGSP	38.98	28.86	1110000	1120000	1060000	1180000	1250000	1100000	1010000	954000	972000	1110000	0.035855	19.97	20.12	-0.1531	0.06076	2.519	8	0.294093	0.531515	-0.15	1.44545	0.90125
A0A5G2R9I6;S1266	Ankyrin-2 OS=Sus scrofa OX=9823 GN=ANK2 PE=1 SV=2	TLPIYTKESEsDQEQEEEIDM	27.11	15.73	902000	895000	1000000	794000	877000	937000	968000	987000	1040000	1010000	0.035861	19.91	19.77	0.1484	0.05893	2.519	8	0.294093	0.531515	0.14	1.44538	1.10191
F1S146;S1474	Ankyrin-2 OS=Sus scrofa OX=9823 GN=ANK2 PE=1 SV=5	TLPIYTKESEsDQEQEEEIDM	27.11	15.73	902000	895000	1000000	794000	877000	937000	968000	987000	1040000	1010000	0.035861	19.91	19.77	0.1484	0.05893	2.519	8	0.294093	0.531515	0.14	1.44538	1.10191
A0A8W4FEM6;S1365	Uncharacterized protein OS=Sus scrofa OX=9823 GN=ANK2 PE=4 SV=1	TLPIYTKESEsDQEQEEEIDM	27.11	15.73	902000	895000	1000000	794000	877000	937000	968000	987000	1040000	1010000	0.035861	19.91	19.77	0.1484	0.05893	2.519	8	0.294093	0.531515	0.14	1.44538	1.10191
A0A8W4FN71;S1398	Uncharacterized protein OS=Sus scrofa OX=9823 GN=ANK2 PE=4 SV=1	TLPIYTKESEsDQEQEEEIDM	27.11	15.73	902000	895000	1000000	794000	877000	937000	968000	987000	1040000	1010000	0.035861	19.91	19.77	0.1484	0.05893	2.519	8	0.294093	0.531515	0.14	1.44538	1.10191
A0A8W4FHZ9;S1406	Uncharacterized protein OS=Sus scrofa OX=9823 GN=ANK2 PE=4 SV=1	TLPIYTKESEsDQEQEEEIDM	27.11	15.73	902000	895000	1000000	794000	877000	937000	968000	987000	1040000	1010000	0.035861	19.91	19.77	0.1484	0.05893	2.519	8	0.294093	0.531515	0.14	1.44538	1.10191
A0A8W4FFQ2;S1475	Uncharacterized protein OS=Sus scrofa OX=9823 GN=ANK2 PE=4 SV=1	TLPIYTKESEsDQEQEEEIDM	27.11	15.73	902000	895000	1000000	794000	877000	937000	968000	987000	1040000	1010000	0.035861	19.91	19.77	0.1484	0.05893	2.519	8	0.294093	0.531515	0.14	1.44538	1.10191
A0A286ZVE6;Y467	LIM domain 7 OS=Sus scrofa OX=9823 GN=LMO7 PE=1 SV=3	LAKWKDRRKSyTSDLQKKKEE	20.5	20	24500000	28800000	20100000	41000000	14400000	16800000	12800000	12800000	19800000	12900000	0.035895	23.82	24.53	-0.7148	0.2838	2.518	8	0.294159	0.531418	-0.71	1.44497	0.61132
A0A287AMG7;S273	Bridging integrator 1 OS=Sus scrofa OX=9823 GN=BIN1 PE=1 SV=2	NKSPSPPPDGsPAATPEIRVN	32.5	42.88	1290000	1350000	1340000	1330000	1370000	1310000	1630000	2260000	1760000	1550000	0.036005	20.68	20.35	0.3261	0.1296	2.516	8	0.294634	0.530717	0.33	1.44364	1.25701
A0A287AW68;S288	Bridging integrator 1 OS=Sus scrofa OX=9823 GN=BIN1 PE=1 SV=2	NKSPSPPPDGsPAATPEIRVN	32.5	42.88	1290000	1350000	1340000	1330000	1370000	1310000	1630000	2260000	1760000	1550000	0.036005	20.68	20.35	0.3261	0.1296	2.516	8	0.294634	0.530717	0.33	1.44364	1.25701
A0A8W4FCQ5;S287	Uncharacterized protein OS=Sus scrofa OX=9823 GN=H1-2 PE=4 SV=1	LPGELAKHAVsEGTKAVTKYT	27.7	34.93	891000	1150000	777000	465000	784000	691000	488000	214000	394000	480000	0.036119	18.69	19.57	-0.8821	0.3508	2.514	8	0.295012	0.53016	-0.88	1.44226	0.543367
A0A287A1Q6;Y617	LIM domain 7 OS=Sus scrofa OX=9823 GN=LMO7 PE=1 SV=2	LAKWKDRRKSyTSDLQKKKEE	20.5	20	24500000	28800000	20100000	41000000	14400000	16800000	12900000	12800000	19800000	12900000	0.03614	23.82	24.53	-0.7126	0.2834	2.514	8	0.295012	0.53016	-0.71	1.44201	0.61132
F1RRS8;S399	Microtubule-associated protein OS=Sus scrofa OX=9823 GN=MAPT PE=1 SV=4	AEIVYKSPVVsGDTSPRHLSN	20.78	19.85	91400	96300	112000	102000	87700	95600	79000	82600	80600	87800	0.036225	16.37	16.57	-0.1996	0.07946	2.513	8	0.295012	0.53016	-0.2	1.44099	0.870551
A0A287B830;S784	Microtubule-associated protein OS=Sus scrofa OX=9823 GN=MAPT PE=1 SV=2	FKDRVQSKIGsLDNITHVPGG	37.68	33.53	361000	240000	343000	368000	308000	359000	348000	454000	525000	452000	0.036514	18.69	18.29	0.3997	0.1594	2.507	8	0.295012	0.53016	0.4	1.43754	1.31951
A0A286ZXI4;S506	Uncharacterized protein OS=Sus scrofa OX=9823 PE=4 SV=2	TRSRAIQECRsPVPAATADPP	32.75	62.39	867000	770000	958000	582000	954000	984000	1110000	958000	1020000	1150000	0.036563	19.99	19.63	0.3579	0.1428	2.507	8	0.295012	0.53016	0.36	1.43696	1.28343
A0A287AKB5;Y255	creatine kinase OS=Sus scrofa OX=9823 GN=CKMT2 PE=1 SV=1	WPDARGIWHNyDKTFLIWINE	24.45	1000	64300	30200	56600	56200	118000	80300	85600	301000	117000	326000	0.036572	17.21	15.85	1.352	0.5393	2.506	8	0.295012	0.53016	1.36	1.43685	2.56685
A0A286ZQI3;Y281	creatine kinase OS=Sus scrofa OX=9823 GN=CKMT2 PE=1 SV=2	WPDARGIWHNyDKTFLIWINE	24.45	1000	64300	30200	56600	56200	118000	80300	85600	301000	117000	326000	0.036572	17.21	15.85	1.352	0.5393	2.506	8	0.295012	0.53016	1.36	1.43685	2.56685
I3LUL2;S181	Zinc finger protein 768 OS=Sus scrofa OX=9823 GN=ZNF768 PE=1 SV=1	EPQNPEFKTQsPEFEAQSSKF	25.58	61.81	447000	441000	422000	463000	402000	445000	463000	501000	463000	482000	0.036598	18.84	18.73	0.1146	0.04574	2.506	8	0.295012	0.53016	0.11	1.43654	1.07923
A0A287AA97;S1948	HECT-type E3 ubiquitin transferase OS=Sus scrofa OX=9823 GN=HUWE1 PE=1 SV=1	LPAPRGSGTAsDDEFENLRIK	31.35	48.87	5430000	6510000	5700000	5460000	6110000	6060000	6250000	6620000	6540000	6980000	0.036608	22.63	22.47	0.1536	0.06129	2.506	8	0.295012	0.53016	0.16	1.43642	1.11729
I3L770;S1948	HECT-type E3 ubiquitin transferase OS=Sus scrofa OX=9823 GN=HUWE1 PE=1 SV=2	LPAPRGSGTAsDDEFENLRIK	31.35	48.87	5430000	6510000	5700000	5460000	6110000	6060000	6250000	6620000	6540000	6980000	0.036608	22.63	22.47	0.1536	0.06129	2.506	8	0.295012	0.53016	0.16	1.43642	1.11729
F1RUH0;S1948	HECT-type E3 ubiquitin transferase OS=Sus scrofa OX=9823 GN=HUWE1 PE=1 SV=2	LPAPRGSGTAsDDEFENLRIK	31.35	48.87	5430000	6510000	5700000	5460000	6110000	6060000	6250000	6620000	6540000	6980000	0.036608	22.63	22.47	0.1536	0.06129	2.506	8	0.295012	0.53016	0.16	1.43642	1.11729
K7GNJ7;S1906	HECT-type E3 ubiquitin transferase OS=Sus scrofa OX=9823 GN=HUWE1 PE=1 SV=3	LPAPRGSGTAsDDEFENLRIK	31.35	48.87	5430000	6510000	5700000	5460000	6110000	6060000	6250000	6620000	6540000	6980000	0.036608	22.63	22.47	0.1536	0.06129	2.506	8	0.295012	0.53016	0.16	1.43642	1.11729
A0A286ZNQ6;T20	Phospholipid-transporting ATPase OS=Sus scrofa OX=9823 GN=ATP8A1 PE=1 SV=1	YEKTDDVSEKtSLADQEEVRT	25.96	22.69	63600	68100	75200	75300	68000	58400	53500	64000	68900	61800	0.03668	15.9	16.09	-0.194	0.07745	2.505	8	0.295012	0.53016	-0.19	1.43557	0.876606
A0A5G2RAC3;T21	Phospholipid-transporting ATPase OS=Sus scrofa OX=9823 GN=ATP8A1 PE=1 SV=1	TSKTDDVSEKtSLADQEEVRT	25.96	22.69	63600	68100	75200	75300	68000	58400	53500	64000	68900	61800	0.03668	15.9	16.09	-0.194	0.07745	2.505	8	0.295012	0.53016	-0.19	1.43557	0.876606
A0A5G2QJI1;T28	Phospholipid-transporting ATPase OS=Sus scrofa OX=9823 GN=ATP8A1 PE=1 SV=2	YEKTDDVSEKtSLADQEEVRT	25.96	22.69	63600	68100	75200	75300	68000	58400	53500	64000	68900	61800	0.03668	15.9	16.09	-0.194	0.07745	2.505	8	0.295012	0.53016	-0.19	1.43557	0.876606
A0A8W4FR86;S632	NOC2 like nucleolar associated transcriptional repressor OS=Sus scrofa OX=9823 GN=NOC2L PE=4 SV=1	AEFKALFDLDsDEDDWAPRFP	45.25	1000	79300	86400	71100	70000	71900	72800	61500	59100	68800	67400	0.036767	16	16.2	-0.1997	0.0798	2.503	8	0.295012	0.53016	-0.2	1.43454	0.870551
A0A287A6S6;S670	NOC2 like nucleolar associated transcriptional repressor OS=Sus scrofa OX=9823 GN=NOC2L PE=4 SV=2	AEFKALFDLDsDEDDWAPRFP	45.25	1000	79300	86400	71100	70000	71900	72800	61500	59100	68800	67400	0.036767	16	16.2	-0.1997	0.0798	2.503	8	0.295012	0.53016	-0.2	1.43454	0.870551
I3LI86;S633	Nucleolar complex protein 2 homolog OS=Sus scrofa OX=9823 GN=NOC2L PE=3 SV=3	AEFKALFDLDsDEDDWAPRFP	45.25	1000	79300	86400	71100	70000	71900	72800	61500	59100	68800	67400	0.036767	16	16.2	-0.1997	0.0798	2.503	8	0.295012	0.53016	-0.2	1.43454	0.870551
I3L9F2;S669	Nucleolar complex protein 2 homolog OS=Sus scrofa OX=9823 GN=NOC2L PE=3 SV=4	AEFKALFDLDsDEDDWAPRFP	45.25	1000	79300	86400	71100	70000	71900	72800	61500	59100	68800	67400	0.036767	16	16.2	-0.1997	0.0798	2.503	8	0.295012	0.53016	-0.2	1.43454	0.870551
I3LH62;T640	FMR1 autosomal homolog 1 OS=Sus scrofa OX=9823 GN=FXR1 PE=1 SV=1	GPSEKAINGPtSASGDEISKL	22.68	19.54	982000	1140000	1020000	918000	1040000	1000000	789000	892000	854000	930000	0.036782	19.76	19.96	-0.1927	0.07701	2.503	8	0.295012	0.53016	-0.2	1.43436	0.870551
A0A287B7I4;T609	FMR1 autosomal homolog 1 OS=Sus scrofa OX=9823 GN=FXR1 PE=1 SV=2	GPSEKAINGPtSASGDEISKL	22.68	19.54	982000	1140000	1020000	918000	1040000	1000000	789000	892000	854000	930000	0.036782	19.76	19.96	-0.1927	0.07701	2.503	8	0.295012	0.53016	-0.2	1.43436	0.870551
F1SU55;S281	Synaptopodin 2 like OS=Sus scrofa OX=9823 GN=SYNPO2L PE=4 SV=3	FSDARSLTNQsDWDSPYLDME	37.98	29.32	396000	172000	339000	407000	544000	489000	562000	1120000	732000	499000	0.036792	19.3	18.41	0.8918	0.3563	2.503	8	0.295012	0.53016	0.89	1.43425	1.85318
A0A5G2RID9;S1410	Rho guanine nucleotide exchange factor 11 OS=Sus scrofa OX=9823 GN=ARHGEF11 PE=4 SV=1	GSGDQRHPGHsPPSLALRDVG	25.5	19.04	390000	313000	362000	267000	404000	330000	229000	205000	264000	284000	0.036804	17.98	18.39	-0.4074	0.1628	2.502	8	0.295012	0.53016	-0.41	1.4341	0.752623
A0A5G2QW79;S1388	Rho guanine nucleotide exchange factor 11 OS=Sus scrofa OX=9823 GN=ARHGEF11 PE=4 SV=2	GSGDQRHPGHsPPSLALRDVG	25.5	19.04	390000	313000	362000	267000	404000	330000	229000	205000	264000	284000	0.036804	17.98	18.39	-0.4074	0.1628	2.502	8	0.295012	0.53016	-0.41	1.4341	0.752623
A0A5G2R0Y8;S1412	Rho guanine nucleotide exchange factor 11 OS=Sus scrofa OX=9823 GN=ARHGEF11 PE=4 SV=2	GSGDQRHPGHsPPSLALRDVG	25.5	19.04	390000	313000	362000	267000	404000	330000	229000	205000	264000	284000	0.036804	17.98	18.39	-0.4074	0.1628	2.502	8	0.295012	0.53016	-0.41	1.4341	0.752623
A0A5G2R1A0;S1428	Rho guanine nucleotide exchange factor 11 OS=Sus scrofa OX=9823 GN=ARHGEF11 PE=4 SV=2	GSGDQRHPGHsPPSLALRDVG	25.5	19.04	390000	313000	362000	267000	404000	330000	229000	205000	264000	284000	0.036804	17.98	18.39	-0.4074	0.1628	2.502	8	0.295012	0.53016	-0.41	1.4341	0.752623
A0A286ZZF2;S469	Actin binding LIM protein 1 OS=Sus scrofa OX=9823 GN=ABLIM1 PE=1 SV=3	IETDHWPGPPsLAAVGADTRR	35.02	51.55	104000	79400	121000	77600	163000	133000	137000	469000	255000	176000	0.036806	17.66	16.68	0.9847	0.3935	2.502	8	0.295012	0.53016	0.98	1.43408	1.97247
I3LBD0;T996	RAB GTPase activating protein 1 OS=Sus scrofa OX=9823 GN=RABGAP1 PE=4 SV=3	SSAKEVLDEDtDEEKETLKNQ	30.77	1000	1330000	1270000	1380000	1440000	1320000	1370000	1610000	1710000	1620000	1370000	0.036809	20.54	20.36	0.1836	0.07336	2.502	8	0.295012	0.53016	0.18	1.43405	1.13288
P68211;S43	Alpha-endosulfine OS=Sus scrofa OX=9823 GN=ENSA PE=1 SV=1	EEAKLKAKYPsLGQKPGGSDF	27	1000	259000	198000	178000	206000	175000	288000	244000	203000	277000	352000	0.036852	18.03	17.62	0.4159	0.1663	2.502	8	0.295012	0.53016	0.41	1.43354	1.32869
A0A287BI08;S42	Endosulfine alpha OS=Sus scrofa OX=9823 GN=ENSA PE=3 SV=1	EEAKLKAKYPsLGQKPGGSDF	27	1000	259000	198000	178000	206000	175000	288000	244000	203000	277000	352000	0.036852	18.03	17.62	0.4159	0.1663	2.502	8	0.295012	0.53016	0.41	1.43354	1.32869
A0A5G2R5M0;S42	Endosulfine alpha OS=Sus scrofa OX=9823 GN=ENSA PE=3 SV=1	EEAKLKAKYPsLGQKPGGSDF	27	1000	259000	198000	178000	206000	175000	288000	244000	203000	277000	352000	0.036852	18.03	17.62	0.4159	0.1663	2.502	8	0.295012	0.53016	0.41	1.43354	1.32869
Q2QLE2;S23	Caveolin-2 OS=Sus scrofa OX=9823 GN=CAV2 PE=3 SV=1	FMDDDSYSRHsGVDYADPKKF	28.11	72.71	31200000	45700000	39000000	32000000	32800000	33200000	27600000	25000000	28800000	30000000	0.036996	24.78	25.09	-0.312	0.1249	2.499	8	0.295562	0.529351	-0.31	1.43185	0.806642
A0A287AYD5;S906	Microtubule associated protein 1A OS=Sus scrofa OX=9823 GN=MAP1A PE=1 SV=2	ELEEMEELHPsDEEEEEETKA	37.98	131.71	5030000	4540000	5740000	5130000	4990000	5300000	6530000	6750000	5930000	5310000	0.036998	22.5	22.27	0.2265	0.09063	2.499	8	0.295562	0.529351	0.23	1.43182	1.17283
F1SI65;S872	Microtubule associated protein 1A OS=Sus scrofa OX=9823 GN=MAP1A PE=1 SV=3	ELEEMEELHPsDEEEEEETKA	37.98	131.71	5030000	4540000	5740000	5130000	4990000	5300000	6530000	6750000	5930000	5310000	0.036998	22.5	22.27	0.2265	0.09063	2.499	8	0.295562	0.529351	0.23	1.43182	1.17283
Q1AG08;S101	Calsarcin 1 OS=Sus scrofa OX=9823 GN=MYOZ2 PE=2 SV=1	KLDGNNLESGsQQAPFTPPNT	40.04	33.17	31100000	25300000	30000000	37000000	33600000	33800000	35300000	77100000	52100000	46400000	0.037111	25.48	24.89	0.5844	0.234	2.497	8	0.296256	0.528333	0.59	1.4305	1.50525
A0A5G2RAE0;S348	Pleckstrin homology like domain family B member 1 OS=Sus scrofa OX=9823 GN=PHLDB1 PE=4 SV=2	GRKGGHERPPsPGLRGLLTDS	22.97	1000	2110000	2200000	1810000	2050000	1770000	1740000	1640000	1680000	1870000	1830000	0.037149	20.74	20.92	-0.1788	0.07162	2.496	8	0.296348	0.528198	-0.18	1.43005	0.882703
Q2HYU1;S319	creatine kinase OS=Sus scrofa OX=9823 GN=CKMT2 PE=1 SV=1	ERLGYILTCPsNLGTGLRAGV	28.42	16.75	146000	64500	137000	161000	199000	178000	158000	392000	280000	403000	0.037234	18	17.02	0.9823	0.3937	2.495	8	0.296613	0.52781	0.98	1.42906	1.97247
F6PU58;S282	creatine kinase OS=Sus scrofa OX=9823 GN=CKMT2 PE=1 SV=1	ERLGYILTCPsNLGTGLRAGV	28.42	16.75	146000	64500	137000	161000	199000	178000	158000	392000	280000	403000	0.037234	18	17.02	0.9823	0.3937	2.495	8	0.296613	0.52781	0.98	1.42906	1.97247
A0A287AEE1;T1756	Ankyrin-3 OS=Sus scrofa OX=9823 GN=ANK3 PE=1 SV=2	FEANGSHAEVtPEAKTKSYFP	36.1	107.29	4930000	5080000	5400000	5110000	4880000	4760000	4390000	5010000	4890000	4520000	0.037302	22.17	22.28	-0.1087	0.04358	2.494	8	0.296951	0.527315	-0.11	1.42827	0.926588
A0A287AVF0;S844	Ral GTPase-activating protein subunit alpha-1 OS=Sus scrofa OX=9823 GN=RALGAPA1 PE=1 SV=2	SEEQPLPRSSsTSDILEPFTV	36.15	33.97	618000	628000	637000	645000	726000	747000	740000	760000	644000	715000	0.03739	19.46	19.31	0.1481	0.05944	2.492	8	0.297235	0.5269	0.15	1.42724	1.10957
A0A287AFE1;S844	Ral GTPase-activating protein subunit alpha-1 OS=Sus scrofa OX=9823 GN=RALGAPA1 PE=1 SV=2	SEEQPLPRSSsTSDILEPFTV	36.15	33.97	618000	628000	637000	645000	726000	747000	740000	760000	644000	715000	0.03739	19.46	19.31	0.1481	0.05944	2.492	8	0.297235	0.5269	0.15	1.42724	1.10957
[truncated: 9,437 more rows]

## Sheet: phosphopeptides EN
UniProtKB/TrEMBL;A.A. modified site	Protein Description	Modified Peptide Sequence Window	Best -10logP	Best AScore	WT EN 1 modified (normalized)	WT EN 2 modified (normalized)	WT EN 3 modified (normalized)	WT EN 4 modified (normalized)	WT EN 5 modified (normalized)	403 EN 1 modified (normalized)	403 EN 2 modified (normalized)	403 EN 3 modified (normalized)	403 EN 4 modified (normalized)	403 EN 5 modified (normalized)	P value	log2 Mean of 403 EN	log2 Mean of WT EN	Difference	SE of difference	t ratio	df	q value	"-log10 q-value"	log2 ratio (403/WT)	"-log10 p-value"	FC (403/WT)
[truncated: 11,100 more rows]

[truncated: 1 more sheets: phosphopeptides CA]
